# Supplementary material for: Dual RNA-Seq of H5N1 Avian Influenza Virus and Host Cell Transcriptomes Reveals Novel Insights Into Host-Pathogen Cross Talk
Source: Front Microbiol. 2022 Apr 12;13:828277. doi: 10.3389/fmicb.2022.828277 (PMC9039741; doi:10.3389/fmicb.2022.828277)
Supplement: Supplementary Table 1 — Comparative analyses between the six groups of DEGs. [file Table_1.XLSX]

## Sheet: venn_result839
Names	total	elements
0h vs 12h 0h vs 20h 0h vs 6h 6h vs 12h 6h vs 20h	2	ENSGALG00000012135
		ENSGALG00000016655
0h vs 12h 0h vs 20h 0h vs 6h 12h vs 20h 6h vs 12h	1	ENSGALG00000006949
0h vs 12h 0h vs 20h 0h vs 6h 12h vs 20h 6h vs 20h	2	ENSGALG00000015226
		ENSGALG00000003658
0h vs 20h 0h vs 6h 12h vs 20h 6h vs 12h 6h vs 20h	2	ENSGALG00000004224
		ENSGALG00000002375
0h vs 12h 0h vs 20h 12h vs 20h 6h vs 12h 6h vs 20h	67	ENSGALG00000006568
		ENSGALG00000011913
		ENSGALG00000042320
		ENSGALG00000004237
		ENSGALG00000037076
		ENSGALG00000009129
		ENSGALG00000017308
		ENSGALG00000005309
		ENSGALG00000014698
		ENSGALG00000016187
		ENSGALG00000008162
		ENSGALG00000004570
		ENSGALG00000005714
		ENSGALG00000003584
		ENSGALG00000017910
		ENSGALG00000029026
		ENSGALG00000038875
		ENSGALG00000025720
		ENSGALG00000006743
		ENSGALG00000017350
		ENSGALG00000002367
		ENSGALG00000004860
		ENSGALG00000007762
		ENSGALG00000005139
		ENSGALG00000013568
		ENSGALG00000032506
		ENSGALG00000000136
		ENSGALG00000009748
		ENSGALG00000008677
		ENSGALG00000013723
		ENSGALG00000033428
		ENSGALG00000006371
		ENSGALG00000003580
		ENSGALG00000007669
		ENSGALG00000004721
		ENSGALG00000001220
		ENSGALG00000042125
		ENSGALG00000002055
		ENSGALG00000004897
		ENSGALG00000034689
		ENSGALG00000035094
		ENSGALG00000001231
		ENSGALG00000002186
		ENSGALG00000004956
		ENSGALG00000006122
		ENSGALG00000007490
		ENSGALG00000038865
		ENSGALG00000005037
		ENSGALG00000000038
		ENSGALG00000035129
		ENSGALG00000017072
		ENSGALG00000031841
		ENSGALG00000004495
		ENSGALG00000005084
		ENSGALG00000016154
		ENSGALG00000001621
		ENSGALG00000031209
		ENSGALG00000026221
		ENSGALG00000027959
		ENSGALG00000002244
		ENSGALG00000029962
		ENSGALG00000007447
		ENSGALG00000034618
		ENSGALG00000000608
		ENSGALG00000031874
		ENSGALG00000046198
		ENSGALG00000004160
0h vs 12h 0h vs 20h 0h vs 6h 6h vs 12h	1	ENSGALG00000013565
0h vs 12h 0h vs 20h 0h vs 6h 12h vs 20h	1	ENSGALG00000000156
0h vs 12h 0h vs 6h 6h vs 12h 6h vs 20h	1	ENSGALG00000003743
0h vs 12h 0h vs 6h 12h vs 20h 6h vs 20h	2	ENSGALG00000007928
		ENSGALG00000003219
0h vs 20h 0h vs 6h 6h vs 12h 6h vs 20h	2	ENSGALG00000014189
		ENSGALG00000038290
0h vs 20h 0h vs 6h 12h vs 20h 6h vs 12h	5	ENSGALG00000006099
		ENSGALG00000033956
		ENSGALG00000004929
		ENSGALG00000006641
		ENSGALG00000042895
0h vs 12h 0h vs 20h 6h vs 12h 6h vs 20h	448	ENSGALG00000017804
		ENSGALG00000017394
		ENSGALG00000006819
		ENSGALG00000001637
		ENSGALG00000008385
		ENSGALG00000005499
		ENSGALG00000008750
		ENSGALG00000004978
		ENSGALG00000001992
		ENSGALG00000026089
		ENSGALG00000041370
		ENSGALG00000003016
		ENSGALG00000027973
		ENSGALG00000003950
		ENSGALG00000039011
		ENSGALG00000015271
		ENSGALG00000005419
		ENSGALG00000005512
		ENSGALG00000040621
		ENSGALG00000005682
		ENSGALG00000028167
		ENSGALG00000016834
		ENSGALG00000023828
		ENSGALG00000003134
		ENSGALG00000006974
		ENSGALG00000028225
		ENSGALG00000028612
		ENSGALG00000005790
		ENSGALG00000003194
		ENSGALG00000015142
		ENSGALG00000002981
		ENSGALG00000000507
		ENSGALG00000016231
		ENSGALG00000007171
		ENSGALG00000041122
		ENSGALG00000031578
		ENSGALG00000025958
		ENSGALG00000029857
		ENSGALG00000002766
		ENSGALG00000039420
		ENSGALG00000027786
		ENSGALG00000004028
		ENSGALG00000013183
		ENSGALG00000000811
		ENSGALG00000033780
		ENSGALG00000001046
		ENSGALG00000005420
		ENSGALG00000007195
		ENSGALG00000024871
		ENSGALG00000032317
		ENSGALG00000011269
		ENSGALG00000044133
		ENSGALG00000039880
		ENSGALG00000004373
		ENSGALG00000006034
		ENSGALG00000005297
		ENSGALG00000013005
		ENSGALG00000017894
		ENSGALG00000003837
		ENSGALG00000008314
		ENSGALG00000030710
		ENSGALG00000031373
		ENSGALG00000032404
		ENSGALG00000010073
		ENSGALG00000001577
		ENSGALG00000006757
		ENSGALG00000014689
		ENSGALG00000038884
		ENSGALG00000008602
		ENSGALG00000017023
		ENSGALG00000016702
		ENSGALG00000044299
		ENSGALG00000005628
		ENSGALG00000042210
		ENSGALG00000027058
		ENSGALG00000000901
		ENSGALG00000021285
		ENSGALG00000008109
		ENSGALG00000004736
		ENSGALG00000028304
		ENSGALG00000012908
		ENSGALG00000031275
		ENSGALG00000006460
		ENSGALG00000004670
		ENSGALG00000001647
		ENSGALG00000028466
		ENSGALG00000037203
		ENSGALG00000023435
		ENSGALG00000042784
		ENSGALG00000038315
		ENSGALG00000037336
		ENSGALG00000039047
		ENSGALG00000039525
		ENSGALG00000041153
		ENSGALG00000012541
		ENSGALG00000041102
		ENSGALG00000030724
		ENSGALG00000013598
		ENSGALG00000016727
		ENSGALG00000039572
		ENSGALG00000004161
		ENSGALG00000013697
		ENSGALG00000007121
		ENSGALG00000021341
		ENSGALG00000017909
		ENSGALG00000014201
		ENSGALG00000033507
		ENSGALG00000034504
		ENSGALG00000015404
		ENSGALG00000005778
		ENSGALG00000031270
		ENSGALG00000026887
		ENSGALG00000019175
		ENSGALG00000033039
		ENSGALG00000001189
		ENSGALG00000001412
		ENSGALG00000006482
		ENSGALG00000033303
		ENSGALG00000010977
		ENSGALG00000012890
		ENSGALG00000001932
		ENSGALG00000004294
		ENSGALG00000011421
		ENSGALG00000040189
		ENSGALG00000001172
		ENSGALG00000031872
		ENSGALG00000013762
		ENSGALG00000006728
		ENSGALG00000028900
		ENSGALG00000009686
		ENSGALG00000005120
		ENSGALG00000028803
		ENSGALG00000040493
		ENSGALG00000001028
		ENSGALG00000035051
		ENSGALG00000013265
		ENSGALG00000003802
		ENSGALG00000036915
		ENSGALG00000027501
		ENSGALG00000006835
		ENSGALG00000034461
		ENSGALG00000026817
		ENSGALG00000014988
		ENSGALG00000026081
		ENSGALG00000041093
		ENSGALG00000045666
		ENSGALG00000040342
		ENSGALG00000032287
		ENSGALG00000045499
		ENSGALG00000043027
		ENSGALG00000004834
		ENSGALG00000026214
		ENSGALG00000015821
		ENSGALG00000039329
		ENSGALG00000011202
		ENSGALG00000006462
		ENSGALG00000044312
		ENSGALG00000029521
		ENSGALG00000006225
		ENSGALG00000045225
		ENSGALG00000004533
		ENSGALG00000029360
		ENSGALG00000008794
		ENSGALG00000010342
		ENSGALG00000011643
		ENSGALG00000013008
		ENSGALG00000015172
		ENSGALG00000003072
		ENSGALG00000001857
		ENSGALG00000007744
		ENSGALG00000031120
		ENSGALG00000039903
		ENSGALG00000003155
		ENSGALG00000022702
		ENSGALG00000008638
		ENSGALG00000003391
		ENSGALG00000028326
		ENSGALG00000035362
		ENSGALG00000034990
		ENSGALG00000005458
		ENSGALG00000035594
		ENSGALG00000014924
		ENSGALG00000003589
		ENSGALG00000042538
		ENSGALG00000042354
		ENSGALG00000040756
		ENSGALG00000005558
		ENSGALG00000042606
		ENSGALG00000032701
		ENSGALG00000006037
		ENSGALG00000006644
		ENSGALG00000030256
		ENSGALG00000014182
		ENSGALG00000013167
		ENSGALG00000001062
		ENSGALG00000041510
		ENSGALG00000000141
		ENSGALG00000007158
		ENSGALG00000000654
		ENSGALG00000002448
		ENSGALG00000005601
		ENSGALG00000041263
		ENSGALG00000010497
		ENSGALG00000006104
		ENSGALG00000029402
		ENSGALG00000011276
		ENSGALG00000027765
		ENSGALG00000034085
		ENSGALG00000038584
		ENSGALG00000002583
		ENSGALG00000003876
		ENSGALG00000027704
		ENSGALG00000003849
		ENSGALG00000004665
		ENSGALG00000004035
		ENSGALG00000005363
		ENSGALG00000006964
		ENSGALG00000004334
		ENSGALG00000023936
		ENSGALG00000011322
		ENSGALG00000006662
		ENSGALG00000001565
		ENSGALG00000030030
		ENSGALG00000036447
		ENSGALG00000002203
		ENSGALG00000011814
		ENSGALG00000004649
		ENSGALG00000003532
		ENSGALG00000009217
		ENSGALG00000002487
		ENSGALG00000016815
		ENSGALG00000033597
		ENSGALG00000000848
		ENSGALG00000030866
		ENSGALG00000002363
		ENSGALG00000014561
		ENSGALG00000004759
		ENSGALG00000044675
		ENSGALG00000001697
		ENSGALG00000029381
		ENSGALG00000001394
		ENSGALG00000001204
		ENSGALG00000003665
		ENSGALG00000033365
		ENSGALG00000019355
		ENSGALG00000019063
		ENSGALG00000045928
		ENSGALG00000024041
		ENSGALG00000006273
		ENSGALG00000016375
		ENSGALG00000001381
		ENSGALG00000012830
		ENSGALG00000004441
		ENSGALG00000019042
		ENSGALG00000005140
		ENSGALG00000002557
		ENSGALG00000016685
		ENSGALG00000019352
		ENSGALG00000015153
		ENSGALG00000014695
		ENSGALG00000005212
		ENSGALG00000028347
		ENSGALG00000040666
		ENSGALG00000016788
		ENSGALG00000031906
		ENSGALG00000003163
		ENSGALG00000002827
		ENSGALG00000035246
		ENSGALG00000034806
		ENSGALG00000002407
		ENSGALG00000001632
		ENSGALG00000016215
		ENSGALG00000010208
		ENSGALG00000005797
		ENSGALG00000017218
		ENSGALG00000002943
		ENSGALG00000009002
		ENSGALG00000025886
		ENSGALG00000013441
		ENSGALG00000015234
		ENSGALG00000002878
		ENSGALG00000029027
		ENSGALG00000041428
		ENSGALG00000032534
		ENSGALG00000004416
		ENSGALG00000032588
		ENSGALG00000021136
		ENSGALG00000016852
		ENSGALG00000032746
		ENSGALG00000032247
		ENSGALG00000023436
		ENSGALG00000040045
		ENSGALG00000002957
		ENSGALG00000006110
		ENSGALG00000007070
		ENSGALG00000012416
		ENSGALG00000005820
		ENSGALG00000007727
		ENSGALG00000010935
		ENSGALG00000007768
		ENSGALG00000041104
		ENSGALG00000010980
		ENSGALG00000037274
		ENSGALG00000016415
		ENSGALG00000001031
		ENSGALG00000017362
		ENSGALG00000028177
		ENSGALG00000006901
		ENSGALG00000028018
		ENSGALG00000039682
		ENSGALG00000012837
		ENSGALG00000036406
		ENSGALG00000011414
		ENSGALG00000046551
		ENSGALG00000044606
		ENSGALG00000017250
		ENSGALG00000012790
		ENSGALG00000006526
		ENSGALG00000019690
		ENSGALG00000041129
		ENSGALG00000040768
		ENSGALG00000011270
		ENSGALG00000007092
		ENSGALG00000005504
		ENSGALG00000005802
		ENSGALG00000008411
		ENSGALG00000038467
		ENSGALG00000033278
		ENSGALG00000003560
		ENSGALG00000010079
		ENSGALG00000005024
		ENSGALG00000040504
		ENSGALG00000014252
		ENSGALG00000011822
		ENSGALG00000033997
		ENSGALG00000012422
		ENSGALG00000034493
		ENSGALG00000014490
		ENSGALG00000042647
		ENSGALG00000003358
		ENSGALG00000035699
		ENSGALG00000007211
		ENSGALG00000033562
		ENSGALG00000033171
		ENSGALG00000042469
		ENSGALG00000013041
		ENSGALG00000002579
		ENSGALG00000007367
		ENSGALG00000038502
		ENSGALG00000035883
		ENSGALG00000013268
		ENSGALG00000008340
		ENSGALG00000036680
		ENSGALG00000040478
		ENSGALG00000008498
		ENSGALG00000039764
		ENSGALG00000032471
		ENSGALG00000031306
		ENSGALG00000004376
		ENSGALG00000039448
		ENSGALG00000006186
		ENSGALG00000040558
		ENSGALG00000003744
		ENSGALG00000007387
		ENSGALG00000035913
		ENSGALG00000044229
		ENSGALG00000006009
		ENSGALG00000008629
		ENSGALG00000028357
		ENSGALG00000012307
		ENSGALG00000009064
		ENSGALG00000040256
		ENSGALG00000002855
		ENSGALG00000007974
		ENSGALG00000012546
		ENSGALG00000045860
		ENSGALG00000023772
		ENSGALG00000012285
		ENSGALG00000030969
		ENSGALG00000040896
		ENSGALG00000045671
		ENSGALG00000000059
		ENSGALG00000008704
		ENSGALG00000016228
		ENSGALG00000016906
		ENSGALG00000008586
		ENSGALG00000033198
		ENSGALG00000002210
		ENSGALG00000042981
		ENSGALG00000026914
		ENSGALG00000004704
		ENSGALG00000015136
		ENSGALG00000028295
		ENSGALG00000013225
		ENSGALG00000037273
		ENSGALG00000001348
		ENSGALG00000002080
		ENSGALG00000037439
		ENSGALG00000001950
		ENSGALG00000001111
		ENSGALG00000003217
		ENSGALG00000002389
		ENSGALG00000009859
		ENSGALG00000038850
		ENSGALG00000027415
		ENSGALG00000015322
		ENSGALG00000040569
		ENSGALG00000025938
		ENSGALG00000042199
		ENSGALG00000013462
		ENSGALG00000007596
		ENSGALG00000016232
		ENSGALG00000006441
		ENSGALG00000015294
		ENSGALG00000006456
		ENSGALG00000035918
		ENSGALG00000041365
		ENSGALG00000004840
		ENSGALG00000001207
		ENSGALG00000007080
		ENSGALG00000034992
		ENSGALG00000001332
		ENSGALG00000033089
		ENSGALG00000015006
		ENSGALG00000005763
		ENSGALG00000046226
		ENSGALG00000021126
		ENSGALG00000008036
		ENSGALG00000006594
		ENSGALG00000002108
		ENSGALG00000000893
		ENSGALG00000001985
		ENSGALG00000036133
		ENSGALG00000014759
		ENSGALG00000028849
		ENSGALG00000001169
		ENSGALG00000019527
		ENSGALG00000012766
		ENSGALG00000005537
		ENSGALG00000013887
		ENSGALG00000030526
		ENSGALG00000007333
		ENSGALG00000005083
		ENSGALG00000004179
		ENSGALG00000038646
		ENSGALG00000041181
		ENSGALG00000002288
		ENSGALG00000017838
0h vs 12h 0h vs 20h 12h vs 20h 6h vs 12h	1	ENSGALG00000004115
0h vs 12h 0h vs 20h 12h vs 20h 6h vs 20h	19	ENSGALG00000009975
		ENSGALG00000031934
		ENSGALG00000011214
		ENSGALG00000034340
		ENSGALG00000032280
		ENSGALG00000015328
		ENSGALG00000004413
		ENSGALG00000026525
		ENSGALG00000034198
		ENSGALG00000039818
		ENSGALG00000001420
		ENSGALG00000012929
		ENSGALG00000007145
		ENSGALG00000014331
		ENSGALG00000013660
		ENSGALG00000013072
		ENSGALG00000043357
		ENSGALG00000012611
		ENSGALG00000036976
0h vs 12h 12h vs 20h 6h vs 12h 6h vs 20h	2	ENSGALG00000005269
		ENSGALG00000002651
0h vs 20h 12h vs 20h 6h vs 12h 6h vs 20h	19	ENSGALG00000005452
		ENSGALG00000017365
		ENSGALG00000012530
		ENSGALG00000002883
		ENSGALG00000038316
		ENSGALG00000028810
		ENSGALG00000002463
		ENSGALG00000002424
		ENSGALG00000001965
		ENSGALG00000005460
		ENSGALG00000000802
		ENSGALG00000044855
		ENSGALG00000005263
		ENSGALG00000031589
		ENSGALG00000004180
		ENSGALG00000002321
		ENSGALG00000034590
		ENSGALG00000016047
		ENSGALG00000038978
0h vs 12h 0h vs 20h 0h vs 6h	13	ENSGALG00000007162
		ENSGALG00000026383
		ENSGALG00000009500
		ENSGALG00000006688
		ENSGALG00000039084
		ENSGALG00000038758
		ENSGALG00000001000
		ENSGALG00000011498
		ENSGALG00000014758
		ENSGALG00000007155
		ENSGALG00000038265
		ENSGALG00000011198
		ENSGALG00000004449
0h vs 12h 0h vs 6h 6h vs 20h	1	ENSGALG00000007477
0h vs 20h 0h vs 6h 6h vs 12h	2	ENSGALG00000001615
		ENSGALG00000011557
0h vs 20h 0h vs 6h 6h vs 20h	1	ENSGALG00000039474
0h vs 20h 0h vs 6h 12h vs 20h	1	ENSGALG00000001263
0h vs 6h 6h vs 12h 6h vs 20h	9	ENSGALG00000023347
		ENSGALG00000029941
		ENSGALG00000040999
		ENSGALG00000034321
		ENSGALG00000039013
		ENSGALG00000005198
		ENSGALG00000017357
		ENSGALG00000041722
		ENSGALG00000005651
0h vs 6h 12h vs 20h 6h vs 20h	1	ENSGALG00000030563
0h vs 12h 0h vs 20h 6h vs 12h	27	ENSGALG00000017266
		ENSGALG00000002204
		ENSGALG00000008497
		ENSGALG00000034944
		ENSGALG00000003154
		ENSGALG00000007781
		ENSGALG00000035831
		ENSGALG00000001561
		ENSGALG00000022804
		ENSGALG00000001347
		ENSGALG00000017034
		ENSGALG00000010204
		ENSGALG00000032428
		ENSGALG00000003476
		ENSGALG00000016721
		ENSGALG00000002152
		ENSGALG00000032262
		ENSGALG00000001037
		ENSGALG00000003260
		ENSGALG00000027734
		ENSGALG00000016420
		ENSGALG00000002708
		ENSGALG00000002283
		ENSGALG00000030888
		ENSGALG00000017183
		ENSGALG00000022926
		ENSGALG00000009942
0h vs 12h 0h vs 20h 6h vs 20h	81	ENSGALG00000005706
		ENSGALG00000030431
		ENSGALG00000045346
		ENSGALG00000025662
		ENSGALG00000017811
		ENSGALG00000036417
		ENSGALG00000014426
		ENSGALG00000003026
		ENSGALG00000017235
		ENSGALG00000006723
		ENSGALG00000042572
		ENSGALG00000017803
		ENSGALG00000017906
		ENSGALG00000017818
		ENSGALG00000003657
		ENSGALG00000041787
		ENSGALG00000035345
		ENSGALG00000045042
		ENSGALG00000012988
		ENSGALG00000005535
		ENSGALG00000033834
		ENSGALG00000000693
		ENSGALG00000026066
		ENSGALG00000002739
		ENSGALG00000035199
		ENSGALG00000017329
		ENSGALG00000015347
		ENSGALG00000001613
		ENSGALG00000017812
		ENSGALG00000001889
		ENSGALG00000025633
		ENSGALG00000017819
		ENSGALG00000012631
		ENSGALG00000045817
		ENSGALG00000005888
		ENSGALG00000029408
		ENSGALG00000021357
		ENSGALG00000033870
		ENSGALG00000017839
		ENSGALG00000024565
		ENSGALG00000003766
		ENSGALG00000015030
		ENSGALG00000042182
		ENSGALG00000025743
		ENSGALG00000003319
		ENSGALG00000025587
		ENSGALG00000005006
		ENSGALG00000027606
		ENSGALG00000017064
		ENSGALG00000002478
		ENSGALG00000025653
		ENSGALG00000024964
		ENSGALG00000025680
		ENSGALG00000036300
		ENSGALG00000040444
		ENSGALG00000011662
		ENSGALG00000025712
		ENSGALG00000034406
		ENSGALG00000034315
		ENSGALG00000044348
		ENSGALG00000025564
		ENSGALG00000038957
		ENSGALG00000025464
		ENSGALG00000013853
		ENSGALG00000029150
		ENSGALG00000036171
		ENSGALG00000002985
		ENSGALG00000017817
		ENSGALG00000014342
		ENSGALG00000031016
		ENSGALG00000001872
		ENSGALG00000002913
		ENSGALG00000030702
		ENSGALG00000017907
		ENSGALG00000017824
		ENSGALG00000038649
		ENSGALG00000032997
		ENSGALG00000017810
		ENSGALG00000031326
		ENSGALG00000021743
		ENSGALG00000033054
0h vs 12h 6h vs 12h 6h vs 20h	45	ENSGALG00000019290
		ENSGALG00000041182
		ENSGALG00000032808
		ENSGALG00000006891
		ENSGALG00000000787
		ENSGALG00000039154
		ENSGALG00000016791
		ENSGALG00000037807
		ENSGALG00000001080
		ENSGALG00000007956
		ENSGALG00000027240
		ENSGALG00000000044
		ENSGALG00000013223
		ENSGALG00000045617
		ENSGALG00000009698
		ENSGALG00000038834
		ENSGALG00000043302
		ENSGALG00000008424
		ENSGALG00000001740
		ENSGALG00000036838
		ENSGALG00000033638
		ENSGALG00000044240
		ENSGALG00000013293
		ENSGALG00000012552
		ENSGALG00000033783
		ENSGALG00000046326
		ENSGALG00000009963
		ENSGALG00000042597
		ENSGALG00000016724
		ENSGALG00000015379
		ENSGALG00000027484
		ENSGALG00000003895
		ENSGALG00000030253
		ENSGALG00000003075
		ENSGALG00000020895
		ENSGALG00000038364
		ENSGALG00000045619
		ENSGALG00000037428
		ENSGALG00000039901
		ENSGALG00000009959
		ENSGALG00000033034
		ENSGALG00000016127
		ENSGALG00000006719
		ENSGALG00000019757
		ENSGALG00000036897
0h vs 12h 12h vs 20h 6h vs 12h	24	ENSGALG00000000690
		ENSGALG00000000913
		ENSGALG00000031009
		ENSGALG00000008425
		ENSGALG00000041111
		ENSGALG00000010938
		ENSGALG00000037837
		ENSGALG00000005293
		ENSGALG00000016147
		ENSGALG00000007410
		ENSGALG00000043439
		ENSGALG00000005670
		ENSGALG00000017077
		ENSGALG00000038096
		ENSGALG00000006646
		ENSGALG00000014128
		ENSGALG00000026994
		ENSGALG00000034289
		ENSGALG00000016522
		ENSGALG00000011207
		ENSGALG00000005012
		ENSGALG00000002501
		ENSGALG00000033320
		ENSGALG00000011271
0h vs 12h 12h vs 20h 6h vs 20h	5	ENSGALG00000008207
		ENSGALG00000008056
		ENSGALG00000009318
		ENSGALG00000001844
		ENSGALG00000033806
0h vs 20h 6h vs 12h 6h vs 20h	34	ENSGALG00000007747
		ENSGALG00000017201
		ENSGALG00000003628
		ENSGALG00000003575
		ENSGALG00000002631
		ENSGALG00000005869
		ENSGALG00000003916
		ENSGALG00000043506
		ENSGALG00000005292
		ENSGALG00000042858
		ENSGALG00000032544
		ENSGALG00000030120
		ENSGALG00000030546
		ENSGALG00000005947
		ENSGALG00000016518
		ENSGALG00000001542
		ENSGALG00000027330
		ENSGALG00000005617
		ENSGALG00000014428
		ENSGALG00000017085
		ENSGALG00000006320
		ENSGALG00000037939
		ENSGALG00000017312
		ENSGALG00000003969
		ENSGALG00000002008
		ENSGALG00000004817
		ENSGALG00000035080
		ENSGALG00000016854
		ENSGALG00000016050
		ENSGALG00000016917
		ENSGALG00000007147
		ENSGALG00000001362
		ENSGALG00000003259
		ENSGALG00000008736
0h vs 20h 12h vs 20h 6h vs 12h	3	ENSGALG00000042371
		ENSGALG00000012877
		ENSGALG00000037842
0h vs 20h 12h vs 20h 6h vs 20h	593	ENSGALG00000005749
		ENSGALG00000045540
		ENSGALG00000003596
		ENSGALG00000001158
		ENSGALG00000011976
		ENSGALG00000006418
		ENSGALG00000037492
		ENSGALG00000010901
		ENSGALG00000036477
		ENSGALG00000025692
		ENSGALG00000044935
		ENSGALG00000000643
		ENSGALG00000039155
		ENSGALG00000007533
		ENSGALG00000041821
		ENSGALG00000001183
		ENSGALG00000007149
		ENSGALG00000044991
		ENSGALG00000023510
		ENSGALG00000004833
		ENSGALG00000031461
		ENSGALG00000008519
		ENSGALG00000005854
		ENSGALG00000039705
		ENSGALG00000014799
		ENSGALG00000030923
		ENSGALG00000028230
		ENSGALG00000006525
		ENSGALG00000040084
		ENSGALG00000008819
		ENSGALG00000006083
		ENSGALG00000014570
		ENSGALG00000011226
		ENSGALG00000004517
		ENSGALG00000005266
		ENSGALG00000039583
		ENSGALG00000003128
		ENSGALG00000008199
		ENSGALG00000037913
		ENSGALG00000003720
		ENSGALG00000013569
		ENSGALG00000029319
		ENSGALG00000007462
		ENSGALG00000007048
		ENSGALG00000003419
		ENSGALG00000033557
		ENSGALG00000042030
		ENSGALG00000002606
		ENSGALG00000042875
		ENSGALG00000032436
		ENSGALG00000003750
		ENSGALG00000002239
		ENSGALG00000035816
		ENSGALG00000002272
		ENSGALG00000039977
		ENSGALG00000041401
		ENSGALG00000006611
		ENSGALG00000043399
		ENSGALG00000006511
		ENSGALG00000006053
		ENSGALG00000004506
		ENSGALG00000008539
		ENSGALG00000001118
		ENSGALG00000017283
		ENSGALG00000007023
		ENSGALG00000005195
		ENSGALG00000039999
		ENSGALG00000007519
		ENSGALG00000005845
		ENSGALG00000023576
		ENSGALG00000027834
		ENSGALG00000015813
		ENSGALG00000014603
		ENSGALG00000011274
		ENSGALG00000004295
		ENSGALG00000006842
		ENSGALG00000004756
		ENSGALG00000034572
		ENSGALG00000000908
		ENSGALG00000034573
		ENSGALG00000043100
		ENSGALG00000002797
		ENSGALG00000027152
		ENSGALG00000031424
		ENSGALG00000037656
		ENSGALG00000039461
		ENSGALG00000042029
		ENSGALG00000035561
		ENSGALG00000000927
		ENSGALG00000009927
		ENSGALG00000003757
		ENSGALG00000038838
		ENSGALG00000016027
		ENSGALG00000004171
		ENSGALG00000005377
		ENSGALG00000035578
		ENSGALG00000008018
		ENSGALG00000003523
		ENSGALG00000043167
		ENSGALG00000005126
		ENSGALG00000008095
		ENSGALG00000016937
		ENSGALG00000013784
		ENSGALG00000011794
		ENSGALG00000021139
		ENSGALG00000034478
		ENSGALG00000004387
		ENSGALG00000037030
		ENSGALG00000044466
		ENSGALG00000012952
		ENSGALG00000011219
		ENSGALG00000010325
		ENSGALG00000006474
		ENSGALG00000001021
		ENSGALG00000009492
		ENSGALG00000002312
		ENSGALG00000034948
		ENSGALG00000007331
		ENSGALG00000028265
		ENSGALG00000027231
		ENSGALG00000002143
		ENSGALG00000004352
		ENSGALG00000003042
		ENSGALG00000006876
		ENSGALG00000046030
		ENSGALG00000017053
		ENSGALG00000016430
		ENSGALG00000026007
		ENSGALG00000017046
		ENSGALG00000004502
		ENSGALG00000008335
		ENSGALG00000012277
		ENSGALG00000008070
		ENSGALG00000001364
		ENSGALG00000008394
		ENSGALG00000008048
		ENSGALG00000041861
		ENSGALG00000021025
		ENSGALG00000016628
		ENSGALG00000013069
		ENSGALG00000007650
		ENSGALG00000015519
		ENSGALG00000008120
		ENSGALG00000003793
		ENSGALG00000003798
		ENSGALG00000011239
		ENSGALG00000029970
		ENSGALG00000001788
		ENSGALG00000034115
		ENSGALG00000007237
		ENSGALG00000004705
		ENSGALG00000044986
		ENSGALG00000001790
		ENSGALG00000026838
		ENSGALG00000008050
		ENSGALG00000008016
		ENSGALG00000029793
		ENSGALG00000040028
		ENSGALG00000000681
		ENSGALG00000011465
		ENSGALG00000001182
		ENSGALG00000033677
		ENSGALG00000029670
		ENSGALG00000003065
		ENSGALG00000031684
		ENSGALG00000045621
		ENSGALG00000002024
		ENSGALG00000003732
		ENSGALG00000042400
		ENSGALG00000025390
		ENSGALG00000029893
		ENSGALG00000030411
		ENSGALG00000005527
		ENSGALG00000035029
		ENSGALG00000016241
		ENSGALG00000000650
		ENSGALG00000015409
		ENSGALG00000004750
		ENSGALG00000003672
		ENSGALG00000040773
		ENSGALG00000032452
		ENSGALG00000032626
		ENSGALG00000014920
		ENSGALG00000022874
		ENSGALG00000013039
		ENSGALG00000016410
		ENSGALG00000035421
		ENSGALG00000017282
		ENSGALG00000040369
		ENSGALG00000038504
		ENSGALG00000000071
		ENSGALG00000011958
		ENSGALG00000026945
		ENSGALG00000041783
		ENSGALG00000005796
		ENSGALG00000015511
		ENSGALG00000004661
		ENSGALG00000006753
		ENSGALG00000001474
		ENSGALG00000005907
		ENSGALG00000003854
		ENSGALG00000006979
		ENSGALG00000013036
		ENSGALG00000042908
		ENSGALG00000012689
		ENSGALG00000005483
		ENSGALG00000005656
		ENSGALG00000030255
		ENSGALG00000041969
		ENSGALG00000033232
		ENSGALG00000034078
		ENSGALG00000007181
		ENSGALG00000008009
		ENSGALG00000002377
		ENSGALG00000016196
		ENSGALG00000035836
		ENSGALG00000041334
		ENSGALG00000036064
		ENSGALG00000028016
		ENSGALG00000045758
		ENSGALG00000006571
		ENSGALG00000006925
		ENSGALG00000004645
		ENSGALG00000005811
		ENSGALG00000040266
		ENSGALG00000002661
		ENSGALG00000035478
		ENSGALG00000008222
		ENSGALG00000019171
		ENSGALG00000012974
		ENSGALG00000006652
		ENSGALG00000002325
		ENSGALG00000032732
		ENSGALG00000029072
		ENSGALG00000005516
		ENSGALG00000014688
		ENSGALG00000012866
		ENSGALG00000014935
		ENSGALG00000006791
		ENSGALG00000004310
		ENSGALG00000009795
		ENSGALG00000033671
		ENSGALG00000006702
		ENSGALG00000007867
		ENSGALG00000000713
		ENSGALG00000007541
		ENSGALG00000006691
		ENSGALG00000027514
		ENSGALG00000007076
		ENSGALG00000006250
		ENSGALG00000008015
		ENSGALG00000031331
		ENSGALG00000005397
		ENSGALG00000017177
		ENSGALG00000035157
		ENSGALG00000003409
		ENSGALG00000029674
		ENSGALG00000034284
		ENSGALG00000002495
		ENSGALG00000001103
		ENSGALG00000013272
		ENSGALG00000015884
		ENSGALG00000016967
		ENSGALG00000008149
		ENSGALG00000029367
		ENSGALG00000010973
		ENSGALG00000036883
		ENSGALG00000009410
		ENSGALG00000031343
		ENSGALG00000036106
		ENSGALG00000015480
		ENSGALG00000011950
		ENSGALG00000013101
		ENSGALG00000016340
		ENSGALG00000043573
		ENSGALG00000003681
		ENSGALG00000033993
		ENSGALG00000001921
		ENSGALG00000040987
		ENSGALG00000014659
		ENSGALG00000004143
		ENSGALG00000008813
		ENSGALG00000038971
		ENSGALG00000003753
		ENSGALG00000007267
		ENSGALG00000037709
		ENSGALG00000012720
		ENSGALG00000017334
		ENSGALG00000007141
		ENSGALG00000008357
		ENSGALG00000004671
		ENSGALG00000039363
		ENSGALG00000006785
		ENSGALG00000005694
		ENSGALG00000032231
		ENSGALG00000005209
		ENSGALG00000000972
		ENSGALG00000002229
		ENSGALG00000016185
		ENSGALG00000040969
		ENSGALG00000029820
		ENSGALG00000019554
		ENSGALG00000002253
		ENSGALG00000041644
		ENSGALG00000026258
		ENSGALG00000011798
		ENSGALG00000002486
		ENSGALG00000000993
		ENSGALG00000042242
		ENSGALG00000003731
		ENSGALG00000001572
		ENSGALG00000016830
		ENSGALG00000004087
		ENSGALG00000015340
		ENSGALG00000043359
		ENSGALG00000011918
		ENSGALG00000001876
		ENSGALG00000009505
		ENSGALG00000001446
		ENSGALG00000007396
		ENSGALG00000004480
		ENSGALG00000005417
		ENSGALG00000030985
		ENSGALG00000011953
		ENSGALG00000001642
		ENSGALG00000001546
		ENSGALG00000002882
		ENSGALG00000023468
		ENSGALG00000002861
		ENSGALG00000001048
		ENSGALG00000033293
		ENSGALG00000005170
		ENSGALG00000042451
		ENSGALG00000045726
		ENSGALG00000012987
		ENSGALG00000016774
		ENSGALG00000000884
		ENSGALG00000006367
		ENSGALG00000030877
		ENSGALG00000024466
		ENSGALG00000036114
		ENSGALG00000002060
		ENSGALG00000008023
		ENSGALG00000001130
		ENSGALG00000000540
		ENSGALG00000004725
		ENSGALG00000039173
		ENSGALG00000008452
		ENSGALG00000006465
		ENSGALG00000003977
		ENSGALG00000035068
		ENSGALG00000005412
		ENSGALG00000003815
		ENSGALG00000013060
		ENSGALG00000008308
		ENSGALG00000043105
		ENSGALG00000007642
		ENSGALG00000005931
		ENSGALG00000007711
		ENSGALG00000005834
		ENSGALG00000002447
		ENSGALG00000004932
		ENSGALG00000016941
		ENSGALG00000035287
		ENSGALG00000008280
		ENSGALG00000013037
		ENSGALG00000001374
		ENSGALG00000015473
		ENSGALG00000037655
		ENSGALG00000041687
		ENSGALG00000006345
		ENSGALG00000014970
		ENSGALG00000003284
		ENSGALG00000007481
		ENSGALG00000040793
		ENSGALG00000009728
		ENSGALG00000001503
		ENSGALG00000021592
		ENSGALG00000011745
		ENSGALG00000031741
		ENSGALG00000016014
		ENSGALG00000013100
		ENSGALG00000004184
		ENSGALG00000017219
		ENSGALG00000008180
		ENSGALG00000042603
		ENSGALG00000005468
		ENSGALG00000001564
		ENSGALG00000033772
		ENSGALG00000008349
		ENSGALG00000009229
		ENSGALG00000004935
		ENSGALG00000025819
		ENSGALG00000006097
		ENSGALG00000045032
		ENSGALG00000017129
		ENSGALG00000017398
		ENSGALG00000037455
		ENSGALG00000038044
		ENSGALG00000023872
		ENSGALG00000007030
		ENSGALG00000039387
		ENSGALG00000008208
		ENSGALG00000035625
		ENSGALG00000040181
		ENSGALG00000008554
		ENSGALG00000010699
		ENSGALG00000038858
		ENSGALG00000039861
		ENSGALG00000019552
		ENSGALG00000008169
		ENSGALG00000006725
		ENSGALG00000003509
		ENSGALG00000002194
		ENSGALG00000040873
		ENSGALG00000008057
		ENSGALG00000017239
		ENSGALG00000017011
		ENSGALG00000027435
		ENSGALG00000001017
		ENSGALG00000033928
		ENSGALG00000016236
		ENSGALG00000030125
		ENSGALG00000032365
		ENSGALG00000000868
		ENSGALG00000025635
		ENSGALG00000017234
		ENSGALG00000038647
		ENSGALG00000031893
		ENSGALG00000001110
		ENSGALG00000008443
		ENSGALG00000036965
		ENSGALG00000013134
		ENSGALG00000016863
		ENSGALG00000031348
		ENSGALG00000033301
		ENSGALG00000006140
		ENSGALG00000014974
		ENSGALG00000011290
		ENSGALG00000004969
		ENSGALG00000006787
		ENSGALG00000007140
		ENSGALG00000028749
		ENSGALG00000045942
		ENSGALG00000017158
		ENSGALG00000009856
		ENSGALG00000032600
		ENSGALG00000046032
		ENSGALG00000016693
		ENSGALG00000039099
		ENSGALG00000006898
		ENSGALG00000043363
		ENSGALG00000002138
		ENSGALG00000012685
		ENSGALG00000039121
		ENSGALG00000042104
		ENSGALG00000002500
		ENSGALG00000004628
		ENSGALG00000004398
		ENSGALG00000012849
		ENSGALG00000037697
		ENSGALG00000026663
		ENSGALG00000003521
		ENSGALG00000006048
		ENSGALG00000004899
		ENSGALG00000015358
		ENSGALG00000002490
		ENSGALG00000043619
		ENSGALG00000005849
		ENSGALG00000017076
		ENSGALG00000014468
		ENSGALG00000015436
		ENSGALG00000000894
		ENSGALG00000006123
		ENSGALG00000016357
		ENSGALG00000007992
		ENSGALG00000012731
		ENSGALG00000026551
		ENSGALG00000015275
		ENSGALG00000001602
		ENSGALG00000006558
		ENSGALG00000017022
		ENSGALG00000033126
		ENSGALG00000012488
		ENSGALG00000012986
		ENSGALG00000034932
		ENSGALG00000038355
		ENSGALG00000008740
		ENSGALG00000026287
		ENSGALG00000017163
		ENSGALG00000003183
		ENSGALG00000012704
		ENSGALG00000043806
		ENSGALG00000006161
		ENSGALG00000004245
		ENSGALG00000006309
		ENSGALG00000001725
		ENSGALG00000025003
		ENSGALG00000036833
		ENSGALG00000003122
		ENSGALG00000013402
		ENSGALG00000007247
		ENSGALG00000026822
		ENSGALG00000005146
		ENSGALG00000001949
		ENSGALG00000029449
		ENSGALG00000004220
		ENSGALG00000012876
		ENSGALG00000012556
		ENSGALG00000043204
		ENSGALG00000037315
		ENSGALG00000008532
		ENSGALG00000015059
		ENSGALG00000017002
		ENSGALG00000003107
		ENSGALG00000004974
		ENSGALG00000016860
		ENSGALG00000001666
		ENSGALG00000003285
		ENSGALG00000030051
		ENSGALG00000013165
		ENSGALG00000014977
		ENSGALG00000037686
		ENSGALG00000016217
		ENSGALG00000007926
		ENSGALG00000002247
		ENSGALG00000019201
		ENSGALG00000004326
		ENSGALG00000043828
		ENSGALG00000005249
		ENSGALG00000006867
		ENSGALG00000006207
		ENSGALG00000017118
		ENSGALG00000015157
		ENSGALG00000041812
		ENSGALG00000005525
		ENSGALG00000040823
		ENSGALG00000003084
		ENSGALG00000008132
		ENSGALG00000011267
		ENSGALG00000003339
		ENSGALG00000006607
		ENSGALG00000034177
		ENSGALG00000010259
		ENSGALG00000032681
		ENSGALG00000033568
		ENSGALG00000006182
		ENSGALG00000012296
		ENSGALG00000041800
		ENSGALG00000036577
		ENSGALG00000008348
		ENSGALG00000014071
		ENSGALG00000034312
		ENSGALG00000008297
		ENSGALG00000014167
		ENSGALG00000017244
		ENSGALG00000034216
		ENSGALG00000004949
		ENSGALG00000021345
		ENSGALG00000014408
		ENSGALG00000002044
		ENSGALG00000009288
		ENSGALG00000019284
		ENSGALG00000045066
		ENSGALG00000045052
		ENSGALG00000007917
		ENSGALG00000032974
		ENSGALG00000027757
		ENSGALG00000009365
		ENSGALG00000016691
		ENSGALG00000033950
		ENSGALG00000006413
		ENSGALG00000002849
		ENSGALG00000019553
		ENSGALG00000028906
		ENSGALG00000005789
		ENSGALG00000017179
		ENSGALG00000008236
		ENSGALG00000000978
		ENSGALG00000003281
		ENSGALG00000035447
		ENSGALG00000015770
		ENSGALG00000017228
		ENSGALG00000002542
		ENSGALG00000007354
		ENSGALG00000028789
		ENSGALG00000017012
		ENSGALG00000014811
		ENSGALG00000041080
		ENSGALG00000016994
		ENSGALG00000017047
		ENSGALG00000036076
		ENSGALG00000009621
0h vs 12h 0h vs 6h	10	ENSGALG00000011759
		ENSGALG00000029596
		ENSGALG00000005305
		ENSGALG00000003143
		ENSGALG00000014708
		ENSGALG00000006840
		ENSGALG00000004469
		ENSGALG00000005530
		ENSGALG00000004254
		ENSGALG00000033205
0h vs 20h 0h vs 6h	3	ENSGALG00000016406
		ENSGALG00000031216
		ENSGALG00000005900
0h vs 6h 6h vs 12h	2	ENSGALG00000017291
		ENSGALG00000027173
0h vs 6h 6h vs 20h	2	ENSGALG00000013098
		ENSGALG00000044643
0h vs 12h 0h vs 20h	32	ENSGALG00000006599
		ENSGALG00000030913
		ENSGALG00000004594
		ENSGALG00000039724
		ENSGALG00000033789
		ENSGALG00000034586
		ENSGALG00000029912
		ENSGALG00000034179
		ENSGALG00000035869
		ENSGALG00000030076
		ENSGALG00000004687
		ENSGALG00000023683
		ENSGALG00000004042
		ENSGALG00000033630
		ENSGALG00000006306
		ENSGALG00000001350
		ENSGALG00000003682
		ENSGALG00000006138
		ENSGALG00000015152
		ENSGALG00000037443
		ENSGALG00000040882
		ENSGALG00000038721
		ENSGALG00000031495
		ENSGALG00000030705
		ENSGALG00000017071
		ENSGALG00000004630
		ENSGALG00000002316
		ENSGALG00000014793
		ENSGALG00000006631
		ENSGALG00000042459
		ENSGALG00000038385
		ENSGALG00000004799
0h vs 12h 6h vs 12h	251	ENSGALG00000034150
		ENSGALG00000008317
		ENSGALG00000038278
		ENSGALG00000036360
		ENSGALG00000016820
		ENSGALG00000013056
		ENSGALG00000043724
		ENSGALG00000016884
		ENSGALG00000027287
		ENSGALG00000002544
		ENSGALG00000004763
		ENSGALG00000014042
		ENSGALG00000003138
		ENSGALG00000009514
		ENSGALG00000002083
		ENSGALG00000008267
		ENSGALG00000004900
		ENSGALG00000041604
		ENSGALG00000012847
		ENSGALG00000032590
		ENSGALG00000045286
		ENSGALG00000001275
		ENSGALG00000004574
		ENSGALG00000019291
		ENSGALG00000045141
		ENSGALG00000039815
		ENSGALG00000022586
		ENSGALG00000002955
		ENSGALG00000038710
		ENSGALG00000002225
		ENSGALG00000004270
		ENSGALG00000017099
		ENSGALG00000043254
		ENSGALG00000021395
		ENSGALG00000033589
		ENSGALG00000018249
		ENSGALG00000002006
		ENSGALG00000032958
		ENSGALG00000001282
		ENSGALG00000003193
		ENSGALG00000008063
		ENSGALG00000011808
		ENSGALG00000043905
		ENSGALG00000026092
		ENSGALG00000016169
		ENSGALG00000006106
		ENSGALG00000035839
		ENSGALG00000001882
		ENSGALG00000011323
		ENSGALG00000040152
		ENSGALG00000028760
		ENSGALG00000007205
		ENSGALG00000011740
		ENSGALG00000008294
		ENSGALG00000004435
		ENSGALG00000005515
		ENSGALG00000034561
		ENSGALG00000017212
		ENSGALG00000002158
		ENSGALG00000011176
		ENSGALG00000016740
		ENSGALG00000006027
		ENSGALG00000016988
		ENSGALG00000046288
		ENSGALG00000035623
		ENSGALG00000035387
		ENSGALG00000011856
		ENSGALG00000006544
		ENSGALG00000005467
		ENSGALG00000015134
		ENSGALG00000019325
		ENSGALG00000016833
		ENSGALG00000009473
		ENSGALG00000016757
		ENSGALG00000002755
		ENSGALG00000043922
		ENSGALG00000015244
		ENSGALG00000039698
		ENSGALG00000006900
		ENSGALG00000005896
		ENSGALG00000004555
		ENSGALG00000026578
		ENSGALG00000002219
		ENSGALG00000016258
		ENSGALG00000013180
		ENSGALG00000044261
		ENSGALG00000034438
		ENSGALG00000026396
		ENSGALG00000029612
		ENSGALG00000008823
		ENSGALG00000026677
		ENSGALG00000003562
		ENSGALG00000042679
		ENSGALG00000017039
		ENSGALG00000030887
		ENSGALG00000016012
		ENSGALG00000010983
		ENSGALG00000015117
		ENSGALG00000014455
		ENSGALG00000012490
		ENSGALG00000034024
		ENSGALG00000002102
		ENSGALG00000017021
		ENSGALG00000006519
		ENSGALG00000016142
		ENSGALG00000016761
		ENSGALG00000012958
		ENSGALG00000015140
		ENSGALG00000006076
		ENSGALG00000031977
		ENSGALG00000011614
		ENSGALG00000033664
		ENSGALG00000027868
		ENSGALG00000008146
		ENSGALG00000011717
		ENSGALG00000017145
		ENSGALG00000010018
		ENSGALG00000003433
		ENSGALG00000007065
		ENSGALG00000013156
		ENSGALG00000040521
		ENSGALG00000035505
		ENSGALG00000004476
		ENSGALG00000027482
		ENSGALG00000042705
		ENSGALG00000017117
		ENSGALG00000005725
		ENSGALG00000000535
		ENSGALG00000043672
		ENSGALG00000019077
		ENSGALG00000005824
		ENSGALG00000044979
		ENSGALG00000004572
		ENSGALG00000026424
		ENSGALG00000023526
		ENSGALG00000006064
		ENSGALG00000001709
		ENSGALG00000013211
		ENSGALG00000004695
		ENSGALG00000006394
		ENSGALG00000016261
		ENSGALG00000045218
		ENSGALG00000015435
		ENSGALG00000004758
		ENSGALG00000028560
		ENSGALG00000003298
		ENSGALG00000003839
		ENSGALG00000019228
		ENSGALG00000025479
		ENSGALG00000001883
		ENSGALG00000037018
		ENSGALG00000032087
		ENSGALG00000034278
		ENSGALG00000013045
		ENSGALG00000043532
		ENSGALG00000008635
		ENSGALG00000040681
		ENSGALG00000044685
		ENSGALG00000043014
		ENSGALG00000002637
		ENSGALG00000001534
		ENSGALG00000007236
		ENSGALG00000025881
		ENSGALG00000006756
		ENSGALG00000023806
		ENSGALG00000005524
		ENSGALG00000004504
		ENSGALG00000005362
		ENSGALG00000002086
		ENSGALG00000006627
		ENSGALG00000037360
		ENSGALG00000006534
		ENSGALG00000014820
		ENSGALG00000006792
		ENSGALG00000004247
		ENSGALG00000011742
		ENSGALG00000001371
		ENSGALG00000030952
		ENSGALG00000007912
		ENSGALG00000038923
		ENSGALG00000030908
		ENSGALG00000000630
		ENSGALG00000002461
		ENSGALG00000046262
		ENSGALG00000005678
		ENSGALG00000041372
		ENSGALG00000001270
		ENSGALG00000013748
		ENSGALG00000004347
		ENSGALG00000006445
		ENSGALG00000013273
		ENSGALG00000038936
		ENSGALG00000026086
		ENSGALG00000014966
		ENSGALG00000031863
		ENSGALG00000026297
		ENSGALG00000033411
		ENSGALG00000016128
		ENSGALG00000016826
		ENSGALG00000042082
		ENSGALG00000041408
		ENSGALG00000015389
		ENSGALG00000004445
		ENSGALG00000035787
		ENSGALG00000031502
		ENSGALG00000006203
		ENSGALG00000013079
		ENSGALG00000033351
		ENSGALG00000017296
		ENSGALG00000035726
		ENSGALG00000007963
		ENSGALG00000010198
		ENSGALG00000021198
		ENSGALG00000013007
		ENSGALG00000028083
		ENSGALG00000015407
		ENSGALG00000019795
		ENSGALG00000004066
		ENSGALG00000016262
		ENSGALG00000005285
		ENSGALG00000001094
		ENSGALG00000040395
		ENSGALG00000044139
		ENSGALG00000028594
		ENSGALG00000042462
		ENSGALG00000016722
		ENSGALG00000012812
		ENSGALG00000007388
		ENSGALG00000045507
		ENSGALG00000008874
		ENSGALG00000014030
		ENSGALG00000009934
		ENSGALG00000002222
		ENSGALG00000038184
		ENSGALG00000027232
		ENSGALG00000004640
		ENSGALG00000025452
		ENSGALG00000026163
		ENSGALG00000042228
		ENSGALG00000006642
		ENSGALG00000019030
		ENSGALG00000007786
		ENSGALG00000041612
		ENSGALG00000046353
		ENSGALG00000004515
		ENSGALG00000002234
		ENSGALG00000030450
		ENSGALG00000003021
		ENSGALG00000007349
		ENSGALG00000038621
		ENSGALG00000008976
0h vs 12h 6h vs 20h	2	ENSGALG00000029000
		ENSGALG00000004309
0h vs 12h 12h vs 20h	8	ENSGALG00000016382
		ENSGALG00000004329
		ENSGALG00000016785
		ENSGALG00000005241
		ENSGALG00000004588
		ENSGALG00000035461
		ENSGALG00000014800
		ENSGALG00000032642
0h vs 20h 6h vs 12h	2	ENSGALG00000027703
		ENSGALG00000035169
0h vs 20h 6h vs 20h	515	ENSGALG00000004907
		ENSGALG00000037687
		ENSGALG00000007736
		ENSGALG00000002033
		ENSGALG00000003273
		ENSGALG00000007116
		ENSGALG00000002679
		ENSGALG00000017828
		ENSGALG00000031387
		ENSGALG00000035636
		ENSGALG00000011291
		ENSGALG00000016734
		ENSGALG00000010854
		ENSGALG00000000818
		ENSGALG00000002267
		ENSGALG00000001333
		ENSGALG00000012879
		ENSGALG00000029164
		ENSGALG00000008574
		ENSGALG00000042423
		ENSGALG00000015122
		ENSGALG00000002286
		ENSGALG00000041568
		ENSGALG00000015299
		ENSGALG00000004244
		ENSGALG00000015485
		ENSGALG00000029632
		ENSGALG00000004304
		ENSGALG00000005966
		ENSGALG00000037072
		ENSGALG00000009279
		ENSGALG00000017249
		ENSGALG00000007931
		ENSGALG00000004165
		ENSGALG00000029223
		ENSGALG00000001741
		ENSGALG00000036686
		ENSGALG00000040366
		ENSGALG00000040421
		ENSGALG00000043799
		ENSGALG00000003378
		ENSGALG00000004534
		ENSGALG00000016546
		ENSGALG00000006788
		ENSGALG00000034903
		ENSGALG00000012705
		ENSGALG00000003590
		ENSGALG00000039500
		ENSGALG00000037002
		ENSGALG00000007798
		ENSGALG00000013174
		ENSGALG00000007467
		ENSGALG00000017814
		ENSGALG00000030658
		ENSGALG00000042052
		ENSGALG00000036763
		ENSGALG00000024485
		ENSGALG00000006586
		ENSGALG00000027902
		ENSGALG00000039351
		ENSGALG00000035115
		ENSGALG00000031130
		ENSGALG00000004505
		ENSGALG00000001334
		ENSGALG00000006658
		ENSGALG00000013911
		ENSGALG00000024053
		ENSGALG00000000259
		ENSGALG00000004297
		ENSGALG00000031000
		ENSGALG00000014794
		ENSGALG00000038522
		ENSGALG00000005744
		ENSGALG00000003144
		ENSGALG00000014413
		ENSGALG00000008857
		ENSGALG00000016993
		ENSGALG00000004474
		ENSGALG00000016549
		ENSGALG00000005350
		ENSGALG00000002576
		ENSGALG00000036085
		ENSGALG00000033666
		ENSGALG00000005150
		ENSGALG00000008286
		ENSGALG00000004342
		ENSGALG00000025701
		ENSGALG00000007167
		ENSGALG00000013408
		ENSGALG00000002457
		ENSGALG00000031642
		ENSGALG00000004259
		ENSGALG00000006653
		ENSGALG00000033314
		ENSGALG00000030084
		ENSGALG00000033500
		ENSGALG00000002719
		ENSGALG00000026038
		ENSGALG00000006056
		ENSGALG00000012852
		ENSGALG00000006921
		ENSGALG00000042534
		ENSGALG00000003702
		ENSGALG00000021653
		ENSGALG00000004858
		ENSGALG00000021758
		ENSGALG00000003046
		ENSGALG00000008873
		ENSGALG00000034434
		ENSGALG00000026271
		ENSGALG00000042640
		ENSGALG00000001479
		ENSGALG00000007771
		ENSGALG00000012870
		ENSGALG00000037171
		ENSGALG00000013872
		ENSGALG00000009879
		ENSGALG00000040594
		ENSGALG00000021748
		ENSGALG00000013092
		ENSGALG00000026888
		ENSGALG00000004212
		ENSGALG00000023909
		ENSGALG00000007717
		ENSGALG00000007315
		ENSGALG00000003314
		ENSGALG00000039337
		ENSGALG00000008399
		ENSGALG00000017000
		ENSGALG00000016052
		ENSGALG00000012792
		ENSGALG00000007191
		ENSGALG00000005973
		ENSGALG00000012827
		ENSGALG00000023757
		ENSGALG00000009905
		ENSGALG00000007072
		ENSGALG00000004901
		ENSGALG00000028197
		ENSGALG00000011428
		ENSGALG00000034187
		ENSGALG00000011682
		ENSGALG00000025687
		ENSGALG00000028191
		ENSGALG00000002775
		ENSGALG00000036301
		ENSGALG00000007254
		ENSGALG00000006782
		ENSGALG00000031340
		ENSGALG00000010044
		ENSGALG00000003185
		ENSGALG00000007186
		ENSGALG00000042257
		ENSGALG00000014791
		ENSGALG00000022891
		ENSGALG00000000404
		ENSGALG00000039499
		ENSGALG00000026077
		ENSGALG00000033068
		ENSGALG00000006403
		ENSGALG00000040272
		ENSGALG00000017049
		ENSGALG00000035308
		ENSGALG00000031248
		ENSGALG00000041086
		ENSGALG00000021364
		ENSGALG00000005237
		ENSGALG00000017317
		ENSGALG00000016862
		ENSGALG00000004068
		ENSGALG00000002558
		ENSGALG00000004004
		ENSGALG00000006307
		ENSGALG00000008844
		ENSGALG00000003175
		ENSGALG00000003331
		ENSGALG00000041375
		ENSGALG00000037510
		ENSGALG00000035749
		ENSGALG00000035752
		ENSGALG00000045886
		ENSGALG00000002197
		ENSGALG00000001470
		ENSGALG00000038222
		ENSGALG00000021539
		ENSGALG00000001689
		ENSGALG00000007677
		ENSGALG00000002634
		ENSGALG00000002492
		ENSGALG00000007690
		ENSGALG00000036990
		ENSGALG00000002095
		ENSGALG00000003932
		ENSGALG00000003820
		ENSGALG00000009901
		ENSGALG00000037864
		ENSGALG00000014466
		ENSGALG00000005064
		ENSGALG00000003909
		ENSGALG00000015804
		ENSGALG00000042481
		ENSGALG00000019514
		ENSGALG00000027635
		ENSGALG00000013160
		ENSGALG00000005200
		ENSGALG00000016735
		ENSGALG00000038167
		ENSGALG00000002016
		ENSGALG00000046425
		ENSGALG00000033889
		ENSGALG00000007456
		ENSGALG00000006848
		ENSGALG00000016974
		ENSGALG00000043394
		ENSGALG00000017836
		ENSGALG00000007652
		ENSGALG00000004320
		ENSGALG00000012703
		ENSGALG00000030843
		ENSGALG00000017181
		ENSGALG00000005575
		ENSGALG00000034171
		ENSGALG00000010809
		ENSGALG00000041338
		ENSGALG00000038363
		ENSGALG00000024488
		ENSGALG00000007079
		ENSGALG00000005622
		ENSGALG00000007190
		ENSGALG00000017025
		ENSGALG00000004378
		ENSGALG00000007177
		ENSGALG00000011312
		ENSGALG00000011377
		ENSGALG00000014066
		ENSGALG00000011867
		ENSGALG00000016575
		ENSGALG00000002551
		ENSGALG00000012178
		ENSGALG00000010238
		ENSGALG00000002379
		ENSGALG00000027122
		ENSGALG00000041025
		ENSGALG00000004926
		ENSGALG00000011866
		ENSGALG00000012144
		ENSGALG00000005164
		ENSGALG00000033974
		ENSGALG00000041547
		ENSGALG00000002467
		ENSGALG00000004953
		ENSGALG00000043468
		ENSGALG00000016997
		ENSGALG00000002569
		ENSGALG00000044431
		ENSGALG00000001563
		ENSGALG00000039855
		ENSGALG00000041763
		ENSGALG00000028373
		ENSGALG00000038812
		ENSGALG00000000755
		ENSGALG00000036074
		ENSGALG00000028840
		ENSGALG00000007373
		ENSGALG00000013489
		ENSGALG00000017271
		ENSGALG00000009899
		ENSGALG00000011216
		ENSGALG00000019568
		ENSGALG00000035026
		ENSGALG00000006033
		ENSGALG00000016996
[truncated: 765 more rows]
