# Supplementary material for: Dual RNA-Seq of H5N1 Avian Influenza Virus and Host Cell Transcriptomes Reveals Novel Insights Into Host-Pathogen Cross Talk
Source: Front Microbiol. 2022 Apr 12;13:828277. doi: 10.3389/fmicb.2022.828277 (PMC9039741; doi:10.3389/fmicb.2022.828277)
Supplement: Supplementary Table 2 — Pathway enrichment of DEGs at different infection time points. [file Table_2.XLS]

## Sheet: 0 h.p.i. vs 6 h.p.i.
Pathway enrichment of different mRNA of 0 h.p.i. vs 6 h.p.i.
Pathway	Count	P value
Cytokine-cytokine receptor interaction	16	7.5967e-06
Inflammation mediated by chemokine and cytokine signaling pathway	8	0.0157407
Jak-STAT signaling pathway	6	0.0424411

## Sheet: 0 h.p.i. vs 12 h.p.i.
Pathway enrichment of different mRNA of 0 h.p.i. vs 12 h.p.i.
Pathway	Count	p value
Cell cycle	33	0.002734
Cytokine-cytokine receptor interaction	77	4.82e-07
HTLV-I infection	61	0.000953
Inflammation mediated by chemokine and cytokine signaling pathway	47	0.004136
Inflammatory mediator regulation of TRP channels	26	0.010215
Jak-STAT signaling pathway	41	0.011153
Phagosome	32	0.044789
Primary immunodeficiency	14	0.002681
Small cell lung cancer	26	0.00229
Intestinal immune network for IgA production	15	0.008919
Synaptic vesicle trafficking	8	0.045085

## Sheet: 0 h.p.i. vs 20 h.p.i.
Pathway enrichment of different mRNA of 0 h.p.i. vs 20 h.p.i.
Pathway	Count	p value
HTLV-I infection	110	1.69e-06
Endocytosis	101	0.000119
Cytokine-cytokine receptor interaction	99	0.000273
Cell cycle	53	0.000661
Inflammation mediated by chemokine and cytokine signaling pathway	77	0.000773
Primary immunodeficiency	20	0.002828
Epstein-Barr virus infection	73	0.003816
Proteasome	23	0.004145
Small cell lung cancer	37	0.00488
T cell receptor signaling pathway	43	0.004881
Vibrio cholerae infection	24	0.006283
Jak-STAT signaling pathway	57	0.010305
RNA transport	13	0.015116
Salmonella infection	33	0.020362
Inflammatory mediator regulation of TRP channels	37	0.024722
Phagosome	51	0.032302
B cell receptor signaling pathway	28	0.03477
DNA replication	16	0.037302
T cell activation	29	0.042048
NF-kappa B signaling pathway	33	0.044026
RNA degradation	28	0.048852

## Sheet: 6 h.p.i. vs 12 h.p.i.
Pathway enrichment of different mRNA of 6 h.p.i. vs 12 h.p.i.
Pathway	Count	p value
Cell cycle	18	2.51e-06
RNA transport	20	1.36e-05
DNA replication	9	2.17e-05
Mismatch repair	6	0.000432
Primary immunodeficiency	15	0.000574
Inflammation mediated by chemokine and cytokine signaling pathway	48	0.000718
Proteasome	7	0.00214
Lysosome	12	0.003034
Inflammatory bowel disease (IBD)	19	0.003525
Jak-STAT signaling pathway	36	0.006468
HTLV-I infection	52	0.009059
Epstein-Barr virus infection	15	0.010593
Viral carcinogenesis	15	0.011892

## Sheet: 6 h.p.i. vs 20 h.p.i.
Pathway enrichment of different mRNA of 6 h.p.i. vs 20 h.p.i.
Pathway	Count	p value
Inflammatory bowel disease (IBD)	26	3.82e-05
HTLV-I infection	103	0.000115
Inflammation mediated by chemokine and cytokine signaling pathway	52	0.00015
Jak-STAT signaling pathway	42	0.000556
Primary immunodeficiency	16	0.00078
Lysosome	54	0.001741
T cell receptor signaling pathway	30	0.001917
Cell cycle	52	0.004008
Inflammatory mediator regulation of TRP channels	27	0.005807
Inflammation mediated by chemokine and cytokine signaling pathway	74	0.007182
T cell receptor signaling pathway	44	0.01137
Primary immunodeficiency	20	0.011924
B cell receptor signaling pathway	20	0.018152
HTLV-I infection	51	0.01913
NF-kappa B signaling pathway	23	0.023019
B cell activation	16	0.044106
T cell activation	19	0.048511

## Sheet: 12 h.p.i. vs 20 h.p.i.
Pathway enrichment of different mRNA of 12 h.p.i. vs 20 h.p.i.
Pathway	Count	p value
Proteasome	18	1.4e-08
Lysosome	33	8.71e-06
Endocytosis	48	0.000236
Inflammation mediated by chemokine and cytokine signaling pathway	19	0.008714
T cell activation	10	0.016657
NF-kappa B signaling pathway	11	0.016692
Cell cycle	15	0.018624
HTLV-I infection	38	0.025883
RNA transport	18	0.026835
Mismatch repair	7	0.048475
