# Supplementary material for: Dual RNA-Seq of H5N1 Avian Influenza Virus and Host Cell Transcriptomes Reveals Novel Insights Into Host-Pathogen Cross Talk
Source: Front Microbiol. 2022 Apr 12;13:828277. doi: 10.3389/fmicb.2022.828277 (PMC9039741; doi:10.3389/fmicb.2022.828277)
Supplement: Supplementary Table 3 — Cis-target genes of differentially expressed LncRNAs. [file Table_3.XLS]

lncRNA	cistarget	chromosome	strand	upstream/downstream	distance
MSTRG.36.2	MSTRG.27.1	1	+	upstream	66293
MSTRG.36.2	ENSGALT00000086997	1	+	upstream	64885
MSTRG.36.2	MSTRG.29.1	1	+	upstream	57230
MSTRG.36.2	ENSGALT00000080022	1	+	upstream	52946
MSTRG.36.2	MSTRG.32.1	1	+	upstream	36286
MSTRG.36.2	ENSGALT00000079941	1	+	upstream	43341
MSTRG.36.2	MSTRG.32.2	1	+	upstream	36378
MSTRG.36.2	MSTRG.32.4	1	+	upstream	36286
MSTRG.36.2	MSTRG.32.5	1	+	upstream	36343
MSTRG.36.2	MSTRG.32.6	1	+	upstream	36343
MSTRG.36.2	ENSGALT00000022417	1	+	upstream	36500
MSTRG.36.2	ENSGALT00000068201	1	+	upstream	19874
MSTRG.36.2	ENSGALT00000068986	1	+	downstream	3430
MSTRG.36.2	MSTRG.39.2	1	+	downstream	3638
MSTRG.36.2	MSTRG.39.3	1	+	downstream	3707
MSTRG.36.2	MSTRG.39.4	1	+	downstream	8095
MSTRG.36.2	MSTRG.40.1	1	+	downstream	12763
MSTRG.36.2	MSTRG.40.2	1	+	downstream	12854
MSTRG.36.2	ENSGALT00000068060	1	+	downstream	40263
MSTRG.36.2	MSTRG.40.3	1	+	downstream	40263
MSTRG.36.2	ENSGALT00000075048	1	+	downstream	57808
MSTRG.36.2	ENSGALT00000075870	1	+	downstream	58520
MSTRG.36.2	ENSGALT00000050083	1	+	downstream	58520
MSTRG.36.2	MSTRG.42.1	1	+	downstream	61473
MSTRG.36.2	MSTRG.43.1	1	+	downstream	78762
MSTRG.36.2	MSTRG.43.2	1	+	downstream	78799
MSTRG.36.2	ENSGALT00000076510	1	+	downstream	78804
MSTRG.36.2	MSTRG.43.3	1	+	downstream	78804
MSTRG.36.2	MSTRG.43.5	1	+	downstream	79458
MSTRG.36.2	MSTRG.44.1	1	+	downstream	92138
MSTRG.36.2	MSTRG.44.2	1	+	downstream	93230
MSTRG.165.8	MSTRG.162.1	1	+	upstream	6610
MSTRG.165.8	MSTRG.163.1	1	+	upstream	4151
MSTRG.165.8	MSTRG.164.1	1	+	upstream	3055
MSTRG.165.8	MSTRG.166.1	1	+	downstream	40493
ENSGALT00000013546	ENSGALT00000013567	1	-	downstream	67683
ENSGALT00000013546	MSTRG.219.3	1	-	downstream	11760
ENSGALT00000013546	ENSGALT00000047843	1	-	downstream	11830
ENSGALT00000013546	ENSGALT00000083648	1	-	downstream	22041
ENSGALT00000013546	MSTRG.219.4	1	-	downstream	11830
ENSGALT00000013546	ENSGALT00000013555	1	-	downstream	35666
ENSGALT00000013546	MSTRG.219.9	1	-	upstream	27036
ENSGALT00000013546	ENSGALT00000073301	1	-	upstream	27634
MSTRG.296.1	ENSGALT00000039460	1	+	upstream	68300
MSTRG.296.1	MSTRG.290.1	1	+	upstream	41791
MSTRG.296.1	ENSGALT00000013000	1	+	upstream	41791
MSTRG.296.1	ENSGALT00000081900	1	+	upstream	42541
MSTRG.296.1	MSTRG.291.1	1	+	upstream	5104
MSTRG.296.1	ENSGALT00000012986	1	+	upstream	11263
MSTRG.296.1	ENSGALT00000060943	1	+	upstream	5102
MSTRG.296.1	MSTRG.293.1	1	+	upstream	9728
MSTRG.296.1	ENSGALT00000083666	1	+	upstream	5104
MSTRG.296.1	MSTRG.294.1	1	+	upstream	3222
MSTRG.296.1	MSTRG.297.1	1	+	downstream	456
MSTRG.296.1	MSTRG.298.1	1	+	downstream	6242
MSTRG.296.1	ENSGALT00000068183	1	+	downstream	31188
MSTRG.296.1	ENSGALT00000012884	1	+	downstream	31188
MSTRG.296.1	ENSGALT00000084459	1	+	downstream	31188
MSTRG.296.1	MSTRG.300.1	1	+	downstream	42764
MSTRG.296.1	MSTRG.302.1	1	+	downstream	49379
MSTRG.296.1	MSTRG.303.1	1	+	downstream	50964
ENSGALT00000059410	MSTRG.313.1	1	+	upstream	70261
ENSGALT00000059410	MSTRG.313.2	1	+	upstream	70263
ENSGALT00000059410	ENSGALT00000073744	1	+	upstream	76420
ENSGALT00000059410	ENSGALT00000061735	1	+	upstream	76420
ENSGALT00000059410	ENSGALT00000048247	1	+	upstream	76420
ENSGALT00000059410	ENSGALT00000054844	1	+	upstream	1208
ENSGALT00000059410	MSTRG.314.2	1	+	upstream	4556
ENSGALT00000059410	MSTRG.315.1	1	+	upstream	2009
ENSGALT00000059410	ENSGALT00000070590	1	+	downstream	23398
ENSGALT00000059410	ENSGALT00000054153	1	+	downstream	23398
ENSGALT00000059410	ENSGALT00000082706	1	+	downstream	23398
ENSGALT00000059410	ENSGALT00000062476	1	+	downstream	23398
ENSGALT00000059410	ENSGALT00000011493	1	+	downstream	23398
ENSGALT00000059410	ENSGALT00000068470	1	+	downstream	47046
ENSGALT00000083297	MSTRG.328.1	1	+	upstream	95115
ENSGALT00000083297	MSTRG.328.2	1	+	upstream	94001
ENSGALT00000083297	ENSGALT00000056185	1	+	upstream	98580
ENSGALT00000083297	ENSGALT00000060316	1	+	upstream	95363
ENSGALT00000083297	ENSGALT00000046895	1	+	upstream	95363
ENSGALT00000083297	ENSGALT00000087733	1	+	upstream	64993
ENSGALT00000083297	ENSGALT00000073403	1	+	downstream	90159
MSTRG.352.1	ENSGALT00000061683	1	+	downstream	46133
ENSGALT00000060416	MSTRG.389.1	1	-	downstream	89222
ENSGALT00000060416	ENSGALT00000014027	1	-	downstream	62600
ENSGALT00000060416	ENSGALT00000047747	1	-	downstream	62616
ENSGALT00000060416	ENSGALT00000067030	1	-	downstream	23456
ENSGALT00000060416	MSTRG.391.1	1	-	upstream	25286
ENSGALT00000060416	MSTRG.391.2	1	-	upstream	27280
ENSGALT00000060416	MSTRG.391.4	1	-	upstream	28590
ENSGALT00000060416	MSTRG.391.3	1	-	upstream	28590
ENSGALT00000060416	MSTRG.391.6	1	-	upstream	28670
ENSGALT00000060416	MSTRG.391.5	1	-	upstream	28670
ENSGALT00000060416	MSTRG.391.7	1	-	upstream	29253
ENSGALT00000060416	ENSGALT00000075689	1	-	upstream	30989
ENSGALT00000060416	ENSGALT00000066595	1	-	upstream	101729
ENSGALT00000046940	ENSGALT00000014301	1	+	upstream	229
ENSGALT00000046940	ENSGALT00000081724	1	+	upstream	2842
ENSGALT00000046940	ENSGALT00000087766	1	+	downstream	38203
ENSGALT00000046940	ENSGALT00000014337	1	+	downstream	38284
ENSGALT00000046940	ENSGALT00000043378	1	+	downstream	39587
ENSGALT00000046940	ENSGALT00000014340	1	+	downstream	45926
ENSGALT00000046940	ENSGALT00000014357	1	+	downstream	73935
ENSGALT00000046940	ENSGALT00000087537	1	+	downstream	80841
MSTRG.441.1	ENSGALT00000055784	1	-	downstream	1820
MSTRG.441.1	ENSGALT00000084844	1	-	downstream	88128
MSTRG.441.1	ENSGALT00000074764	1	-	downstream	43242
MSTRG.441.1	ENSGALT00000051113	1	-	downstream	50065
MSTRG.441.1	MSTRG.439.1	1	-	downstream	9156
MSTRG.441.1	MSTRG.440.1	1	-	downstream	780
MSTRG.441.1	MSTRG.442.1	1	-	upstream	3087
MSTRG.441.1	MSTRG.443.1	1	-	upstream	8006
MSTRG.441.1	ENSGALT00000053621	1	-	upstream	10198
MSTRG.441.1	ENSGALT00000086469	1	-	upstream	11422
MSTRG.441.1	ENSGALT00000072096	1	-	upstream	12175
MSTRG.441.1	MSTRG.445.3	1	-	upstream	62905
MSTRG.455.1	MSTRG.445.3	1	-	downstream	44648
MSTRG.441.1	MSTRG.445.1	1	-	upstream	62905
MSTRG.455.1	MSTRG.445.1	1	-	downstream	42793
MSTRG.441.1	ENSGALT00000051026	1	-	upstream	62905
MSTRG.455.1	ENSGALT00000051026	1	-	downstream	44860
MSTRG.451.1	MSTRG.446.1	1	+	upstream	49928
MSTRG.451.1	MSTRG.447.1	1	+	upstream	49244
MSTRG.451.1	MSTRG.448.1	1	+	upstream	37388
MSTRG.451.1	MSTRG.449.1	1	+	upstream	6675
MSTRG.455.1	MSTRG.450.1	1	-	downstream	38848
MSTRG.455.1	MSTRG.452.1	1	-	downstream	37539
MSTRG.451.1	MSTRG.453.1	1	+	downstream	2434
MSTRG.455.1	MSTRG.454.1	1	-	downstream	110
MSTRG.455.1	MSTRG.456.1	1	-	upstream	3982
MSTRG.455.1	MSTRG.457.1	1	-	upstream	5623
MSTRG.455.1	MSTRG.458.1	1	-	upstream	7447
MSTRG.455.1	ENSGALT00000049033	1	-	upstream	9368
MSTRG.451.1	MSTRG.460.1	1	+	downstream	57082
MSTRG.455.1	MSTRG.461.1	1	-	upstream	23983
MSTRG.455.1	MSTRG.462.1	1	-	upstream	26862
MSTRG.455.1	ENSGALT00000082770	1	-	upstream	27846
MSTRG.455.1	MSTRG.463.3	1	-	upstream	30905
MSTRG.455.1	MSTRG.463.2	1	-	upstream	30905
MSTRG.455.1	ENSGALT00000090248	1	-	upstream	30905
MSTRG.451.1	MSTRG.464.1	1	+	downstream	72202
MSTRG.455.1	MSTRG.465.1	1	-	upstream	47597
MSTRG.451.1	MSTRG.466.1	1	+	downstream	88219
MSTRG.455.1	MSTRG.467.1	1	-	upstream	63708
MSTRG.455.1	MSTRG.468.1	1	-	upstream	67169
MSTRG.455.1	MSTRG.469.1	1	-	upstream	69662
MSTRG.455.1	MSTRG.470.1	1	-	upstream	77785
MSTRG.455.1	MSTRG.472.1	1	-	upstream	92137
MSTRG.455.1	MSTRG.474.1	1	-	upstream	94416
MSTRG.455.1	MSTRG.475.1	1	-	upstream	98881
ENSGALT00000076113	MSTRG.533.1	1	-	upstream	23923
ENSGALT00000076113	MSTRG.534.1	1	-	upstream	27999
ENSGALT00000076113	MSTRG.534.2	1	-	upstream	28627
ENSGALT00000076113	ENSGALT00000015515	1	-	upstream	28627
ENSGALT00000076113	ENSGALT00000053618	1	-	upstream	30302
ENSGALT00000076113	MSTRG.536.1	1	-	upstream	64949
ENSGALT00000076113	MSTRG.536.3	1	-	upstream	69551
ENSGALT00000076113	MSTRG.536.4	1	-	upstream	71637
ENSGALT00000076113	ENSGALT00000015526	1	-	upstream	72841
ENSGALT00000076113	MSTRG.538.1	1	-	upstream	106135
ENSGALT00000080467	MSTRG.551.1	1	-	downstream	92797
MSTRG.564.1	MSTRG.558.1	1	+	upstream	62328
MSTRG.564.1	MSTRG.559.1	1	+	upstream	46826
MSTRG.564.1	MSTRG.560.1	1	+	upstream	38787
MSTRG.564.1	MSTRG.561.1	1	+	upstream	25725
MSTRG.564.1	MSTRG.562.1	1	+	upstream	25016
MSTRG.564.1	ENSGALT00000042532	1	+	upstream	8383
MSTRG.564.1	MSTRG.566.1	1	+	downstream	1613
MSTRG.721.5	MSTRG.712.1	1	-	downstream	94092
MSTRG.721.5	ENSGALT00000016625	1	-	downstream	94091
MSTRG.721.5	MSTRG.718.1	1	-	downstream	87776
MSTRG.721.5	MSTRG.721.6	1	-	upstream	18570
MSTRG.721.5	MSTRG.721.7	1	-	upstream	20817
MSTRG.721.5	MSTRG.721.8	1	-	upstream	20817
MSTRG.721.5	ENSGALT00000057632	1	-	upstream	26826
MSTRG.721.5	MSTRG.728.1	1	-	upstream	29899
MSTRG.721.5	ENSGALT00000048966	1	-	upstream	34116
MSTRG.721.5	MSTRG.729.2	1	-	upstream	34116
MSTRG.721.5	MSTRG.729.1	1	-	upstream	34116
MSTRG.721.5	ENSGALT00000016642	1	-	upstream	34116
MSTRG.816.3	MSTRG.804.1	1	+	upstream	97615
MSTRG.816.1	MSTRG.804.1	1	+	upstream	97373
MSTRG.816.3	MSTRG.814.1	1	+	upstream	13304
MSTRG.816.1	MSTRG.814.1	1	+	upstream	13062
MSTRG.816.3	MSTRG.815.1	1	+	upstream	2015
MSTRG.816.1	MSTRG.815.1	1	+	upstream	1773
MSTRG.826.1	ENSGALT00000018390	1	-	downstream	6237
MSTRG.826.1	ENSGALT00000076046	1	-	downstream	8288
MSTRG.826.1	ENSGALT00000018391	1	-	upstream	15687
MSTRG.826.1	ENSGALT00000085113	1	-	upstream	16219
MSTRG.826.1	ENSGALT00000061247	1	-	upstream	16785
MSTRG.826.1	ENSGALT00000084147	1	-	upstream	16895
MSTRG.826.1	ENSGALT00000076001	1	-	upstream	21861
MSTRG.826.1	MSTRG.828.1	1	-	upstream	29132
MSTRG.826.1	MSTRG.828.2	1	-	upstream	31504
MSTRG.826.1	ENSGALT00000018392	1	-	upstream	33425
MSTRG.826.1	ENSGALT00000086829	1	-	upstream	33573
MSTRG.826.1	MSTRG.828.5	1	-	upstream	33694
MSTRG.826.1	MSTRG.828.6	1	-	upstream	33694
MSTRG.826.1	MSTRG.828.7	1	-	upstream	33744
MSTRG.826.1	MSTRG.829.1	1	-	upstream	64240
MSTRG.826.1	MSTRG.829.2	1	-	upstream	64923
MSTRG.826.1	ENSGALT00000084682	1	-	upstream	65289
MSTRG.826.1	ENSGALT00000086852	1	-	upstream	65289
MSTRG.826.1	ENSGALT00000018395	1	-	upstream	66021
MSTRG.826.1	ENSGALT00000089781	1	-	upstream	66055
MSTRG.843.1	MSTRG.837.1	1	-	downstream	60515
MSTRG.843.1	MSTRG.838.1	1	-	downstream	45328
MSTRG.843.1	MSTRG.839.1	1	-	downstream	32802
MSTRG.843.1	MSTRG.841.1	1	-	downstream	14092
MSTRG.843.1	MSTRG.842.1	1	-	downstream	4185
MSTRG.843.1	MSTRG.844.1	1	-	upstream	2789
MSTRG.843.1	MSTRG.845.1	1	-	upstream	8670
MSTRG.843.1	MSTRG.847.1	1	-	upstream	33695
MSTRG.843.1	MSTRG.847.2	1	-	upstream	38150
MSTRG.843.1	ENSGALT00000018400	1	-	upstream	50816
MSTRG.843.1	ENSGALT00000085775	1	-	upstream	50816
MSTRG.885.4	ENSGALT00000018560	1	+	upstream	95458
MSTRG.885.3	ENSGALT00000018560	1	+	upstream	95458
MSTRG.885.5	ENSGALT00000018560	1	+	upstream	95480
MSTRG.885.4	MSTRG.880.1	1	+	upstream	72687
MSTRG.885.3	MSTRG.880.1	1	+	upstream	72687
MSTRG.885.5	MSTRG.880.1	1	+	upstream	72709
MSTRG.885.4	MSTRG.881.1	1	+	upstream	71793
MSTRG.885.3	MSTRG.881.1	1	+	upstream	71793
MSTRG.885.5	MSTRG.881.1	1	+	upstream	71815
MSTRG.885.4	MSTRG.884.1	1	+	upstream	12400
MSTRG.885.3	MSTRG.884.1	1	+	upstream	12400
MSTRG.893.1	MSTRG.884.1	1	+	upstream	61779
MSTRG.885.5	MSTRG.884.1	1	+	upstream	12422
MSTRG.893.1	MSTRG.885.1	1	+	upstream	47168
MSTRG.885.4	MSTRG.886.1	1	+	downstream	414
MSTRG.885.3	MSTRG.886.1	1	+	downstream	414
MSTRG.893.1	MSTRG.886.1	1	+	upstream	46460
MSTRG.885.5	MSTRG.886.1	1	+	downstream	401
MSTRG.885.4	ENSGALT00000018617	1	+	downstream	17469
MSTRG.885.3	ENSGALT00000018617	1	+	downstream	17469
MSTRG.893.1	ENSGALT00000018617	1	+	upstream	28181
MSTRG.885.5	ENSGALT00000018617	1	+	downstream	17456
MSTRG.885.4	ENSGALT00000085192	1	+	downstream	17698
MSTRG.885.3	ENSGALT00000085192	1	+	downstream	17698
MSTRG.893.1	ENSGALT00000085192	1	+	upstream	28396
MSTRG.885.5	ENSGALT00000085192	1	+	downstream	17685
MSTRG.885.4	MSTRG.889.1	1	+	downstream	19613
MSTRG.885.3	MSTRG.889.1	1	+	downstream	19613
MSTRG.893.1	MSTRG.889.1	1	+	upstream	26947
MSTRG.885.5	MSTRG.889.1	1	+	downstream	19600
MSTRG.885.4	ENSGALT00000018623	1	+	downstream	21598
MSTRG.885.3	ENSGALT00000018623	1	+	downstream	21598
MSTRG.893.1	ENSGALT00000018623	1	+	upstream	17602
MSTRG.885.5	ENSGALT00000018623	1	+	downstream	21585
MSTRG.885.4	ENSGALT00000075393	1	+	downstream	21939
MSTRG.885.3	ENSGALT00000075393	1	+	downstream	21939
MSTRG.893.1	ENSGALT00000075393	1	+	upstream	17512
MSTRG.885.5	ENSGALT00000075393	1	+	downstream	21926
MSTRG.885.4	MSTRG.894.1	1	+	downstream	70581
MSTRG.885.3	MSTRG.894.1	1	+	downstream	70581
MSTRG.893.1	MSTRG.894.1	1	+	downstream	14359
MSTRG.885.5	MSTRG.894.1	1	+	downstream	70568
MSTRG.893.1	MSTRG.896.1	1	+	downstream	54865
MSTRG.893.1	MSTRG.896.2	1	+	downstream	54866
MSTRG.893.1	MSTRG.896.3	1	+	downstream	54872
MSTRG.893.1	MSTRG.896.4	1	+	downstream	54889
MSTRG.893.1	ENSGALT00000076238	1	+	downstream	55091
MSTRG.918.1	ENSGALT00000038256	1	+	downstream	9173
MSTRG.918.1	MSTRG.922.3	1	+	downstream	9176
MSTRG.918.1	MSTRG.922.2	1	+	downstream	9176
MSTRG.918.1	MSTRG.922.4	1	+	downstream	9176
MSTRG.918.1	ENSGALT00000088107	1	+	downstream	9176
MSTRG.918.1	MSTRG.924.1	1	+	downstream	35346
MSTRG.918.1	ENSGALT00000057696	1	+	downstream	35346
MSTRG.918.1	ENSGALT00000058826	1	+	downstream	35346
MSTRG.918.1	ENSGALT00000018773	1	+	downstream	35346
MSTRG.918.1	ENSGALT00000089513	1	+	downstream	35605
MSTRG.918.1	ENSGALT00000088165	1	+	downstream	38252
MSTRG.918.1	ENSGALT00000041877	1	+	downstream	41426
MSTRG.918.1	MSTRG.927.1	1	+	downstream	46153
MSTRG.918.1	MSTRG.928.1	1	+	downstream	47376
MSTRG.918.1	MSTRG.930.1	1	+	downstream	58084
MSTRG.918.1	ENSGALT00000038231	1	+	downstream	58313
MSTRG.918.1	MSTRG.932.1	1	+	downstream	62644
MSTRG.918.1	MSTRG.933.1	1	+	downstream	63216
MSTRG.918.1	MSTRG.934.1	1	+	downstream	75245
MSTRG.918.1	MSTRG.935.1	1	+	downstream	78124
MSTRG.918.1	MSTRG.936.1	1	+	downstream	83876
ENSGALT00000090133	ENSGALT00000038151	1	-	downstream	21711
ENSGALT00000090133	ENSGALT00000019160	1	-	upstream	18435
ENSGALT00000090133	ENSGALT00000043921	1	-	upstream	47580
ENSGALT00000090133	MSTRG.962.1	1	-	upstream	57676
ENSGALT00000019366	ENSGALT00000060496	1	+	upstream	99742
ENSGALT00000019366	MSTRG.1030.1	1	+	upstream	89020
ENSGALT00000019366	MSTRG.1030.3	1	+	upstream	99742
ENSGALT00000019366	MSTRG.1033.1	1	+	upstream	83337
ENSGALT00000019366	MSTRG.1034.1	1	+	upstream	80141
ENSGALT00000019366	ENSGALT00000030617	1	+	upstream	71115
ENSGALT00000019366	ENSGALT00000019356	1	+	upstream	54825
ENSGALT00000019366	ENSGALT00000089216	1	+	upstream	47815
ENSGALT00000019366	ENSGALT00000019359	1	+	upstream	47808
ENSGALT00000019366	ENSGALT00000085654	1	+	upstream	47893
ENSGALT00000019366	MSTRG.1041.1	1	+	upstream	46024
ENSGALT00000019366	ENSGALT00000038008	1	+	upstream	13524
ENSGALT00000019366	ENSGALT00000090264	1	+	upstream	13517
ENSGALT00000019366	ENSGALT00000045881	1	+	downstream	9677
MSTRG.1060.1	MSTRG.1046.2	1	+	upstream	44092
MSTRG.1057.1	MSTRG.1046.2	1	+	upstream	32558
ENSGALT00000019366	MSTRG.1046.2	1	+	downstream	10249
MSTRG.1060.1	MSTRG.1046.3	1	+	upstream	43897
MSTRG.1057.1	MSTRG.1046.3	1	+	upstream	32363
ENSGALT00000019366	MSTRG.1046.3	1	+	downstream	10249
MSTRG.1060.1	MSTRG.1046.1	1	+	upstream	42188
MSTRG.1057.1	MSTRG.1046.1	1	+	upstream	30654
ENSGALT00000019366	MSTRG.1046.1	1	+	downstream	10249
MSTRG.1060.1	MSTRG.1046.5	1	+	upstream	42149
MSTRG.1057.1	MSTRG.1046.5	1	+	upstream	30615
ENSGALT00000019366	MSTRG.1046.5	1	+	downstream	10268
MSTRG.1060.1	MSTRG.1046.4	1	+	upstream	42149
MSTRG.1057.1	MSTRG.1046.4	1	+	upstream	30615
ENSGALT00000019366	MSTRG.1046.4	1	+	downstream	10268
ENSGALT00000019366	ENSGALT00000042301	1	+	downstream	10542
MSTRG.1060.1	ENSGALT00000052793	1	+	upstream	45909
MSTRG.1057.1	ENSGALT00000052793	1	+	upstream	34375
ENSGALT00000019366	ENSGALT00000052793	1	+	downstream	19119
MSTRG.1060.1	ENSGALT00000077781	1	+	upstream	45909
MSTRG.1057.1	ENSGALT00000077781	1	+	upstream	34375
ENSGALT00000019366	ENSGALT00000077781	1	+	downstream	19119
MSTRG.1060.1	ENSGALT00000019383	1	+	upstream	50813
MSTRG.1057.1	ENSGALT00000019383	1	+	upstream	39279
ENSGALT00000019366	ENSGALT00000019383	1	+	downstream	19119
MSTRG.1060.1	MSTRG.1051.1	1	+	upstream	32772
MSTRG.1057.1	MSTRG.1051.1	1	+	upstream	21238
MSTRG.1060.1	ENSGALT00000019412	1	+	upstream	18817
MSTRG.1057.1	ENSGALT00000019412	1	+	upstream	7283
MSTRG.1060.1	MSTRG.1052.2	1	+	upstream	24249
MSTRG.1057.1	MSTRG.1052.2	1	+	upstream	12715
MSTRG.1060.1	ENSGALT00000063215	1	+	upstream	16464
MSTRG.1057.1	ENSGALT00000063215	1	+	upstream	4930
MSTRG.1060.1	MSTRG.1054.1	1	+	upstream	13958
MSTRG.1057.1	MSTRG.1054.1	1	+	upstream	2424
MSTRG.1060.1	MSTRG.1054.3	1	+	upstream	13788
MSTRG.1057.1	MSTRG.1054.3	1	+	upstream	2254
MSTRG.1060.1	ENSGALT00000085010	1	+	upstream	16541
MSTRG.1057.1	ENSGALT00000085010	1	+	upstream	5007
MSTRG.1060.1	ENSGALT00000019422	1	+	upstream	4027
MSTRG.1057.1	ENSGALT00000019422	1	+	downstream	2460
MSTRG.1060.1	MSTRG.1061.1	1	+	downstream	4081
MSTRG.1057.1	MSTRG.1061.1	1	+	downstream	15214
MSTRG.1060.1	ENSGALT00000019440	1	+	downstream	25277
MSTRG.1057.1	ENSGALT00000019440	1	+	downstream	36410
MSTRG.1060.1	MSTRG.1068.1	1	+	downstream	25950
MSTRG.1057.1	MSTRG.1068.1	1	+	downstream	37083
MSTRG.1060.1	ENSGALT00000030611	1	+	downstream	39972
MSTRG.1057.1	ENSGALT00000030611	1	+	downstream	51105
MSTRG.1060.1	ENSGALT00000088808	1	+	downstream	50772
MSTRG.1057.1	ENSGALT00000088808	1	+	downstream	61905
MSTRG.1164.1	MSTRG.1152.1	1	+	upstream	80161
MSTRG.1164.1	MSTRG.1152.2	1	+	upstream	57139
MSTRG.1164.1	ENSGALT00000019885	1	+	upstream	81642
MSTRG.1164.1	MSTRG.1153.1	1	+	upstream	91897
MSTRG.1164.1	MSTRG.1156.1	1	+	upstream	74056
MSTRG.1164.1	MSTRG.1152.4	1	+	upstream	34378
MSTRG.1164.1	MSTRG.1152.5	1	+	upstream	34377
MSTRG.1164.1	ENSGALT00000080563	1	+	upstream	57460
MSTRG.1164.1	MSTRG.1152.7	1	+	upstream	34260
MSTRG.1164.1	ENSGALT00000047675	1	+	upstream	40862
MSTRG.1164.1	ENSGALT00000082890	1	+	upstream	27894
MSTRG.1164.1	MSTRG.1159.3	1	+	upstream	19547
MSTRG.1164.1	MSTRG.1159.2	1	+	upstream	19547
MSTRG.1164.1	MSTRG.1159.1	1	+	upstream	19547
MSTRG.1164.1	ENSGALT00000049178	1	+	upstream	19547
MSTRG.1164.1	MSTRG.1159.5	1	+	upstream	19547
MSTRG.1164.1	MSTRG.1160.1	1	+	upstream	18918
MSTRG.1164.1	ENSGALT00000078635	1	+	upstream	11363
MSTRG.1164.1	MSTRG.1162.1	1	+	upstream	2590
MSTRG.1164.1	ENSGALT00000043362	1	+	upstream	4418
MSTRG.1170.1	ENSGALT00000048476	1	-	downstream	36531
MSTRG.1170.1	ENSGALT00000054185	1	-	downstream	36521
MSTRG.1170.1	MSTRG.1163.1	1	-	downstream	36544
MSTRG.1170.1	ENSGALT00000059122	1	-	downstream	36544
MSTRG.1164.1	MSTRG.1165.1	1	+	downstream	4736
MSTRG.1164.1	ENSGALT00000082412	1	+	downstream	5252
MSTRG.1170.1	ENSGALT00000083897	1	-	downstream	23804
MSTRG.1170.1	ENSGALT00000030602	1	-	downstream	23591
MSTRG.1170.1	MSTRG.1166.1	1	-	downstream	23591
MSTRG.1170.1	ENSGALT00000019954	1	-	downstream	21028
MSTRG.1170.1	MSTRG.1167.1	1	-	downstream	21028
MSTRG.1164.1	MSTRG.1168.1	1	+	downstream	20609
MSTRG.1164.1	ENSGALT00000019979	1	+	downstream	32088
MSTRG.1164.1	MSTRG.1169.1	1	+	downstream	32088
MSTRG.1164.1	ENSGALT00000086801	1	+	downstream	47370
MSTRG.1164.1	MSTRG.1169.3	1	+	downstream	47370
MSTRG.1164.1	MSTRG.1169.6	1	+	downstream	47370
MSTRG.1164.1	MSTRG.1169.7	1	+	downstream	47370
MSTRG.1164.1	MSTRG.1169.4	1	+	downstream	47370
MSTRG.1164.1	MSTRG.1169.5	1	+	downstream	47370
MSTRG.1164.1	ENSGALT00000078721	1	+	downstream	47653
MSTRG.1164.1	ENSGALT00000088814	1	+	downstream	61519
MSTRG.1170.1	ENSGALT00000085212	1	-	upstream	26591
MSTRG.1170.1	ENSGALT00000066300	1	-	upstream	26591
MSTRG.1164.1	MSTRG.1172.1	1	+	downstream	71379
MSTRG.1164.1	MSTRG.1173.1	1	+	downstream	76014
MSTRG.1164.1	ENSGALT00000020012	1	+	downstream	84014
MSTRG.1164.1	MSTRG.1174.1	1	+	downstream	89084
MSTRG.1164.1	MSTRG.1175.1	1	+	downstream	95298
MSTRG.1164.1	MSTRG.1175.3	1	+	downstream	98012
MSTRG.1164.1	MSTRG.1175.2	1	+	downstream	98012
MSTRG.1164.1	ENSGALT00000053457	1	+	downstream	98012
MSTRG.1164.1	MSTRG.1175.5	1	+	downstream	98028
MSTRG.1170.1	MSTRG.1176.1	1	-	upstream	98302
MSTRG.1170.1	MSTRG.1176.2	1	-	upstream	105659
MSTRG.1170.1	MSTRG.1176.3	1	-	upstream	105659
MSTRG.1170.1	ENSGALT00000020063	1	-	upstream	105659
MSTRG.1260.2	MSTRG.1249.1	1	-	downstream	96079
MSTRG.1260.2	MSTRG.1250.1	1	-	downstream	67609
MSTRG.1260.2	MSTRG.1251.1	1	-	downstream	50551
MSTRG.1260.2	MSTRG.1252.1	1	-	downstream	49479
MSTRG.1260.2	MSTRG.1253.1	1	-	downstream	45292
MSTRG.1260.2	MSTRG.1254.1	1	-	downstream	42865
MSTRG.1260.2	MSTRG.1255.1	1	-	downstream	41047
MSTRG.1260.2	MSTRG.1256.1	1	-	downstream	34304
MSTRG.1260.2	MSTRG.1257.1	1	-	downstream	32599
MSTRG.1260.2	MSTRG.1261.1	1	-	upstream	9159
MSTRG.1260.2	MSTRG.1262.1	1	-	upstream	37357
MSTRG.1260.2	MSTRG.1264.1	1	-	upstream	84749
MSTRG.1246.1	MSTRG.1278.1	1	-	upstream	485690
MSTRG.1246.1	MSTRG.1279.1	1	-	upstream	492884
MSTRG.1246.1	ENSGALT00000082819	1	-	upstream	493461
MSTRG.1246.1	ENSGALT00000060692	1	-	upstream	493461
MSTRG.1297.1	MSTRG.1298.1	1	+	downstream	2646
MSTRG.1307.1	MSTRG.1298.1	1	+	upstream	99082
MSTRG.1297.1	ENSGALT00000020663	1	+	downstream	2646
MSTRG.1297.1	MSTRG.1298.3	1	+	downstream	6979
MSTRG.1297.1	MSTRG.1298.4	1	+	downstream	6979
MSTRG.1297.1	ENSGALT00000020668	1	+	downstream	36582
MSTRG.1297.1	MSTRG.1298.6	1	+	downstream	36682
MSTRG.1307.1	MSTRG.1298.6	1	+	upstream	99948
MSTRG.1306.1	MSTRG.1300.1	1	-	downstream	76905
MSTRG.1297.1	MSTRG.1302.1	1	+	downstream	85278
MSTRG.1307.1	MSTRG.1302.1	1	+	upstream	83072
MSTRG.1306.1	MSTRG.1301.4	1	-	downstream	47702
MSTRG.1306.1	MSTRG.1301.5	1	-	downstream	46775
MSTRG.1306.1	MSTRG.1301.6	1	-	downstream	47736
MSTRG.1307.1	MSTRG.1303.1	1	+	upstream	72281
MSTRG.1307.1	MSTRG.1304.1	1	+	upstream	63960
MSTRG.1307.1	MSTRG.1305.1	1	+	upstream	61909
MSTRG.1307.1	MSTRG.1308.1	1	+	downstream	2123
MSTRG.1307.1	MSTRG.1309.1	1	+	downstream	3106
MSTRG.1306.1	MSTRG.1310.1	1	-	upstream	72805
MSTRG.1306.1	MSTRG.1311.1	1	-	upstream	135847
MSTRG.1306.1	ENSGALT00000046214	1	-	upstream	139419
ENSGALT00000073142	ENSGALT00000020949	1	-	downstream	86401
ENSGALT00000079824	MSTRG.1393.1	1	-	downstream	46351
ENSGALT00000073142	MSTRG.1393.1	1	-	downstream	4768
ENSGALT00000079824	ENSGALT00000060010	1	-	downstream	46351
ENSGALT00000073142	ENSGALT00000060010	1	-	downstream	4768
ENSGALT00000079824	MSTRG.1394.1	1	-	downstream	45396
ENSGALT00000073142	MSTRG.1394.1	1	-	downstream	3813
ENSGALT00000079824	MSTRG.1396.1	1	-	downstream	43449
ENSGALT00000073142	MSTRG.1396.1	1	-	downstream	1866
ENSGALT00000079824	MSTRG.1398.1	1	-	downstream	34156
ENSGALT00000079824	MSTRG.1397.3	1	-	downstream	5167
ENSGALT00000079824	MSTRG.1397.6	1	-	downstream	6530
ENSGALT00000073142	MSTRG.1397.6	1	-	upstream	14705
ENSGALT00000079824	MSTRG.1397.5	1	-	downstream	508
ENSGALT00000073142	MSTRG.1397.5	1	-	upstream	14705
ENSGALT00000079824	MSTRG.1397.4	1	-	downstream	5771
ENSGALT00000073142	MSTRG.1397.4	1	-	upstream	14705
ENSGALT00000079824	ENSGALT00000020957	1	-	downstream	6530
ENSGALT00000073142	ENSGALT00000020957	1	-	upstream	14705
ENSGALT00000079824	ENSGALT00000020962	1	-	upstream	2227
ENSGALT00000073142	ENSGALT00000020962	1	-	upstream	43810
ENSGALT00000079824	MSTRG.1404.2	1	-	upstream	2229
ENSGALT00000073142	MSTRG.1404.2	1	-	upstream	43812
ENSGALT00000079824	MSTRG.1405.1	1	-	upstream	21048
ENSGALT00000073142	MSTRG.1405.1	1	-	upstream	62631
ENSGALT00000079824	MSTRG.1406.1	1	-	upstream	22849
ENSGALT00000073142	MSTRG.1406.1	1	-	upstream	64432
ENSGALT00000079824	MSTRG.1410.1	1	-	upstream	54016
ENSGALT00000073142	MSTRG.1410.1	1	-	upstream	95599
ENSGALT00000079824	ENSGALT00000020969	1	-	upstream	55241
ENSGALT00000073142	ENSGALT00000020969	1	-	upstream	96824
ENSGALT00000079824	ENSGALT00000079220	1	-	upstream	55241
ENSGALT00000073142	ENSGALT00000079220	1	-	upstream	96824
MSTRG.1506.1	MSTRG.1503.1	1	-	downstream	47412
MSTRG.1506.1	MSTRG.1503.3	1	-	downstream	47893
MSTRG.1506.1	ENSGALT00000021199	1	-	downstream	47862
MSTRG.1506.1	MSTRG.1504.1	1	-	downstream	46711
MSTRG.1506.1	ENSGALT00000079789	1	-	upstream	37371
MSTRG.1506.1	ENSGALT00000021203	1	-	upstream	38056
MSTRG.1506.1	MSTRG.1508.1	1	-	upstream	64997
MSTRG.1506.1	MSTRG.1509.1	1	-	upstream	101803
MSTRG.1535.1	ENSGALT00000076912	1	-	downstream	99845
MSTRG.1535.1	ENSGALT00000037501	1	-	downstream	92284
MSTRG.1535.1	ENSGALT00000079985	1	-	downstream	92293
MSTRG.1535.1	MSTRG.1531.1	1	-	downstream	29330
MSTRG.1535.1	ENSGALT00000046958	1	-	downstream	29360
MSTRG.1535.1	MSTRG.1533.1	1	-	downstream	2006
MSTRG.1535.1	MSTRG.1536.1	1	-	upstream	12010
MSTRG.1535.1	MSTRG.1537.1	1	-	upstream	55814
MSTRG.1554.1	ENSGALT00000021278	1	+	upstream	84862
MSTRG.1554.1	ENSGALT00000070397	1	+	upstream	85006
MSTRG.1554.1	MSTRG.1546.3	1	+	upstream	98997
MSTRG.1554.1	MSTRG.1548.1	1	+	upstream	18436
MSTRG.1554.1	MSTRG.1548.2	1	+	upstream	18436
MSTRG.1554.1	ENSGALT00000021282	1	+	upstream	23864
MSTRG.1554.1	MSTRG.1548.3	1	+	upstream	18423
MSTRG.1554.1	MSTRG.1548.4	1	+	upstream	18423
MSTRG.1554.1	MSTRG.1548.7	1	+	upstream	18436
MSTRG.1554.1	MSTRG.1548.6	1	+	upstream	18353
MSTRG.1554.1	MSTRG.1548.8	1	+	upstream	18428
MSTRG.1554.1	MSTRG.1548.9	1	+	upstream	37873
MSTRG.1554.1	MSTRG.1548.10	1	+	upstream	18430
MSTRG.1554.1	MSTRG.1551.1	1	+	upstream	17640
MSTRG.1554.1	MSTRG.1552.1	1	+	upstream	14503
MSTRG.1572.1	MSTRG.1567.1	1	+	upstream	88368
MSTRG.1572.1	MSTRG.1568.1	1	+	upstream	87044
MSTRG.1572.1	ENSGALT00000021340	1	+	upstream	29948
MSTRG.1575.1	ENSGALT00000021340	1	+	upstream	82550
MSTRG.1572.1	MSTRG.1569.1	1	+	upstream	29948
MSTRG.1575.1	MSTRG.1569.1	1	+	upstream	82550
MSTRG.1572.1	ENSGALT00000087388	1	+	upstream	32326
MSTRG.1575.1	ENSGALT00000087388	1	+	upstream	84928
MSTRG.1572.1	MSTRG.1573.1	1	+	downstream	6151
MSTRG.1575.1	MSTRG.1573.1	1	+	upstream	42719
MSTRG.1572.1	MSTRG.1574.1	1	+	downstream	29290
MSTRG.1575.1	MSTRG.1574.1	1	+	upstream	19618
MSTRG.1581.1	MSTRG.1576.1	1	+	upstream	12094
MSTRG.1582.1	MSTRG.1576.1	1	+	upstream	72283
MSTRG.1575.1	MSTRG.1576.1	1	+	downstream	8812
MSTRG.1581.1	ENSGALT00000085898	1	+	upstream	14105
MSTRG.1582.1	ENSGALT00000085898	1	+	upstream	74294
MSTRG.1575.1	ENSGALT00000085898	1	+	downstream	25633
MSTRG.1581.1	ENSGALT00000057637	1	+	upstream	18302
MSTRG.1582.1	ENSGALT00000057637	1	+	upstream	78491
MSTRG.1575.1	ENSGALT00000057637	1	+	downstream	47979
MSTRG.1581.1	MSTRG.1576.4	1	+	upstream	12513
MSTRG.1582.1	MSTRG.1576.4	1	+	upstream	72702
MSTRG.1575.1	MSTRG.1576.4	1	+	downstream	48169
MSTRG.1581.1	ENSGALT00000086859	1	+	upstream	14105
MSTRG.1582.1	ENSGALT00000086859	1	+	upstream	74294
MSTRG.1575.1	ENSGALT00000086859	1	+	downstream	48208
MSTRG.1581.1	ENSGALT00000084272	1	+	upstream	12530
MSTRG.1582.1	ENSGALT00000084272	1	+	upstream	72719
MSTRG.1575.1	ENSGALT00000084272	1	+	downstream	49948
MSTRG.1581.1	MSTRG.1583.1	1	+	downstream	50231
MSTRG.1582.1	MSTRG.1583.1	1	+	downstream	11776
ENSGALT00000084468	ENSGALT00000021369	1	-	upstream	39348
ENSGALT00000079294	ENSGALT00000021439	1	+	upstream	26745
ENSGALT00000079294	MSTRG.1610.1	1	+	downstream	23560
ENSGALT00000079294	ENSGALT00000070952	1	+	downstream	36946
ENSGALT00000079294	MSTRG.1611.1	1	+	downstream	36946
ENSGALT00000079294	MSTRG.1611.2	1	+	downstream	36946
ENSGALT00000079294	MSTRG.1611.3	1	+	downstream	36946
ENSGALT00000079294	MSTRG.1612.1	1	+	downstream	77034
ENSGALT00000073529	MSTRG.1613.1	1	+	upstream	97563
ENSGALT00000073529	MSTRG.1614.1	1	+	upstream	96723
ENSGALT00000073529	MSTRG.1615.1	1	+	upstream	43988
MSTRG.1649.4	ENSGALT00000022723	1	-	downstream	96870
MSTRG.1649.4	MSTRG.1644.1	1	-	downstream	66574
MSTRG.1649.4	MSTRG.1644.3	1	-	downstream	66574
MSTRG.1649.4	MSTRG.1644.4	1	-	downstream	65644
MSTRG.1649.4	MSTRG.1644.5	1	-	downstream	66574
MSTRG.1649.4	MSTRG.1644.6	1	-	downstream	65644
MSTRG.1649.4	ENSGALT00000063299	1	-	downstream	65644
MSTRG.1649.4	ENSGALT00000063877	1	-	downstream	66574
MSTRG.1649.4	MSTRG.1648.1	1	-	downstream	18708
MSTRG.1649.4	MSTRG.1649.1	1	-	downstream	2042
MSTRG.1649.4	MSTRG.1649.3	1	-	downstream	929
MSTRG.1649.4	ENSGALT00000085175	1	-	upstream	83836
MSTRG.1649.4	MSTRG.1657.1	1	-	upstream	123230
MSTRG.1662.1	MSTRG.1659.1	1	+	upstream	568
MSTRG.1662.1	MSTRG.1659.2	1	+	upstream	568
MSTRG.1662.1	MSTRG.1659.4	1	+	upstream	2170
MSTRG.1662.1	MSTRG.1659.5	1	+	upstream	58898
MSTRG.1662.1	MSTRG.1659.3	1	+	upstream	2170
MSTRG.1662.1	MSTRG.1659.6	1	+	upstream	2171
MSTRG.1662.1	MSTRG.1659.8	1	+	upstream	11272
MSTRG.1662.1	MSTRG.1659.7	1	+	upstream	568
MSTRG.1662.1	MSTRG.1659.10	1	+	upstream	2170
MSTRG.1662.1	MSTRG.1659.9	1	+	upstream	568
MSTRG.1662.1	MSTRG.1659.11	1	+	upstream	1989
MSTRG.1662.1	ENSGALT00000022736	1	+	upstream	11272
MSTRG.1662.1	MSTRG.1665.1	1	+	downstream	8386
MSTRG.1680.5	MSTRG.1669.1	1	+	upstream	78451
MSTRG.1680.5	ENSGALT00000022805	1	+	upstream	43804
MSTRG.1680.5	MSTRG.1671.1	1	+	upstream	54588
MSTRG.1680.5	MSTRG.1672.1	1	+	upstream	47743
MSTRG.1680.5	MSTRG.1674.1	1	+	upstream	47206
MSTRG.1680.5	MSTRG.1675.1	1	+	upstream	42651
MSTRG.1680.5	MSTRG.1676.1	1	+	upstream	41243
MSTRG.1680.5	MSTRG.1678.2	1	+	upstream	11500
MSTRG.1680.5	MSTRG.1678.1	1	+	upstream	14755
MSTRG.1680.5	ENSGALT00000044701	1	+	upstream	14382
MSTRG.1680.5	ENSGALT00000090258	1	+	upstream	14755
MSTRG.1680.5	MSTRG.1678.5	1	+	upstream	16134
MSTRG.1680.5	MSTRG.1679.1	1	+	upstream	8831
MSTRG.1680.5	ENSGALT00000022818	1	+	downstream	30130
MSTRG.1680.5	MSTRG.1682.1	1	+	downstream	30130
MSTRG.1680.5	MSTRG.1682.2	1	+	downstream	30130
MSTRG.1680.5	MSTRG.1682.4	1	+	downstream	51975
MSTRG.1680.5	ENSGALT00000067928	1	+	downstream	54050
MSTRG.1680.5	MSTRG.1682.5	1	+	downstream	54050
MSTRG.1680.5	ENSGALT00000022820	1	+	downstream	85628
MSTRG.1695.1	MSTRG.1684.13	1	+	upstream	70240
MSTRG.1695.1	MSTRG.1684.18	1	+	upstream	70240
MSTRG.1695.1	MSTRG.1684.23	1	+	upstream	70240
MSTRG.1695.1	MSTRG.1684.31	1	+	upstream	93120
MSTRG.1695.1	MSTRG.1684.35	1	+	upstream	70252
MSTRG.1695.1	ENSGALT00000059512	1	+	upstream	80270
MSTRG.1695.1	ENSGALT00000030515	1	+	upstream	71793
MSTRG.1695.1	ENSGALT00000022909	1	+	downstream	96755
MSTRG.1712.13	ENSGALT00000073442	1	+	upstream	43537
MSTRG.1712.13	MSTRG.1712.3	1	+	upstream	18990
MSTRG.1712.13	ENSGALT00000022959	1	+	upstream	18990
MSTRG.1712.13	ENSGALT00000085921	1	+	upstream	18997
MSTRG.1712.13	ENSGALT00000048081	1	+	upstream	19306
MSTRG.1712.13	ENSGALT00000057912	1	+	downstream	461
MSTRG.1712.13	ENSGALT00000022970	1	+	downstream	52277
MSTRG.1712.13	MSTRG.1712.16	1	+	downstream	60986
ENSGALT00000051385	MSTRG.1778.1	1	+	upstream	91558
ENSGALT00000051385	MSTRG.1779.1	1	+	upstream	62389
ENSGALT00000051385	ENSGALT00000085997	1	+	upstream	90519
ENSGALT00000051385	MSTRG.1780.1	1	+	upstream	85723
ENSGALT00000051385	ENSGALT00000064999	1	+	upstream	62230
ENSGALT00000051385	ENSGALT00000088485	1	+	upstream	62240
ENSGALT00000051385	MSTRG.1781.1	1	+	upstream	59513
ENSGALT00000051385	MSTRG.1782.1	1	+	upstream	53759
ENSGALT00000051385	MSTRG.1785.1	1	+	upstream	464
ENSGALT00000081972	MSTRG.1786.2	1	+	upstream	88455
ENSGALT00000051385	ENSGALT00000037288	1	+	downstream	1111
ENSGALT00000081972	ENSGALT00000037288	1	+	upstream	85031
ENSGALT00000051385	MSTRG.1799.1	1	+	downstream	1111
ENSGALT00000081972	MSTRG.1799.1	1	+	upstream	85031
ENSGALT00000051385	MSTRG.1799.3	1	+	downstream	1434
ENSGALT00000081972	MSTRG.1799.3	1	+	upstream	85031
ENSGALT00000051385	MSTRG.1802.1	1	+	downstream	57862
ENSGALT00000081972	MSTRG.1802.1	1	+	upstream	31335
ENSGALT00000051385	MSTRG.1803.1	1	+	downstream	89202
ENSGALT00000051385	MSTRG.1803.2	1	+	downstream	89226
ENSGALT00000051385	MSTRG.1803.3	1	+	downstream	89412
ENSGALT00000051385	MSTRG.1803.5	1	+	downstream	89412
ENSGALT00000051385	MSTRG.1803.4	1	+	downstream	89412
ENSGALT00000081972	MSTRG.1805.1	1	+	downstream	18717
ENSGALT00000081972	MSTRG.1806.1	1	+	downstream	19480
ENSGALT00000081972	MSTRG.1810.1	1	+	downstream	41350
ENSGALT00000081972	ENSGALT00000068673	1	+	downstream	89666
ENSGALT00000055385	MSTRG.1848.1	1	-	downstream	41156
MSTRG.1852.1	MSTRG.1848.1	1	-	downstream	19028
ENSGALT00000055385	MSTRG.1850.1	1	-	downstream	39286
MSTRG.1852.1	MSTRG.1850.1	1	-	downstream	17158
ENSGALT00000055385	ENSGALT00000074167	1	-	downstream	828
MSTRG.1852.1	ENSGALT00000074167	1	-	upstream	8060
ENSGALT00000055385	MSTRG.1854.1	1	-	downstream	11644
MSTRG.1852.1	MSTRG.1854.1	1	-	upstream	9967
ENSGALT00000055385	MSTRG.1853.2	1	-	downstream	927
MSTRG.1852.1	MSTRG.1853.2	1	-	upstream	10981
ENSGALT00000055385	MSTRG.1856.1	1	-	upstream	9278
MSTRG.1852.1	MSTRG.1856.1	1	-	upstream	31406
ENSGALT00000055385	MSTRG.1856.2	1	-	upstream	11544
MSTRG.1852.1	MSTRG.1856.2	1	-	upstream	33672
ENSGALT00000055385	MSTRG.1856.3	1	-	upstream	11648
MSTRG.1852.1	MSTRG.1856.3	1	-	upstream	33776
ENSGALT00000055385	MSTRG.1856.4	1	-	upstream	11674
MSTRG.1852.1	MSTRG.1856.4	1	-	upstream	33802
ENSGALT00000055385	MSTRG.1856.5	1	-	upstream	11796
MSTRG.1852.1	MSTRG.1856.5	1	-	upstream	33924
ENSGALT00000055385	MSTRG.1856.6	1	-	upstream	12089
MSTRG.1852.1	MSTRG.1856.6	1	-	upstream	34217
ENSGALT00000055385	ENSGALT00000023174	1	-	upstream	16704
MSTRG.1852.1	ENSGALT00000023174	1	-	upstream	38832
ENSGALT00000055385	ENSGALT00000059617	1	-	upstream	17013
MSTRG.1852.1	ENSGALT00000059617	1	-	upstream	39141
ENSGALT00000055385	ENSGALT00000044973	1	-	upstream	94712
ENSGALT00000073094	MSTRG.1860.1	1	+	upstream	87092
ENSGALT00000073094	MSTRG.1863.1	1	+	upstream	22490
ENSGALT00000073094	ENSGALT00000048905	1	+	upstream	8144
ENSGALT00000073094	MSTRG.1864.2	1	+	upstream	5243
ENSGALT00000073094	ENSGALT00000088517	1	+	upstream	8144
ENSGALT00000073094	MSTRG.1864.4	1	+	upstream	8144
ENSGALT00000073094	ENSGALT00000021889	1	+	upstream	5243
ENSGALT00000073094	MSTRG.1864.6	1	+	upstream	8282
ENSGALT00000073094	ENSGALT00000090322	1	+	upstream	4831
ENSGALT00000073094	MSTRG.1867.1	1	+	downstream	31266
ENSGALT00000073094	MSTRG.1868.1	1	+	downstream	49250
ENSGALT00000073094	MSTRG.1868.2	1	+	downstream	49343
ENSGALT00000073094	MSTRG.1868.3	1	+	downstream	50014
ENSGALT00000073094	MSTRG.1868.4	1	+	downstream	53501
ENSGALT00000073094	MSTRG.1868.5	1	+	downstream	53879
ENSGALT00000073094	MSTRG.1869.1	1	+	downstream	91369
ENSGALT00000082327	MSTRG.1942.1	1	+	upstream	77827
ENSGALT00000082327	MSTRG.1942.2	1	+	upstream	77588
ENSGALT00000082327	ENSGALT00000086167	1	+	upstream	98963
ENSGALT00000082327	ENSGALT00000037104	1	+	upstream	77827
ENSGALT00000082327	ENSGALT00000073906	1	+	upstream	78731
ENSGALT00000082327	MSTRG.1943.1	1	+	upstream	64613
ENSGALT00000082327	ENSGALT00000023388	1	+	upstream	64613
ENSGALT00000082327	ENSGALT00000023392	1	+	upstream	52969
ENSGALT00000082327	ENSGALT00000050266	1	+	upstream	42362
ENSGALT00000082327	MSTRG.1948.1	1	+	upstream	20037
ENSGALT00000082327	ENSGALT00000023441	1	+	upstream	23742
ENSGALT00000082327	ENSGALT00000023442	1	+	upstream	20037
ENSGALT00000082327	ENSGALT00000071768	1	+	upstream	20041
ENSGALT00000082327	ENSGALT00000067267	1	+	upstream	20041
ENSGALT00000082327	MSTRG.1950.1	1	+	upstream	18427
ENSGALT00000082327	ENSGALT00000082428	1	+	upstream	10942
ENSGALT00000082327	MSTRG.1952.1	1	+	upstream	34
ENSGALT00000082327	ENSGALT00000023444	1	+	upstream	894
ENSGALT00000082327	MSTRG.1955.1	1	+	downstream	4113
ENSGALT00000082327	MSTRG.1957.1	1	+	downstream	8444
ENSGALT00000082327	ENSGALT00000082612	1	+	downstream	18864
ENSGALT00000082327	ENSGALT00000064235	1	+	downstream	18915
ENSGALT00000082327	ENSGALT00000023478	1	+	downstream	26980
ENSGALT00000082327	MSTRG.1959.2	1	+	downstream	27164
ENSGALT00000082327	ENSGALT00000087833	1	+	downstream	27176
ENSGALT00000082327	ENSGALT00000083303	1	+	downstream	27503
ENSGALT00000082327	MSTRG.1960.1	1	+	downstream	29517
ENSGALT00000082327	MSTRG.1961.1	1	+	downstream	30087
ENSGALT00000082327	MSTRG.1962.1	1	+	downstream	31582
ENSGALT00000082327	ENSGALT00000023485	1	+	downstream	40341
ENSGALT00000089251	MSTRG.1967.1	1	+	upstream	92897
ENSGALT00000082327	MSTRG.1967.1	1	+	downstream	55665
ENSGALT00000089251	ENSGALT00000023493	1	+	upstream	93351
ENSGALT00000082327	ENSGALT00000023493	1	+	downstream	55677
ENSGALT00000089251	MSTRG.1967.2	1	+	upstream	93351
ENSGALT00000082327	MSTRG.1967.2	1	+	downstream	55677
ENSGALT00000089251	MSTRG.1967.3	1	+	upstream	87454
ENSGALT00000082327	MSTRG.1967.3	1	+	downstream	55677
ENSGALT00000089251	ENSGALT00000086110	1	+	upstream	93351
ENSGALT00000082327	ENSGALT00000086110	1	+	downstream	56430
ENSGALT00000089251	MSTRG.1969.1	1	+	upstream	84709
ENSGALT00000082327	MSTRG.1969.1	1	+	downstream	66360
ENSGALT00000089251	ENSGALT00000023545	1	+	upstream	61554
ENSGALT00000082327	ENSGALT00000023545	1	+	downstream	80620
ENSGALT00000089251	ENSGALT00000023646	1	+	upstream	29586
ENSGALT00000089251	ENSGALT00000059699	1	+	upstream	29586
ENSGALT00000089251	ENSGALT00000023661	1	+	upstream	6226
ENSGALT00000089251	MSTRG.1979.1	1	+	upstream	5297
ENSGALT00000089251	ENSGALT00000063799	1	+	upstream	5297
ENSGALT00000089251	ENSGALT00000023665	1	+	downstream	24139
ENSGALT00000089251	ENSGALT00000023671	1	+	downstream	35026
ENSGALT00000089251	MSTRG.1987.1	1	+	downstream	80002
ENSGALT00000089251	MSTRG.1988.1	1	+	downstream	85595
ENSGALT00000089251	MSTRG.1989.1	1	+	downstream	96625
MSTRG.2054.5	ENSGALT00000080961	1	-	downstream	93121
MSTRG.2054.5	ENSGALT00000066802	1	-	downstream	93121
MSTRG.2054.5	ENSGALT00000080661	1	-	downstream	93121
MSTRG.2054.5	MSTRG.2053.1	1	-	downstream	88466
MSTRG.2054.5	ENSGALT00000074438	1	-	downstream	4104
MSTRG.2054.5	MSTRG.2057.1	1	-	upstream	47347
MSTRG.2054.5	ENSGALT00000066145	1	-	upstream	49332
MSTRG.2054.5	ENSGALT00000043614	1	-	upstream	49345
MSTRG.2065.1	ENSGALT00000024146	1	+	upstream	14240
MSTRG.2065.1	MSTRG.2059.1	1	+	upstream	14240
MSTRG.2065.1	ENSGALT00000077174	1	+	upstream	1654
MSTRG.2065.1	MSTRG.2062.1	1	+	upstream	8683
MSTRG.2065.1	MSTRG.2063.1	1	+	upstream	8045
MSTRG.2065.1	ENSGALT00000043154	1	+	downstream	7127
MSTRG.2065.1	ENSGALT00000024150	1	+	downstream	13048
MSTRG.2074.1	MSTRG.2072.1	1	+	upstream	14557
MSTRG.2065.1	MSTRG.2072.1	1	+	downstream	38183
MSTRG.2065.1	MSTRG.2072.2	1	+	downstream	40019
MSTRG.2074.1	MSTRG.2072.3	1	+	upstream	14557
MSTRG.2065.1	MSTRG.2072.3	1	+	downstream	89712
MSTRG.2074.1	ENSGALT00000030475	1	+	upstream	20075
MSTRG.2065.1	ENSGALT00000030475	1	+	downstream	89712
MSTRG.2074.1	MSTRG.2075.1	1	+	downstream	3383
MSTRG.2074.1	MSTRG.2076.1	1	+	downstream	10819
MSTRG.2074.1	ENSGALT00000030474	1	+	downstream	29093
MSTRG.2074.1	MSTRG.2078.1	1	+	downstream	31309
MSTRG.2074.1	MSTRG.2079.1	1	+	downstream	34480
MSTRG.2074.1	ENSGALT00000030473	1	+	downstream	34793
MSTRG.2074.1	ENSGALT00000084664	1	+	downstream	34793
MSTRG.2074.1	ENSGALT00000049069	1	+	downstream	35128
MSTRG.2074.1	ENSGALT00000036962	1	+	downstream	35128
MSTRG.2074.1	MSTRG.2081.1	1	+	downstream	42078
MSTRG.2074.1	MSTRG.2082.1	1	+	downstream	46218
MSTRG.2091.2	MSTRG.2082.1	1	+	upstream	98423
MSTRG.2091.1	MSTRG.2082.1	1	+	upstream	98423
MSTRG.2074.1	MSTRG.2084.1	1	+	downstream	51107
MSTRG.2091.2	MSTRG.2084.1	1	+	upstream	92995
MSTRG.2091.1	MSTRG.2084.1	1	+	upstream	92995
MSTRG.2074.1	MSTRG.2085.1	1	+	downstream	60890
MSTRG.2091.2	MSTRG.2085.1	1	+	upstream	83665
MSTRG.2091.1	MSTRG.2085.1	1	+	upstream	83665
MSTRG.2074.1	MSTRG.2086.1	1	+	downstream	65743
MSTRG.2091.2	MSTRG.2086.1	1	+	upstream	78716
MSTRG.2091.1	MSTRG.2086.1	1	+	upstream	78716
MSTRG.2074.1	MSTRG.2087.1	1	+	downstream	82276
MSTRG.2091.2	MSTRG.2087.1	1	+	upstream	62440
MSTRG.2091.1	MSTRG.2087.1	1	+	upstream	62440
MSTRG.2091.2	MSTRG.2090.1	1	+	upstream	928
MSTRG.2091.1	MSTRG.2090.1	1	+	upstream	928
MSTRG.2091.2	MSTRG.2095.1	1	+	downstream	69810
MSTRG.2091.1	MSTRG.2095.1	1	+	downstream	69080
MSTRG.2114.1	MSTRG.2108.1	1	+	upstream	12673
MSTRG.2114.1	MSTRG.2108.2	1	+	upstream	12817
MSTRG.2114.1	MSTRG.2108.3	1	+	upstream	12726
MSTRG.2114.1	MSTRG.2108.4	1	+	upstream	12724
MSTRG.2114.1	ENSGALT00000024321	1	+	upstream	22800
MSTRG.2114.1	ENSGALT00000043570	1	+	upstream	27381
MSTRG.2114.1	ENSGALT00000024333	1	+	downstream	47664
MSTRG.2144.1	MSTRG.2132.2	1	+	upstream	53569
MSTRG.2144.1	MSTRG.2132.3	1	+	upstream	77738
MSTRG.2144.1	MSTRG.2132.5	1	+	upstream	77762
MSTRG.2144.1	MSTRG.2132.7	1	+	upstream	70135
MSTRG.2144.1	MSTRG.2132.6	1	+	upstream	58352
MSTRG.2144.1	MSTRG.2132.8	1	+	upstream	77727
MSTRG.2144.1	MSTRG.2132.12	1	+	upstream	71460
MSTRG.2144.1	MSTRG.2132.11	1	+	upstream	51894
MSTRG.2144.1	MSTRG.2132.14	1	+	upstream	83043
MSTRG.2144.1	ENSGALT00000024346	1	+	upstream	78845
MSTRG.2144.1	MSTRG.2132.16	1	+	upstream	82933
MSTRG.2144.1	ENSGALT00000024389	1	+	upstream	21570
MSTRG.2144.1	ENSGALT00000045199	1	+	upstream	21570
MSTRG.2144.1	ENSGALT00000088885	1	+	upstream	21570
MSTRG.2144.1	ENSGALT00000089026	1	+	upstream	21570
MSTRG.2144.1	MSTRG.2145.1	1	+	downstream	5562
MSTRG.2144.1	MSTRG.2145.2	1	+	downstream	5563
MSTRG.2144.1	MSTRG.2146.1	1	+	downstream	15776
MSTRG.2144.1	ENSGALT00000086162	1	+	downstream	92010
MSTRG.2204.1	MSTRG.2202.1	1	+	upstream	21502
MSTRG.2204.1	MSTRG.2202.2	1	+	upstream	21472
MSTRG.2204.1	MSTRG.2202.3	1	+	upstream	10999
MSTRG.2204.1	MSTRG.2202.4	1	+	upstream	21502
MSTRG.2204.1	MSTRG.2202.5	1	+	upstream	21502
MSTRG.2204.1	ENSGALT00000024600	1	+	upstream	24062
MSTRG.2204.1	MSTRG.2202.7	1	+	upstream	21502
MSTRG.2204.1	ENSGALT00000036922	1	+	upstream	1531
MSTRG.2204.1	MSTRG.2202.8	1	+	upstream	1531
MSTRG.2204.1	MSTRG.2206.1	1	+	downstream	1804
MSTRG.2204.1	MSTRG.2209.1	1	+	downstream	13520
MSTRG.2204.1	ENSGALT00000036915	1	+	downstream	52357
MSTRG.2204.1	ENSGALT00000024610	1	+	downstream	52362
MSTRG.2204.1	ENSGALT00000051623	1	+	downstream	52890
MSTRG.2214.6	MSTRG.2211.1	1	-	downstream	30284
MSTRG.2214.1	MSTRG.2211.1	1	-	downstream	17337
MSTRG.2214.14	MSTRG.2211.1	1	-	downstream	48735
MSTRG.2214.5	MSTRG.2211.1	1	-	downstream	30247
MSTRG.2214.8	MSTRG.2211.1	1	-	downstream	35532
MSTRG.2214.10	MSTRG.2211.1	1	-	downstream	46883
MSTRG.2214.6	MSTRG.2211.3	1	-	downstream	30284
MSTRG.2214.1	MSTRG.2211.3	1	-	downstream	17337
MSTRG.2214.14	MSTRG.2211.3	1	-	downstream	48735
MSTRG.2214.5	MSTRG.2211.3	1	-	downstream	30247
MSTRG.2214.8	MSTRG.2211.3	1	-	downstream	35532
MSTRG.2214.10	MSTRG.2211.3	1	-	downstream	46883
MSTRG.2214.6	MSTRG.2211.2	1	-	downstream	30284
MSTRG.2214.1	MSTRG.2211.2	1	-	downstream	17337
MSTRG.2214.14	MSTRG.2211.2	1	-	downstream	48735
MSTRG.2214.5	MSTRG.2211.2	1	-	downstream	30247
MSTRG.2214.8	MSTRG.2211.2	1	-	downstream	35532
MSTRG.2214.10	MSTRG.2211.2	1	-	downstream	46883
MSTRG.2214.6	ENSGALT00000024611	1	-	downstream	35858
MSTRG.2214.1	ENSGALT00000024611	1	-	downstream	22911
MSTRG.2214.14	ENSGALT00000024611	1	-	downstream	54309
MSTRG.2214.5	ENSGALT00000024611	1	-	downstream	35821
MSTRG.2214.8	ENSGALT00000024611	1	-	downstream	41106
MSTRG.2214.10	ENSGALT00000024611	1	-	downstream	52457
MSTRG.2214.6	MSTRG.2213.1	1	-	downstream	39372
MSTRG.2214.1	MSTRG.2213.1	1	-	downstream	26425
MSTRG.2214.14	MSTRG.2213.1	1	-	downstream	57823
MSTRG.2214.5	MSTRG.2213.1	1	-	downstream	39335
MSTRG.2214.8	MSTRG.2213.1	1	-	downstream	44620
MSTRG.2214.10	MSTRG.2213.1	1	-	downstream	55971
MSTRG.2214.6	MSTRG.2214.3	1	-	downstream	433
MSTRG.2214.14	MSTRG.2214.3	1	-	downstream	18884
MSTRG.2214.5	MSTRG.2214.3	1	-	downstream	396
MSTRG.2214.8	MSTRG.2214.3	1	-	downstream	5681
MSTRG.2214.10	MSTRG.2214.3	1	-	downstream	17032
MSTRG.2216.1	MSTRG.2214.4	1	-	downstream	87749
MSTRG.2216.1	MSTRG.2214.9	1	-	downstream	88597
MSTRG.2216.1	MSTRG.2214.12	1	-	downstream	87805
MSTRG.2214.6	MSTRG.2215.1	1	-	upstream	112198
MSTRG.2214.1	MSTRG.2215.1	1	-	upstream	125145
MSTRG.2214.14	MSTRG.2215.1	1	-	upstream	93747
MSTRG.2214.5	MSTRG.2215.1	1	-	upstream	112235
MSTRG.2214.8	MSTRG.2215.1	1	-	upstream	106950
MSTRG.2216.1	MSTRG.2215.1	1	-	downstream	4609
MSTRG.2214.10	MSTRG.2215.1	1	-	upstream	95599
MSTRG.2214.6	MSTRG.2217.1	1	-	upstream	126948
MSTRG.2214.1	MSTRG.2217.1	1	-	upstream	139895
MSTRG.2214.14	MSTRG.2217.1	1	-	upstream	108497
MSTRG.2214.5	MSTRG.2217.1	1	-	upstream	126985
MSTRG.2214.8	MSTRG.2217.1	1	-	upstream	121700
MSTRG.2216.1	MSTRG.2217.1	1	-	upstream	9217
MSTRG.2214.10	MSTRG.2217.1	1	-	upstream	110349
MSTRG.2216.1	MSTRG.2218.1	1	-	upstream	13049
MSTRG.2216.1	MSTRG.2219.1	1	-	upstream	33007
MSTRG.2216.1	MSTRG.2220.1	1	-	upstream	67544
MSTRG.2216.1	MSTRG.2220.2	1	-	upstream	87205
MSTRG.2216.1	ENSGALT00000024632	1	-	upstream	87205
MSTRG.2216.1	MSTRG.2220.4	1	-	upstream	94718
MSTRG.2216.1	ENSGALT00000024644	1	-	upstream	96075
MSTRG.2216.1	ENSGALT00000068533	1	-	upstream	96075
ENSGALT00000081086	MSTRG.2362.1	1	+	upstream	92011
ENSGALT00000081086	MSTRG.2366.1	1	+	upstream	74557
ENSGALT00000081086	MSTRG.2366.4	1	+	upstream	98743
ENSGALT00000081086	MSTRG.2370.1	1	+	upstream	72097
ENSGALT00000081086	MSTRG.2372.1	1	+	upstream	43628
ENSGALT00000081086	MSTRG.2373.1	1	+	upstream	39701
ENSGALT00000081086	MSTRG.2374.1	1	+	upstream	36484
ENSGALT00000081086	MSTRG.2376.1	1	+	upstream	12547
ENSGALT00000081086	MSTRG.2377.1	1	+	upstream	9431
MSTRG.2523.1	ENSGALT00000043354	1	-	downstream	70807
MSTRG.2523.1	ENSGALT00000025796	1	-	downstream	43971
MSTRG.2523.1	ENSGALT00000079416	1	-	downstream	37320
MSTRG.2523.1	ENSGALT00000025797	1	-	downstream	19806
MSTRG.2523.1	MSTRG.2522.1	1	-	downstream	11516
MSTRG.2523.1	ENSGALT00000025800	1	-	upstream	6277
MSTRG.2523.1	MSTRG.2524.2	1	-	upstream	6277
MSTRG.2523.1	MSTRG.2524.1	1	-	upstream	6277
MSTRG.2523.1	MSTRG.2524.4	1	-	upstream	6350
MSTRG.2523.1	ENSGALT00000073383	1	-	upstream	58917
MSTRG.2523.1	MSTRG.2527.1	1	-	upstream	62613
MSTRG.2536.1	MSTRG.2534.1	1	-	downstream	45309
MSTRG.2559.1	MSTRG.2558.1	1	-	downstream	9612
MSTRG.2559.3	MSTRG.2558.1	1	-	downstream	64382
MSTRG.2564.1	MSTRG.2559.2	1	-	downstream	19604
MSTRG.2559.1	MSTRG.2561.1	1	-	upstream	87216
MSTRG.2559.3	MSTRG.2561.1	1	-	upstream	32446
MSTRG.2564.1	MSTRG.2561.1	1	-	downstream	2342
MSTRG.2559.1	MSTRG.2563.1	1	-	upstream	91199
MSTRG.2559.3	MSTRG.2563.1	1	-	upstream	36429
MSTRG.2564.1	MSTRG.2563.1	1	-	downstream	592
MSTRG.2559.1	MSTRG.2564.2	1	-	upstream	119051
MSTRG.2559.3	MSTRG.2564.2	1	-	upstream	64281
MSTRG.2559.1	MSTRG.2564.3	1	-	upstream	119051
MSTRG.2559.3	MSTRG.2564.3	1	-	upstream	64281
MSTRG.2559.1	MSTRG.2564.4	1	-	upstream	119051
MSTRG.2559.3	MSTRG.2564.4	1	-	upstream	64281
MSTRG.2559.1	MSTRG.2564.6	1	-	upstream	125678
MSTRG.2559.3	MSTRG.2564.6	1	-	upstream	70908
MSTRG.2564.1	MSTRG.2564.6	1	-	upstream	33474
MSTRG.2559.1	MSTRG.2564.5	1	-	upstream	125678
MSTRG.2559.3	MSTRG.2564.5	1	-	upstream	70908
MSTRG.2564.1	MSTRG.2564.5	1	-	upstream	33474
MSTRG.2559.1	MSTRG.2564.8	1	-	upstream	125680
MSTRG.2559.3	MSTRG.2564.8	1	-	upstream	70910
MSTRG.2564.1	MSTRG.2564.8	1	-	upstream	33476
MSTRG.2559.1	MSTRG.2564.7	1	-	upstream	125680
MSTRG.2559.3	MSTRG.2564.7	1	-	upstream	70910
MSTRG.2564.1	MSTRG.2564.7	1	-	upstream	33476
MSTRG.2559.1	ENSGALT00000025872	1	-	upstream	127564
MSTRG.2559.3	ENSGALT00000025872	1	-	upstream	72794
MSTRG.2564.1	ENSGALT00000025872	1	-	upstream	35360
MSTRG.2559.1	ENSGALT00000030350	1	-	upstream	127568
MSTRG.2559.3	ENSGALT00000030350	1	-	upstream	72798
MSTRG.2564.1	ENSGALT00000030350	1	-	upstream	35364
MSTRG.2559.1	MSTRG.2564.11	1	-	upstream	127585
MSTRG.2559.3	MSTRG.2564.11	1	-	upstream	72815
MSTRG.2564.1	MSTRG.2564.11	1	-	upstream	35381
MSTRG.2559.1	MSTRG.2564.12	1	-	upstream	127585
MSTRG.2559.3	MSTRG.2564.12	1	-	upstream	72815
MSTRG.2564.1	MSTRG.2564.12	1	-	upstream	35381
MSTRG.2559.1	ENSGALT00000051538	1	-	upstream	127585
MSTRG.2559.3	ENSGALT00000051538	1	-	upstream	72815
MSTRG.2564.1	ENSGALT00000051538	1	-	upstream	35381
MSTRG.2559.1	ENSGALT00000053128	1	-	upstream	127585
MSTRG.2559.3	ENSGALT00000053128	1	-	upstream	72815
MSTRG.2564.1	ENSGALT00000053128	1	-	upstream	35381
MSTRG.2564.1	MSTRG.2564.15	1	-	upstream	103852
MSTRG.2564.1	MSTRG.2564.16	1	-	upstream	103875
MSTRG.2608.1	ENSGALT00000026046	1	+	upstream	92476
MSTRG.2608.1	ENSGALT00000055164	1	+	upstream	92476
MSTRG.2608.1	ENSGALT00000036706	1	+	upstream	14550
MSTRG.2608.1	MSTRG.2605.2	1	+	upstream	25598
MSTRG.2608.1	MSTRG.2609.1	1	+	downstream	141
MSTRG.2608.1	ENSGALT00000026078	1	+	downstream	4108
MSTRG.2608.1	MSTRG.2610.1	1	+	downstream	63282
MSTRG.2608.1	MSTRG.2612.1	1	+	downstream	71510
MSTRG.2608.1	ENSGALT00000026084	1	+	downstream	71782
MSTRG.2643.1	MSTRG.2631.1	1	-	downstream	85738
MSTRG.2643.1	MSTRG.2632.1	1	-	downstream	42435
MSTRG.2643.1	MSTRG.2632.2	1	-	downstream	42227
MSTRG.2643.1	MSTRG.2632.3	1	-	downstream	58190
MSTRG.2643.1	MSTRG.2632.4	1	-	downstream	42435
MSTRG.2643.1	ENSGALT00000052958	1	-	downstream	42435
MSTRG.2643.1	MSTRG.2632.5	1	-	downstream	42225
MSTRG.2643.1	MSTRG.2632.6	1	-	downstream	42435
MSTRG.2643.1	MSTRG.2632.7	1	-	downstream	42435
MSTRG.2643.1	MSTRG.2635.1	1	-	downstream	37983
MSTRG.2643.1	ENSGALT00000026118	1	-	downstream	36349
MSTRG.2643.1	MSTRG.2637.1	1	-	downstream	19069
MSTRG.2643.1	MSTRG.2638.1	1	-	downstream	16925
MSTRG.2643.1	MSTRG.2640.1	1	-	downstream	12126
MSTRG.2643.1	MSTRG.2641.1	1	-	downstream	9935
MSTRG.2643.1	MSTRG.2642.1	1	-	downstream	7808
MSTRG.2643.1	ENSGALT00000051275	1	-	upstream	36008
MSTRG.2643.1	ENSGALT00000026119	1	-	upstream	36011
MSTRG.2643.1	MSTRG.2647.1	1	-	upstream	69203
MSTRG.2643.1	MSTRG.2649.1	1	-	upstream	70862
MSTRG.2724.1	MSTRG.2716.1	1	-	downstream	74730
MSTRG.2724.1	MSTRG.2717.1	1	-	downstream	66714
MSTRG.2724.1	MSTRG.2718.1	1	-	downstream	63458
MSTRG.2724.1	MSTRG.2719.1	1	-	downstream	54033
MSTRG.2724.1	MSTRG.2720.1	1	-	downstream	52286
MSTRG.2724.1	ENSGALT00000030326	1	-	downstream	34326
MSTRG.2724.1	MSTRG.2721.2	1	-	downstream	18158
MSTRG.2724.1	MSTRG.2722.1	1	-	downstream	16420
MSTRG.2724.1	MSTRG.2726.1	1	-	upstream	11202
MSTRG.2724.1	MSTRG.2727.1	1	-	upstream	22455
MSTRG.2724.1	MSTRG.2728.1	1	-	upstream	27601
MSTRG.2724.1	MSTRG.2730.1	1	-	upstream	29908
MSTRG.2724.1	MSTRG.2730.3	1	-	upstream	35743
MSTRG.2724.1	MSTRG.2730.2	1	-	upstream	35743
MSTRG.2724.1	ENSGALT00000026178	1	-	upstream	43042
MSTRG.2724.1	ENSGALT00000079252	1	-	upstream	43042
MSTRG.2724.1	ENSGALT00000070712	1	-	upstream	43176
MSTRG.2724.1	MSTRG.2730.7	1	-	upstream	43176
MSTRG.2724.1	MSTRG.2730.9	1	-	upstream	97045
ENSGALT00000056725	MSTRG.2756.1	1	-	downstream	68280
ENSGALT00000056725	MSTRG.2758.1	1	-	downstream	28228
ENSGALT00000056725	ENSGALT00000049715	1	-	upstream	5569
ENSGALT00000056725	MSTRG.2760.1	1	-	upstream	5569
ENSGALT00000056725	MSTRG.2761.1	1	-	upstream	10806
ENSGALT00000056725	ENSGALT00000026207	1	-	upstream	33292
ENSGALT00000074948	ENSGALT00000064964	1	+	downstream	15431
ENSGALT00000074948	MSTRG.2804.10	1	+	downstream	15508
ENSGALT00000074948	MSTRG.2804.9	1	+	downstream	15508
ENSGALT00000074948	MSTRG.2804.8	1	+	downstream	15508
ENSGALT00000074948	MSTRG.2804.3	1	+	downstream	15508
ENSGALT00000074948	MSTRG.2804.2	1	+	downstream	15508
ENSGALT00000074948	MSTRG.2804.5	1	+	downstream	15508
ENSGALT00000074948	MSTRG.2804.4	1	+	downstream	15508
ENSGALT00000074948	MSTRG.2804.7	1	+	downstream	15508
ENSGALT00000074948	MSTRG.2804.6	1	+	downstream	15508
ENSGALT00000074948	ENSGALT00000086896	1	+	downstream	15508
ENSGALT00000074948	ENSGALT00000080089	1	+	downstream	19211
ENSGALT00000074948	ENSGALT00000026363	1	+	downstream	19246
ENSGALT00000074948	ENSGALT00000086587	1	+	downstream	19249
ENSGALT00000074948	MSTRG.2804.15	1	+	downstream	19465
ENSGALT00000074948	MSTRG.2804.16	1	+	downstream	48695
ENSGALT00000074948	ENSGALT00000083663	1	+	downstream	53585
ENSGALT00000074948	ENSGALT00000026366	1	+	downstream	53613
ENSGALT00000074948	ENSGALT00000074425	1	+	downstream	53614
ENSGALT00000074948	ENSGALT00000086479	1	+	downstream	53627
ENSGALT00000074948	ENSGALT00000087005	1	+	downstream	53633
ENSGALT00000074948	ENSGALT00000087393	1	+	downstream	53635
ENSGALT00000074948	MSTRG.2804.22	1	+	downstream	53635
ENSGALT00000074948	MSTRG.2811.1	1	+	downstream	99323
MSTRG.2950.1	ENSGALT00000026860	1	+	upstream	99225
MSTRG.2950.1	ENSGALT00000047690	1	+	upstream	99263
MSTRG.2950.1	ENSGALT00000026880	1	+	upstream	75112
MSTRG.2950.1	ENSGALT00000026882	1	+	upstream	54425
ENSGALT00000075271	MSTRG.2943.1	1	-	upstream	8998
ENSGALT00000075271	MSTRG.2944.1	1	-	upstream	18484
ENSGALT00000075271	ENSGALT00000026884	1	-	upstream	27047
ENSGALT00000075271	MSTRG.2946.1	1	-	upstream	37076
ENSGALT00000075271	MSTRG.2947.1	1	-	upstream	38612
ENSGALT00000075271	MSTRG.2948.1	1	-	upstream	41386
ENSGALT00000075271	MSTRG.2949.1	1	-	upstream	43667
ENSGALT00000075271	MSTRG.2949.2	1	-	upstream	43693
ENSGALT00000075271	ENSGALT00000042795	1	-	upstream	44352
ENSGALT00000075271	ENSGALT00000086226	1	-	upstream	45395
ENSGALT00000075271	MSTRG.2949.4	1	-	upstream	45395
ENSGALT00000075271	MSTRG.2949.6	1	-	upstream	47649
ENSGALT00000075271	MSTRG.2949.7	1	-	upstream	62662
ENSGALT00000075271	MSTRG.2949.8	1	-	upstream	72541
ENSGALT00000075271	ENSGALT00000041401	1	-	upstream	74267
MSTRG.2950.1	MSTRG.2951.1	1	+	downstream	23516
MSTRG.2950.1	MSTRG.2954.1	1	+	downstream	43454
MSTRG.2950.1	MSTRG.2955.1	1	+	downstream	66787
MSTRG.2950.1	MSTRG.2956.1	1	+	downstream	68065
MSTRG.2950.1	ENSGALT00000048471	1	+	downstream	76861
ENSGALT00000075538	MSTRG.3024.1	1	+	upstream	12269
ENSGALT00000075538	ENSGALT00000027059	1	+	upstream	12269
ENSGALT00000075538	MSTRG.3026.1	1	+	upstream	6905
ENSGALT00000075538	ENSGALT00000030243	1	+	upstream	1270
ENSGALT00000075538	ENSGALT00000063432	1	+	upstream	1270
ENSGALT00000075538	ENSGALT00000027066	1	+	downstream	40466
ENSGALT00000075538	MSTRG.3034.1	1	+	downstream	42443
ENSGALT00000075538	MSTRG.3033.2	1	+	downstream	47606
ENSGALT00000075538	MSTRG.3037.1	1	+	downstream	77008
ENSGALT00000075538	MSTRG.3039.1	1	+	downstream	80606
ENSGALT00000075538	MSTRG.3040.1	1	+	downstream	82708
ENSGALT00000075538	MSTRG.3041.1	1	+	downstream	84189
ENSGALT00000075538	MSTRG.3043.1	1	+	downstream	97286
MSTRG.3070.1	MSTRG.3061.1	1	-	downstream	84297
ENSGALT00000069623	MSTRG.3061.1	1	-	downstream	65727
MSTRG.3070.1	ENSGALT00000027083	1	-	downstream	28518
ENSGALT00000069623	ENSGALT00000027083	1	-	downstream	9948
MSTRG.3070.1	MSTRG.3064.1	1	-	downstream	74240
ENSGALT00000069623	MSTRG.3064.1	1	-	downstream	55670
MSTRG.3070.1	MSTRG.3065.1	1	-	downstream	65438
ENSGALT00000069623	MSTRG.3065.1	1	-	downstream	46868
MSTRG.3070.1	MSTRG.3066.1	1	-	downstream	55636
ENSGALT00000069623	MSTRG.3066.1	1	-	downstream	37066
MSTRG.3070.1	MSTRG.3067.1	1	-	downstream	33944
ENSGALT00000069623	MSTRG.3067.1	1	-	downstream	15374
MSTRG.3070.1	MSTRG.3068.3	1	-	downstream	7182
MSTRG.3070.1	MSTRG.3071.1	1	-	upstream	10771
ENSGALT00000069623	MSTRG.3071.1	1	-	upstream	29341
MSTRG.3070.1	MSTRG.3071.2	1	-	upstream	12369
ENSGALT00000069623	MSTRG.3071.2	1	-	upstream	30939
MSTRG.3070.1	ENSGALT00000042197	1	-	upstream	15776
ENSGALT00000069623	ENSGALT00000042197	1	-	upstream	34346
MSTRG.3070.1	ENSGALT00000071654	1	-	upstream	18080
ENSGALT00000069623	ENSGALT00000071654	1	-	upstream	36650
MSTRG.3070.1	ENSGALT00000027090	1	-	upstream	18080
ENSGALT00000069623	ENSGALT00000027090	1	-	upstream	36650
MSTRG.3070.1	ENSGALT00000056863	1	-	upstream	18339
ENSGALT00000069623	ENSGALT00000056863	1	-	upstream	36909
MSTRG.3070.1	ENSGALT00000064731	1	-	upstream	41805
ENSGALT00000069623	ENSGALT00000064731	1	-	upstream	60375
MSTRG.3070.1	ENSGALT00000084285	1	-	upstream	63436
ENSGALT00000069623	ENSGALT00000084285	1	-	upstream	82006
MSTRG.3081.1	MSTRG.3076.1	1	+	upstream	3266
MSTRG.3081.1	MSTRG.3076.2	1	+	upstream	4789
MSTRG.3081.1	ENSGALT00000056835	1	+	upstream	4789
MSTRG.3081.1	ENSGALT00000052405	1	+	upstream	4789
MSTRG.3081.1	ENSGALT00000062771	1	+	upstream	4789
MSTRG.3081.1	MSTRG.3076.10	1	+	upstream	48531
MSTRG.3081.1	ENSGALT00000073690	1	+	upstream	4789
MSTRG.3081.1	MSTRG.3076.9	1	+	upstream	1666
MSTRG.3081.1	MSTRG.3076.8	1	+	upstream	3266
MSTRG.3081.1	MSTRG.3076.5	1	+	upstream	1666
MSTRG.3081.1	MSTRG.3076.4	1	+	upstream	1666
MSTRG.3081.1	MSTRG.3076.7	1	+	upstream	1599
MSTRG.3081.1	MSTRG.3076.6	1	+	upstream	1599
MSTRG.3081.1	ENSGALT00000008104	1	+	upstream	4789
MSTRG.3081.1	ENSGALT00000059977	1	+	upstream	4789
MSTRG.3081.1	MSTRG.3082.1	1	+	downstream	1487
MSTRG.3081.1	MSTRG.3083.1	1	+	downstream	13712
MSTRG.3081.1	ENSGALT00000088120	1	+	downstream	17529
MSTRG.3081.1	MSTRG.3085.1	1	+	downstream	31214
MSTRG.3081.1	MSTRG.3086.1	1	+	downstream	31993
MSTRG.3081.1	MSTRG.3088.1	1	+	downstream	48022
MSTRG.3081.1	MSTRG.3089.1	1	+	downstream	49405
MSTRG.3081.1	ENSGALT00000079162	1	+	downstream	71688
MSTRG.3081.1	ENSGALT00000063740	1	+	downstream	76770
MSTRG.3081.1	MSTRG.3091.1	1	+	downstream	88238
ENSGALT00000052276	ENSGALT00000051978	1	+	upstream	922
ENSGALT00000050608	ENSGALT00000051978	1	+	upstream	243
ENSGALT00000052276	ENSGALT00000062765	1	+	upstream	922
ENSGALT00000050608	ENSGALT00000062765	1	+	upstream	243
ENSGALT00000052276	ENSGALT00000070923	1	+	upstream	922
ENSGALT00000050608	ENSGALT00000070923	1	+	upstream	243
ENSGALT00000052276	ENSGALT00000074010	1	+	upstream	922
ENSGALT00000050608	ENSGALT00000074010	1	+	upstream	243
ENSGALT00000052276	ENSGALT00000076299	1	+	upstream	922
ENSGALT00000050608	ENSGALT00000076299	1	+	upstream	243
ENSGALT00000052276	MSTRG.3107.1	1	+	downstream	57545
ENSGALT00000050608	MSTRG.3107.1	1	+	downstream	57827
ENSGALT00000052276	ENSGALT00000027114	1	+	downstream	73001
ENSGALT00000050608	ENSGALT00000027114	1	+	downstream	73283
ENSGALT00000052276	ENSGALT00000076173	1	+	downstream	73001
ENSGALT00000050608	ENSGALT00000076173	1	+	downstream	73283
ENSGALT00000052276	MSTRG.3107.4	1	+	downstream	73051
ENSGALT00000050608	MSTRG.3107.4	1	+	downstream	73333
MSTRG.3135.1	ENSGALT00000090376	1	+	upstream	50110
MSTRG.3135.1	MSTRG.3127.2	1	+	upstream	51774
MSTRG.3135.1	MSTRG.3127.3	1	+	upstream	51127
MSTRG.3135.1	ENSGALT00000079965	1	+	upstream	51774
MSTRG.3135.1	MSTRG.3127.4	1	+	upstream	51774
MSTRG.3135.1	MSTRG.3127.5	1	+	upstream	51774
MSTRG.3135.1	ENSGALT00000066310	1	+	upstream	51774
MSTRG.3135.1	MSTRG.3127.8	1	+	upstream	28682
MSTRG.3135.1	MSTRG.3127.9	1	+	upstream	51774
MSTRG.3131.1	MSTRG.3128.1	1	-	downstream	39342
MSTRG.3131.1	MSTRG.3129.1	1	-	downstream	16366
MSTRG.3135.1	MSTRG.3127.10	1	+	upstream	83202
MSTRG.3135.1	MSTRG.3127.11	1	+	upstream	51285
MSTRG.3135.1	ENSGALT00000076558	1	+	upstream	81545
MSTRG.3135.1	MSTRG.3127.12	1	+	upstream	51096
MSTRG.3135.1	MSTRG.3127.14	1	+	upstream	26583
MSTRG.3135.1	MSTRG.3127.15	1	+	upstream	51774
MSTRG.3135.1	MSTRG.3127.16	1	+	upstream	26738
MSTRG.3135.1	MSTRG.3127.17	1	+	upstream	26808
MSTRG.3135.1	MSTRG.3127.18	1	+	upstream	30828
MSTRG.3135.1	MSTRG.3127.19	1	+	upstream	8259
MSTRG.3135.1	MSTRG.3127.21	1	+	upstream	26808
MSTRG.3135.1	MSTRG.3127.20	1	+	upstream	34468
MSTRG.3135.1	MSTRG.3127.22	1	+	upstream	8259
MSTRG.3135.1	MSTRG.3127.25	1	+	upstream	34476
MSTRG.3135.1	MSTRG.3127.24	1	+	upstream	34534
MSTRG.3135.1	MSTRG.3127.26	1	+	upstream	35725
MSTRG.3135.1	MSTRG.3127.23	1	+	upstream	8259
MSTRG.3135.1	MSTRG.3127.27	1	+	upstream	33364
MSTRG.3135.1	MSTRG.3127.28	1	+	upstream	21781
MSTRG.3135.1	MSTRG.3127.29	1	+	upstream	26809
MSTRG.3135.1	MSTRG.3127.30	1	+	upstream	30806
MSTRG.3135.1	ENSGALT00000036568	1	+	upstream	9174
MSTRG.3135.1	MSTRG.3127.32	1	+	upstream	8984
MSTRG.3135.1	MSTRG.3127.33	1	+	upstream	21781
MSTRG.3135.1	MSTRG.3127.34	1	+	upstream	8259
MSTRG.3135.1	MSTRG.3134.2	1	+	upstream	62691
MSTRG.3135.1	MSTRG.3134.3	1	+	upstream	62548
MSTRG.3135.1	MSTRG.3134.1	1	+	upstream	64681
MSTRG.3135.1	MSTRG.3127.35	1	+	upstream	54309
MSTRG.3135.1	MSTRG.3127.36	1	+	upstream	9035
MSTRG.3135.1	MSTRG.3127.37	1	+	upstream	8259
MSTRG.3135.1	MSTRG.3127.38	1	+	upstream	9036
MSTRG.3135.1	ENSGALT00000083559	1	+	upstream	55645
MSTRG.3135.1	MSTRG.3127.40	1	+	upstream	51890
MSTRG.3135.1	MSTRG.3127.41	1	+	upstream	26817
MSTRG.3135.1	MSTRG.3127.42	1	+	upstream	21781
MSTRG.3135.1	MSTRG.3136.1	1	+	downstream	4187
MSTRG.3131.1	ENSGALT00000075816	1	-	upstream	100475
MSTRG.3131.1	ENSGALT00000027137	1	-	upstream	100475
MSTRG.3228.1	MSTRG.3229.1	1	-	upstream	21428
MSTRG.3228.1	MSTRG.3230.1	1	-	upstream	22369
MSTRG.3258.1	ENSGALT00000027264	1	-	downstream	77479
MSTRG.3258.1	MSTRG.3259.1	1	-	upstream	8037
MSTRG.3258.1	MSTRG.3260.1	1	-	upstream	14270
MSTRG.3258.1	ENSGALT00000059387	1	-	upstream	16174
MSTRG.3258.1	ENSGALT00000027267	1	-	upstream	16174
MSTRG.3258.1	ENSGALT00000083278	1	-	upstream	73885
MSTRG.3258.1	ENSGALT00000058077	1	-	upstream	79523
MSTRG.3258.1	ENSGALT00000088405	1	-	upstream	79523
MSTRG.3258.1	ENSGALT00000027270	1	-	upstream	80427
ENSGALT00000067567	MSTRG.3286.1	1	-	downstream	87232
ENSGALT00000047826	MSTRG.3286.1	1	-	downstream	87232
ENSGALT00000067567	MSTRG.3287.1	1	-	downstream	51432
ENSGALT00000047826	MSTRG.3287.1	1	-	downstream	51432
ENSGALT00000067567	MSTRG.3288.1	1	-	downstream	22209
ENSGALT00000047826	MSTRG.3288.1	1	-	downstream	22209
ENSGALT00000067567	MSTRG.3290.1	1	-	upstream	1234
ENSGALT00000047826	MSTRG.3290.1	1	-	upstream	1234
ENSGALT00000067567	ENSGALT00000027292	1	-	upstream	2288
ENSGALT00000047826	ENSGALT00000027292	1	-	upstream	2288
ENSGALT00000067567	MSTRG.3293.1	1	-	upstream	50322
ENSGALT00000047826	MSTRG.3293.1	1	-	upstream	50322
ENSGALT00000067567	MSTRG.3293.2	1	-	upstream	50322
ENSGALT00000047826	MSTRG.3293.2	1	-	upstream	50322
ENSGALT00000067567	ENSGALT00000043812	1	-	upstream	50322
ENSGALT00000047826	ENSGALT00000043812	1	-	upstream	50322
ENSGALT00000067567	ENSGALT00000042993	1	-	upstream	50322
ENSGALT00000047826	ENSGALT00000042993	1	-	upstream	50322
ENSGALT00000067567	ENSGALT00000030196	1	-	upstream	50322
ENSGALT00000047826	ENSGALT00000030196	1	-	upstream	50322
ENSGALT00000067567	ENSGALT00000046080	1	-	upstream	50322
ENSGALT00000047826	ENSGALT00000046080	1	-	upstream	50322
ENSGALT00000067567	ENSGALT00000045259	1	-	upstream	50322
ENSGALT00000047826	ENSGALT00000045259	1	-	upstream	50322
ENSGALT00000067567	ENSGALT00000045837	1	-	upstream	50322
ENSGALT00000047826	ENSGALT00000045837	1	-	upstream	50322
ENSGALT00000067567	ENSGALT00000067720	1	-	upstream	66492
ENSGALT00000047826	ENSGALT00000067720	1	-	upstream	66492
MSTRG.3369.1	MSTRG.3345.1	1	+	upstream	97017
MSTRG.3356.1	MSTRG.3345.1	1	+	upstream	3836
MSTRG.3356.1	MSTRG.3345.2	1	+	upstream	33608
MSTRG.3356.1	MSTRG.3345.3	1	+	upstream	38296
MSTRG.3356.1	MSTRG.3345.4	1	+	upstream	38296
MSTRG.3345.5	ENSGALT00000027327	1	+	downstream	89
MSTRG.3356.1	ENSGALT00000027327	1	+	upstream	38296
MSTRG.3345.5	MSTRG.3345.7	1	+	downstream	525
MSTRG.3356.1	MSTRG.3345.7	1	+	upstream	38296
MSTRG.3345.5	MSTRG.3345.8	1	+	downstream	528
MSTRG.3356.1	MSTRG.3345.8	1	+	upstream	38296
MSTRG.3345.5	MSTRG.3345.9	1	+	downstream	592
MSTRG.3356.1	MSTRG.3345.9	1	+	upstream	38296
MSTRG.3345.5	MSTRG.3354.1	1	+	downstream	23666
MSTRG.3356.1	MSTRG.3354.1	1	+	upstream	19821
MSTRG.3369.1	MSTRG.3355.1	1	+	upstream	93634
MSTRG.3345.5	MSTRG.3355.1	1	+	downstream	42591
MSTRG.3356.1	MSTRG.3355.1	1	+	upstream	453
MSTRG.3369.1	MSTRG.3357.1	1	+	upstream	82931
MSTRG.3345.5	MSTRG.3357.1	1	+	downstream	50331
MSTRG.3356.1	MSTRG.3357.1	1	+	downstream	5872
MSTRG.3369.1	MSTRG.3358.1	1	+	upstream	76507
MSTRG.3345.5	MSTRG.3358.1	1	+	downstream	60109
MSTRG.3356.1	MSTRG.3358.1	1	+	downstream	15650
MSTRG.3369.1	MSTRG.3359.1	1	+	upstream	61769
MSTRG.3345.5	MSTRG.3359.1	1	+	downstream	71874
MSTRG.3356.1	MSTRG.3359.1	1	+	downstream	27415
MSTRG.3369.1	MSTRG.3360.1	1	+	upstream	57298
MSTRG.3345.5	MSTRG.3360.1	1	+	downstream	78703
MSTRG.3356.1	MSTRG.3360.1	1	+	downstream	34244
MSTRG.3369.1	MSTRG.3361.1	1	+	upstream	45393
MSTRG.3345.5	MSTRG.3361.1	1	+	downstream	80920
MSTRG.3356.1	MSTRG.3361.1	1	+	downstream	36461
MSTRG.3369.1	MSTRG.3365.1	1	+	upstream	41046
MSTRG.3345.5	MSTRG.3365.1	1	+	downstream	95335
MSTRG.3356.1	MSTRG.3365.1	1	+	downstream	50876
MSTRG.3369.1	MSTRG.3366.1	1	+	upstream	27492
MSTRG.3356.1	MSTRG.3366.1	1	+	downstream	64732
MSTRG.3369.1	MSTRG.3367.1	1	+	upstream	26860
MSTRG.3356.1	MSTRG.3367.1	1	+	downstream	65359
MSTRG.3369.1	MSTRG.3368.1	1	+	upstream	604
MSTRG.3356.1	MSTRG.3368.1	1	+	downstream	91509
MSTRG.3369.1	MSTRG.3371.1	1	+	downstream	7201
MSTRG.3369.1	MSTRG.3373.1	1	+	downstream	12567
MSTRG.3369.1	MSTRG.3375.1	1	+	downstream	29805
ENSGALT00000052298	MSTRG.3406.1	1	-	upstream	206359
ENSGALT00000052298	MSTRG.3405.2	1	-	upstream	213985
ENSGALT00000052298	MSTRG.3405.3	1	-	upstream	226407
ENSGALT00000052298	MSTRG.3405.4	1	-	upstream	228189
ENSGALT00000052298	MSTRG.3405.5	1	-	upstream	233465
ENSGALT00000052298	MSTRG.3405.6	1	-	upstream	239400
ENSGALT00000052298	ENSGALT00000067771	1	-	upstream	241783
ENSGALT00000052298	ENSGALT00000049796	1	-	upstream	241783
ENSGALT00000052298	ENSGALT00000027355	1	-	upstream	241783
ENSGALT00000052298	ENSGALT00000049862	1	-	upstream	241783
ENSGALT00000052298	ENSGALT00000053488	1	-	upstream	241783
ENSGALT00000052298	ENSGALT00000061914	1	-	upstream	241783
ENSGALT00000078025	MSTRG.3417.1	1	-	downstream	92133
ENSGALT00000078025	MSTRG.3419.1	1	-	downstream	74381
ENSGALT00000078025	MSTRG.3420.1	1	-	downstream	69590
ENSGALT00000078025	MSTRG.3421.1	1	-	downstream	63289
ENSGALT00000078025	ENSGALT00000027364	1	-	downstream	16108
ENSGALT00000078025	MSTRG.3427.1	1	-	upstream	3554
ENSGALT00000078025	ENSGALT00000064561	1	-	upstream	3555
ENSGALT00000078025	ENSGALT00000027367	1	-	upstream	3555
ENSGALT00000078025	MSTRG.3428.1	1	-	upstream	85811
MSTRG.3455.1	MSTRG.3452.1	1	-	downstream	38758
MSTRG.3455.1	MSTRG.3453.1	1	-	downstream	4925
MSTRG.3455.1	MSTRG.3454.1	1	-	downstream	1592
MSTRG.3455.1	MSTRG.3456.1	1	-	upstream	9420
MSTRG.3455.1	MSTRG.3457.1	1	-	upstream	45736
ENSGALT00000087274	ENSGALT00000027377	1	+	upstream	30827
ENSGALT00000087274	ENSGALT00000079513	1	+	upstream	30827
ENSGALT00000087274	MSTRG.3468.1	1	+	downstream	29979
ENSGALT00000087274	MSTRG.3469.1	1	+	downstream	53038
MSTRG.3523.1	MSTRG.3521.1	1	-	downstream	48415
MSTRG.3523.1	MSTRG.3522.1	1	-	downstream	45002
MSTRG.3523.1	MSTRG.3524.1	1	-	upstream	1994
MSTRG.3523.1	MSTRG.3525.1	1	-	upstream	7905
ENSGALT00000059409	MSTRG.3526.1	1	-	downstream	70977
MSTRG.3523.1	MSTRG.3526.1	1	-	upstream	9460
MSTRG.3523.1	MSTRG.3526.2	1	-	upstream	9750
ENSGALT00000059409	ENSGALT00000027423	1	-	downstream	72132
MSTRG.3523.1	ENSGALT00000027423	1	-	upstream	15045
MSTRG.3523.1	ENSGALT00000046228	1	-	upstream	15205
MSTRG.3523.1	MSTRG.3526.4	1	-	upstream	15205
ENSGALT00000059409	MSTRG.3526.6	1	-	downstream	71937
MSTRG.3523.1	MSTRG.3526.6	1	-	upstream	58739
ENSGALT00000059409	ENSGALT00000036492	1	-	downstream	72141
MSTRG.3523.1	ENSGALT00000036492	1	-	upstream	90158
ENSGALT00000059409	MSTRG.3534.1	1	-	upstream	33225
MSTRG.3542.1	ENSGALT00000087841	1	-	downstream	87536
ENSGALT00000059409	ENSGALT00000087841	1	-	upstream	35591
MSTRG.3542.1	ENSGALT00000036491	1	-	downstream	87536
ENSGALT00000059409	ENSGALT00000036491	1	-	upstream	35593
MSTRG.3542.1	MSTRG.3535.2	1	-	downstream	87536
ENSGALT00000059409	MSTRG.3535.2	1	-	upstream	35593
ENSGALT00000059409	MSTRG.3536.1	1	-	upstream	46737
MSTRG.3542.1	ENSGALT00000027428	1	-	downstream	19358
MSTRG.3542.1	MSTRG.3543.1	1	-	upstream	9440
MSTRG.3542.1	MSTRG.3544.1	1	-	upstream	9985
MSTRG.3542.1	MSTRG.3546.1	1	-	upstream	33932
MSTRG.3542.1	MSTRG.3547.1	1	-	upstream	37031
MSTRG.3542.1	MSTRG.3547.2	1	-	upstream	38810
MSTRG.3542.1	ENSGALT00000042552	1	-	upstream	46395
MSTRG.3542.1	ENSGALT00000044027	1	-	upstream	46738
MSTRG.3542.1	ENSGALT00000059085	1	-	upstream	47026
MSTRG.3542.1	ENSGALT00000028517	1	-	upstream	47310
MSTRG.3606.1	MSTRG.3595.1	1	+	upstream	99989
MSTRG.3606.1	ENSGALT00000050752	1	+	upstream	90022
MSTRG.3606.1	MSTRG.3601.1	1	+	upstream	43443
MSTRG.3606.1	ENSGALT00000027478	1	+	upstream	43443
MSTRG.3606.1	ENSGALT00000030136	1	+	upstream	39499
MSTRG.3606.1	ENSGALT00000046000	1	+	upstream	5965
MSTRG.3606.1	MSTRG.3608.1	1	+	downstream	78151
MSTRG.3606.1	MSTRG.3609.1	1	+	downstream	89218
ENSGALT00000080463	MSTRG.3622.1	1	+	upstream	68011
ENSGALT00000080463	ENSGALT00000027505	1	+	upstream	68011
ENSGALT00000080463	MSTRG.3624.1	1	+	upstream	61163
ENSGALT00000080463	ENSGALT00000027510	1	+	upstream	654
ENSGALT00000080463	MSTRG.3631.1	1	+	downstream	30602
ENSGALT00000080463	ENSGALT00000044894	1	+	downstream	33267
ENSGALT00000080463	ENSGALT00000027516	1	+	downstream	55499
ENSGALT00000080463	ENSGALT00000027520	1	+	downstream	94253
ENSGALT00000080463	MSTRG.3634.2	1	+	downstream	94278
ENSGALT00000080463	ENSGALT00000070975	1	+	downstream	94289
MSTRG.3706.1	MSTRG.3705.1	1	+	upstream	4548
MSTRG.3706.1	MSTRG.3708.1	1	+	downstream	6746
MSTRG.3706.1	MSTRG.3709.1	1	+	downstream	14329
MSTRG.3706.1	MSTRG.3712.1	1	+	downstream	17378
MSTRG.3706.1	MSTRG.3713.1	1	+	downstream	84042
ENSGALT00000082270	MSTRG.3804.1	1	-	downstream	99482
ENSGALT00000082270	MSTRG.3805.1	1	-	downstream	65362
ENSGALT00000082270	MSTRG.3806.1	1	-	downstream	63636
ENSGALT00000082270	MSTRG.3807.1	1	-	downstream	58911
ENSGALT00000082270	ENSGALT00000027621	1	-	downstream	49791
ENSGALT00000082270	MSTRG.3809.3	1	-	downstream	49971
ENSGALT00000082270	MSTRG.3809.2	1	-	downstream	49971
ENSGALT00000082270	ENSGALT00000027622	1	-	downstream	784
ENSGALT00000082270	ENSGALT00000045278	1	-	upstream	3468
ENSGALT00000082270	ENSGALT00000083786	1	-	upstream	3875
ENSGALT00000082270	ENSGALT00000061479	1	-	upstream	4369
ENSGALT00000082270	ENSGALT00000084640	1	-	upstream	4418
ENSGALT00000082270	ENSGALT00000090238	1	-	upstream	4427
ENSGALT00000082270	ENSGALT00000028518	1	-	upstream	6016
ENSGALT00000082270	ENSGALT00000042118	1	-	upstream	6533
ENSGALT00000084466	ENSGALT00000046844	1	+	upstream	93567
ENSGALT00000084466	MSTRG.3851.4	1	+	upstream	89679
ENSGALT00000084466	MSTRG.3851.1	1	+	upstream	93567
ENSGALT00000084466	MSTRG.3851.2	1	+	upstream	88155
ENSGALT00000084466	MSTRG.3851.3	1	+	upstream	89667
ENSGALT00000084466	ENSGALT00000070093	1	+	upstream	97050
ENSGALT00000084466	MSTRG.3851.7	1	+	upstream	99428
ENSGALT00000084466	ENSGALT00000027667	1	+	upstream	97050
ENSGALT00000084466	MSTRG.3855.1	1	+	upstream	78062
ENSGALT00000084466	ENSGALT00000089023	1	+	upstream	78574
ENSGALT00000084466	ENSGALT00000036444	1	+	upstream	78573
ENSGALT00000084466	ENSGALT00000078792	1	+	upstream	78574
ENSGALT00000084466	MSTRG.3855.4	1	+	upstream	78574
ENSGALT00000084466	MSTRG.3857.1	1	+	upstream	77447
ENSGALT00000084466	MSTRG.3861.1	1	+	upstream	58373
ENSGALT00000084466	ENSGALT00000067881	1	+	upstream	32149
ENSGALT00000084466	MSTRG.3864.6	1	+	downstream	19249
ENSGALT00000084466	ENSGALT00000027676	1	+	downstream	22568
ENSGALT00000084466	MSTRG.3864.8	1	+	downstream	22617
MSTRG.3928.2	MSTRG.3924.1	1	-	downstream	74118
MSTRG.3928.2	MSTRG.3925.2	1	-	downstream	167
MSTRG.3989.1	MSTRG.3992.1	1	-	upstream	77229
MSTRG.4053.4	MSTRG.4033.1	1	+	upstream	74369
MSTRG.4053.4	MSTRG.4033.3	1	+	upstream	74379
MSTRG.4053.4	MSTRG.4033.2	1	+	upstream	74379
MSTRG.4053.4	MSTRG.4033.4	1	+	upstream	74379
MSTRG.4053.4	ENSGALT00000027834	1	+	upstream	75141
MSTRG.4053.4	ENSGALT00000042614	1	+	upstream	73951
MSTRG.4053.4	ENSGALT00000042575	1	+	upstream	72795
MSTRG.4053.4	ENSGALT00000028519	1	+	upstream	72067
MSTRG.4053.4	ENSGALT00000028520	1	+	upstream	71286
MSTRG.4053.4	ENSGALT00000028521	1	+	upstream	70284
MSTRG.4053.4	ENSGALT00000028522	1	+	upstream	69418
MSTRG.4053.4	ENSGALT00000041478	1	+	upstream	68892
MSTRG.4053.4	ENSGALT00000042593	1	+	upstream	68411
MSTRG.4053.4	MSTRG.4043.1	1	+	upstream	61411
MSTRG.4053.4	MSTRG.4046.1	1	+	upstream	56556
MSTRG.4053.4	MSTRG.4048.1	1	+	upstream	44103
MSTRG.4053.4	MSTRG.4049.1	1	+	upstream	26819
MSTRG.4053.4	MSTRG.4050.1	1	+	upstream	14666
MSTRG.4053.4	MSTRG.4051.1	1	+	upstream	6840
MSTRG.4053.4	MSTRG.4052.1	1	+	upstream	6094
MSTRG.4053.4	MSTRG.4053.5	1	+	downstream	23112
MSTRG.4053.4	MSTRG.4055.1	1	+	downstream	51859
MSTRG.4053.4	MSTRG.4056.1	1	+	downstream	53389
MSTRG.4053.4	MSTRG.4057.1	1	+	downstream	78227
MSTRG.4053.4	ENSGALT00000045210	1	+	downstream	85819
MSTRG.4121.2	MSTRG.4116.1	1	+	upstream	33713
MSTRG.4121.2	MSTRG.4118.1	1	+	upstream	26533
MSTRG.4121.2	MSTRG.4124.1	1	+	downstream	1972
MSTRG.4121.2	MSTRG.4125.1	1	+	downstream	3177
MSTRG.4121.2	ENSGALT00000027880	1	+	downstream	9344
ENSGALT00000090386	MSTRG.4145.1	1	-	downstream	97729
ENSGALT00000090386	MSTRG.4146.1	1	-	downstream	97067
ENSGALT00000090386	ENSGALT00000085748	1	-	downstream	86039
ENSGALT00000090386	ENSGALT00000085489	1	-	downstream	86046
ENSGALT00000090386	ENSGALT00000067823	1	-	downstream	86024
ENSGALT00000090386	MSTRG.4150.1	1	-	downstream	86763
ENSGALT00000090386	ENSGALT00000077007	1	-	upstream	21113
ENSGALT00000090386	MSTRG.4156.4	1	-	upstream	22193
ENSGALT00000090386	ENSGALT00000080561	1	-	upstream	39772
MSTRG.4226.7	ENSGALT00000001170	1	+	upstream	16533
MSTRG.4226.7	ENSGALT00000088091	1	+	upstream	28352
MSTRG.4240.1	MSTRG.4227.1	1	-	downstream	88267
MSTRG.4240.1	MSTRG.4228.1	1	-	downstream	86557
MSTRG.4240.1	MSTRG.4229.1	1	-	downstream	79016
MSTRG.4240.1	MSTRG.4230.1	1	-	downstream	74446
MSTRG.4226.7	ENSGALT00000001192	1	+	downstream	12027
MSTRG.4240.1	MSTRG.4231.1	1	-	downstream	71547
MSTRG.4240.1	MSTRG.4232.1	1	-	downstream	51941
MSTRG.4240.1	MSTRG.4233.1	1	-	downstream	49820
MSTRG.4226.7	MSTRG.4234.1	1	+	downstream	35666
MSTRG.4240.1	MSTRG.4235.1	1	-	downstream	45716
MSTRG.4240.1	MSTRG.4236.2	1	-	downstream	37220
MSTRG.4240.1	MSTRG.4236.1	1	-	downstream	32072
MSTRG.4226.7	MSTRG.4237.1	1	+	downstream	55397
MSTRG.4240.1	MSTRG.4238.1	1	-	downstream	12761
MSTRG.4240.1	MSTRG.4238.2	1	-	downstream	12773
MSTRG.4240.1	MSTRG.4238.3	1	-	downstream	12783
MSTRG.4226.7	MSTRG.4237.2	1	+	downstream	60283
MSTRG.4240.1	MSTRG.4238.4	1	-	downstream	12638
MSTRG.4240.1	MSTRG.4238.5	1	-	downstream	12754
MSTRG.4240.1	MSTRG.4238.6	1	-	downstream	12737
MSTRG.4240.1	MSTRG.4239.1	1	-	downstream	6036
MSTRG.4240.1	MSTRG.4241.1	1	-	upstream	12173
MSTRG.4240.1	MSTRG.4241.3	1	-	upstream	16559
MSTRG.4240.1	ENSGALT00000001212	1	-	upstream	16559
MSTRG.4240.1	ENSGALT00000059603	1	-	upstream	17100
MSTRG.4240.1	ENSGALT00000068177	1	-	upstream	33592
MSTRG.4240.1	ENSGALT00000042723	1	-	upstream	38358
MSTRG.4240.1	MSTRG.4243.1	1	-	upstream	53778
MSTRG.4250.1	MSTRG.4251.1	1	+	downstream	38273
MSTRG.4250.1	ENSGALT00000045088	1	+	downstream	97942
MSTRG.4250.1	ENSGALT00000083848	1	+	downstream	99332
ENSGALT00000078377	ENSGALT00000066059	1	-	downstream	66456
MSTRG.4318.1	ENSGALT00000066059	1	-	downstream	82376
ENSGALT00000078377	ENSGALT00000090126	1	-	downstream	56651
MSTRG.4318.1	ENSGALT00000090126	1	-	downstream	72571
ENSGALT00000078377	ENSGALT00000086313	1	-	downstream	44739
MSTRG.4318.1	ENSGALT00000086313	1	-	downstream	60659
ENSGALT00000078377	ENSGALT00000089575	1	-	downstream	37983
MSTRG.4318.1	ENSGALT00000089575	1	-	downstream	53903
ENSGALT00000078377	ENSGALT00000085932	1	-	downstream	31519
MSTRG.4318.1	ENSGALT00000085932	1	-	downstream	47439
ENSGALT00000078377	ENSGALT00000069034	1	-	downstream	26582
MSTRG.4318.1	ENSGALT00000069034	1	-	downstream	42502
MSTRG.4325.1	MSTRG.4311.1	1	-	downstream	99786
ENSGALT00000078377	MSTRG.4311.1	1	-	downstream	20510
MSTRG.4318.1	MSTRG.4311.1	1	-	downstream	36430
MSTRG.4325.1	ENSGALT00000086840	1	-	downstream	88920
ENSGALT00000078377	ENSGALT00000086840	1	-	downstream	9644
MSTRG.4318.1	ENSGALT00000086840	1	-	downstream	25564
MSTRG.4325.1	MSTRG.4317.1	1	-	downstream	63936
ENSGALT00000078377	MSTRG.4317.1	1	-	upstream	15013
MSTRG.4318.1	MSTRG.4317.1	1	-	downstream	580
MSTRG.4325.1	ENSGALT00000028034	1	-	downstream	41715
ENSGALT00000078377	ENSGALT00000028034	1	-	upstream	19546
MSTRG.4318.1	ENSGALT00000028034	1	-	upstream	3626
MSTRG.4325.1	ENSGALT00000087399	1	-	downstream	54681
ENSGALT00000078377	ENSGALT00000087399	1	-	upstream	19551
MSTRG.4318.1	ENSGALT00000087399	1	-	upstream	3631
MSTRG.4325.1	MSTRG.4320.1	1	-	downstream	38765
ENSGALT00000078377	MSTRG.4320.1	1	-	upstream	39442
MSTRG.4318.1	MSTRG.4320.1	1	-	upstream	23522
ENSGALT00000078377	MSTRG.4323.1	1	-	upstream	49926
MSTRG.4318.1	MSTRG.4323.1	1	-	upstream	34006
MSTRG.4325.1	MSTRG.4323.4	1	-	downstream	14909
ENSGALT00000078377	MSTRG.4323.4	1	-	upstream	50052
MSTRG.4318.1	MSTRG.4323.4	1	-	upstream	34132
ENSGALT00000078377	MSTRG.4323.3	1	-	upstream	50052
MSTRG.4318.1	MSTRG.4323.3	1	-	upstream	34132
ENSGALT00000078377	MSTRG.4323.2	1	-	upstream	50052
MSTRG.4318.1	MSTRG.4323.2	1	-	upstream	34132
ENSGALT00000078377	ENSGALT00000082634	1	-	upstream	50061
MSTRG.4318.1	ENSGALT00000082634	1	-	upstream	34141
ENSGALT00000078377	ENSGALT00000046802	1	-	upstream	50061
MSTRG.4318.1	ENSGALT00000046802	1	-	upstream	34141
ENSGALT00000078377	MSTRG.4323.7	1	-	upstream	51051
MSTRG.4318.1	MSTRG.4323.7	1	-	upstream	35131
ENSGALT00000078377	MSTRG.4323.9	1	-	upstream	51258
MSTRG.4318.1	MSTRG.4323.9	1	-	upstream	35338
ENSGALT00000078377	MSTRG.4323.8	1	-	upstream	51258
MSTRG.4318.1	MSTRG.4323.8	1	-	upstream	35338
ENSGALT00000078377	ENSGALT00000049946	1	-	upstream	51258
MSTRG.4318.1	ENSGALT00000049946	1	-	upstream	35338
ENSGALT00000078377	MSTRG.4323.11	1	-	upstream	60650
MSTRG.4318.1	MSTRG.4323.11	1	-	upstream	44730
ENSGALT00000078377	MSTRG.4323.12	1	-	upstream	60679
MSTRG.4318.1	MSTRG.4323.12	1	-	upstream	44759
MSTRG.4325.1	MSTRG.4324.1	1	-	downstream	8842
ENSGALT00000078377	MSTRG.4324.1	1	-	upstream	62123
MSTRG.4318.1	MSTRG.4324.1	1	-	upstream	46203
ENSGALT00000078377	MSTRG.4323.13	1	-	upstream	94884
MSTRG.4318.1	MSTRG.4323.13	1	-	upstream	78964
ENSGALT00000078377	MSTRG.4333.1	1	-	upstream	109154
MSTRG.4318.1	MSTRG.4333.1	1	-	upstream	93234
ENSGALT00000078377	ENSGALT00000087552	1	-	upstream	109178
MSTRG.4318.1	ENSGALT00000087552	1	-	upstream	93258
ENSGALT00000078377	ENSGALT00000070368	1	-	upstream	109178
MSTRG.4318.1	ENSGALT00000070368	1	-	upstream	93258
ENSGALT00000078377	ENSGALT00000042853	1	-	upstream	109182
MSTRG.4318.1	ENSGALT00000042853	1	-	upstream	93262
MSTRG.4325.1	ENSGALT00000079242	1	-	upstream	93205
MSTRG.4325.1	MSTRG.4338.1	1	-	upstream	107791
MSTRG.4325.1	ENSGALT00000062547	1	-	upstream	111417
MSTRG.4325.1	ENSGALT00000087105	1	-	upstream	112117
MSTRG.4325.1	MSTRG.4342.1	1	-	upstream	133062
MSTRG.4325.1	ENSGALT00000051199	1	-	upstream	141076
MSTRG.4325.1	ENSGALT00000081836	1	-	upstream	141076
MSTRG.4325.1	ENSGALT00000022919	1	-	upstream	170581
MSTRG.4357.1	ENSGALT00000057377	1	-	downstream	70758
MSTRG.4357.1	ENSGALT00000062021	1	-	downstream	96477
MSTRG.4357.1	ENSGALT00000083727	1	-	downstream	37797
MSTRG.4357.1	ENSGALT00000051976	1	-	downstream	96535
MSTRG.4357.1	MSTRG.4350.1	1	-	downstream	78821
MSTRG.4357.1	MSTRG.4351.1	1	-	downstream	67897
MSTRG.4357.1	MSTRG.4352.1	1	-	downstream	20472
MSTRG.4357.1	MSTRG.4353.1	1	-	downstream	14581
MSTRG.4357.1	MSTRG.4354.1	1	-	downstream	8308
MSTRG.4361.1	MSTRG.4355.1	1	+	upstream	2433
MSTRG.4361.1	MSTRG.4355.2	1	+	upstream	3830
MSTRG.4361.1	ENSGALT00000018287	1	+	upstream	3830
MSTRG.4361.1	MSTRG.4355.3	1	+	upstream	2789
MSTRG.4361.1	MSTRG.4355.4	1	+	upstream	3830
MSTRG.4357.1	MSTRG.4356.1	1	-	downstream	2607
MSTRG.4361.1	MSTRG.4358.1	1	+	upstream	1086
MSTRG.4357.1	ENSGALT00000028006	1	-	upstream	4037
MSTRG.4357.1	ENSGALT00000085264	1	-	upstream	4083
MSTRG.4357.1	ENSGALT00000070466	1	-	upstream	4378
MSTRG.4357.1	ENSGALT00000086987	1	-	upstream	4382
MSTRG.4357.1	ENSGALT00000090272	1	-	upstream	4382
MSTRG.4357.1	ENSGALT00000051768	1	-	upstream	4382
MSTRG.4357.1	ENSGALT00000042477	1	-	upstream	5045
MSTRG.4357.1	ENSGALT00000036364	1	-	upstream	5254
MSTRG.4357.1	MSTRG.4362.1	1	-	upstream	5721
MSTRG.4357.1	ENSGALT00000028525	1	-	upstream	5721
MSTRG.4357.1	ENSGALT00000028524	1	-	upstream	7112
MSTRG.4357.1	MSTRG.4364.1	1	-	upstream	24021
MSTRG.4357.1	ENSGALT00000028004	1	-	upstream	28076
MSTRG.4357.1	ENSGALT00000055550	1	-	upstream	31167
MSTRG.4357.1	ENSGALT00000078703	1	-	upstream	31167
MSTRG.4357.1	MSTRG.4364.5	1	-	upstream	32902
MSTRG.4357.1	MSTRG.4365.1	1	-	upstream	46714
MSTRG.4357.1	MSTRG.4366.1	1	-	upstream	86305
MSTRG.4357.1	MSTRG.4367.1	1	-	upstream	95304
MSTRG.4357.1	MSTRG.4367.2	1	-	upstream	95894
ENSGALT00000064112	MSTRG.4368.1	1	-	downstream	36432
ENSGALT00000064112	MSTRG.4373.1	1	-	downstream	91628
ENSGALT00000064112	MSTRG.4373.2	1	-	downstream	91591
ENSGALT00000064112	MSTRG.4373.3	1	-	downstream	91591
ENSGALT00000064112	MSTRG.4373.4	1	-	downstream	91628
ENSGALT00000064112	ENSGALT00000027995	1	-	downstream	91678
ENSGALT00000064112	MSTRG.4368.2	1	-	downstream	39048
ENSGALT00000064112	MSTRG.4380.1	1	-	downstream	43232
MSTRG.4379.2	ENSGALT00000084657	1	-	upstream	11122
ENSGALT00000064112	ENSGALT00000084657	1	-	downstream	97427
MSTRG.4379.2	MSTRG.4368.4	1	-	upstream	29776
ENSGALT00000064112	MSTRG.4368.4	1	-	downstream	19992
MSTRG.4379.2	MSTRG.4368.5	1	-	upstream	29779
ENSGALT00000064112	MSTRG.4368.5	1	-	downstream	19992
MSTRG.4379.2	MSTRG.4368.6	1	-	upstream	29781
ENSGALT00000064112	MSTRG.4368.6	1	-	downstream	19992
MSTRG.4379.2	MSTRG.4368.7	1	-	upstream	31186
ENSGALT00000064112	MSTRG.4368.7	1	-	downstream	19992
MSTRG.4379.2	ENSGALT00000031276	1	-	upstream	31878
ENSGALT00000064112	ENSGALT00000031276	1	-	downstream	19980
MSTRG.4379.2	MSTRG.4368.9	1	-	upstream	31924
ENSGALT00000064112	MSTRG.4368.9	1	-	downstream	57208
MSTRG.4379.2	ENSGALT00000084986	1	-	upstream	31924
ENSGALT00000064112	ENSGALT00000084986	1	-	downstream	19992
MSTRG.4379.2	ENSGALT00000069937	1	-	upstream	32171
ENSGALT00000064112	ENSGALT00000069937	1	-	downstream	20237
MSTRG.4379.2	MSTRG.4368.12	1	-	upstream	50336
ENSGALT00000064112	MSTRG.4368.12	1	-	downstream	36448
MSTRG.4368.3	MSTRG.4368.13	1	-	upstream	81508
MSTRG.4379.2	MSTRG.4368.13	1	-	upstream	77694
ENSGALT00000064112	MSTRG.4368.13	1	-	downstream	19992
MSTRG.4368.3	MSTRG.4385.1	1	-	upstream	95060
MSTRG.4379.2	MSTRG.4385.1	1	-	upstream	91246
ENSGALT00000064112	MSTRG.4385.1	1	-	downstream	18733
MSTRG.4368.3	MSTRG.4386.1	1	-	upstream	96421
MSTRG.4379.2	MSTRG.4386.1	1	-	upstream	92607
ENSGALT00000064112	MSTRG.4386.1	1	-	downstream	17736
MSTRG.4368.3	MSTRG.4388.1	1	-	upstream	114379
MSTRG.4368.3	ENSGALT00000027985	1	-	upstream	135140
ENSGALT00000064112	ENSGALT00000027985	1	-	upstream	20761
MSTRG.4368.3	MSTRG.4391.2	1	-	upstream	136584
ENSGALT00000064112	MSTRG.4391.2	1	-	upstream	22205
MSTRG.4368.3	MSTRG.4391.3	1	-	upstream	138718
ENSGALT00000064112	MSTRG.4391.3	1	-	upstream	24339
MSTRG.4368.3	MSTRG.4391.4	1	-	upstream	138725
ENSGALT00000064112	MSTRG.4391.4	1	-	upstream	24346
MSTRG.4368.3	MSTRG.4393.1	1	-	upstream	147691
ENSGALT00000064112	MSTRG.4393.1	1	-	upstream	33312
MSTRG.4368.3	MSTRG.4391.5	1	-	upstream	166448
ENSGALT00000064112	MSTRG.4391.5	1	-	upstream	52069
MSTRG.4368.3	ENSGALT00000027981	1	-	upstream	167542
ENSGALT00000064112	ENSGALT00000027981	1	-	upstream	53163
MSTRG.4417.1	ENSGALT00000084595	1	+	upstream	2522
ENSGALT00000088478	ENSGALT00000088249	10	+	upstream	1839
ENSGALT00000088567	ENSGALT00000088249	10	+	upstream	2076
ENSGALT00000088478	ENSGALT00000057233	10	+	downstream	12293
ENSGALT00000088567	ENSGALT00000057233	10	+	downstream	12368
ENSGALT00000088478	ENSGALT00000079391	10	+	downstream	15949
ENSGALT00000088567	ENSGALT00000079391	10	+	downstream	16024
ENSGALT00000088478	ENSGALT00000065104	10	+	downstream	37356
ENSGALT00000088567	ENSGALT00000065104	10	+	downstream	37431
ENSGALT00000088478	ENSGALT00000078610	10	+	downstream	40227
ENSGALT00000088567	ENSGALT00000078610	10	+	downstream	40302
ENSGALT00000088478	ENSGALT00000059056	10	+	downstream	50290
ENSGALT00000088567	ENSGALT00000059056	10	+	downstream	50365
ENSGALT00000088478	ENSGALT00000052975	10	+	downstream	57787
ENSGALT00000088567	ENSGALT00000052975	10	+	downstream	57862
ENSGALT00000088478	ENSGALT00000076254	10	+	downstream	64057
ENSGALT00000088567	ENSGALT00000076254	10	+	downstream	64132
ENSGALT00000088478	ENSGALT00000074812	10	+	downstream	71456
ENSGALT00000088567	ENSGALT00000074812	10	+	downstream	71531
ENSGALT00000088478	ENSGALT00000058153	10	+	downstream	83835
ENSGALT00000088567	ENSGALT00000058153	10	+	downstream	83910
ENSGALT00000088478	ENSGALT00000072411	10	+	downstream	90106
ENSGALT00000088567	ENSGALT00000072411	10	+	downstream	90181
ENSGALT00000088478	ENSGALT00000088524	10	+	downstream	97478
ENSGALT00000088567	ENSGALT00000088524	10	+	downstream	97553
MSTRG.4499.1	MSTRG.4492.1	10	+	upstream	46564
MSTRG.4499.1	ENSGALT00000081066	10	+	upstream	47414
MSTRG.4499.1	MSTRG.4492.4	10	+	upstream	46674
MSTRG.4499.1	ENSGALT00000002788	10	+	upstream	47432
MSTRG.4499.1	MSTRG.4492.6	10	+	upstream	51335
MSTRG.4499.1	ENSGALT00000082419	10	+	upstream	13305
MSTRG.4499.1	ENSGALT00000084287	10	+	upstream	19126
MSTRG.4499.1	ENSGALT00000002774	10	+	upstream	11603
MSTRG.4499.1	MSTRG.4494.1	10	+	upstream	24949
MSTRG.4499.1	MSTRG.4495.1	10	+	upstream	22856
MSTRG.4499.1	ENSGALT00000088213	10	+	upstream	13302
MSTRG.4499.1	MSTRG.4497.1	10	+	upstream	8897
MSTRG.4499.1	MSTRG.4498.1	10	+	upstream	4666
MSTRG.4499.1	MSTRG.4500.1	10	+	downstream	49212
MSTRG.4499.1	MSTRG.4501.1	10	+	downstream	64850
MSTRG.4499.1	ENSGALT00000034761	10	+	downstream	82325
MSTRG.4513.1	ENSGALT00000002633	10	-	downstream	57956
MSTRG.4513.1	ENSGALT00000089766	10	-	downstream	10165
MSTRG.4513.1	ENSGALT00000088950	10	-	upstream	8098
MSTRG.4513.1	ENSGALT00000046094	10	-	upstream	14456
MSTRG.4513.1	ENSGALT00000002626	10	-	upstream	28266
MSTRG.4513.1	ENSGALT00000051399	10	-	upstream	28266
MSTRG.4513.1	MSTRG.4516.3	10	-	upstream	28267
MSTRG.4513.1	ENSGALT00000086692	10	-	upstream	28267
MSTRG.4513.1	MSTRG.4517.2	10	-	upstream	47564
ENSGALT00000062729	MSTRG.4517.2	10	-	downstream	97667
MSTRG.4513.1	MSTRG.4517.1	10	-	upstream	47564
ENSGALT00000062729	MSTRG.4517.1	10	-	downstream	97663
MSTRG.4513.1	MSTRG.4517.3	10	-	upstream	47691
ENSGALT00000062729	MSTRG.4517.3	10	-	downstream	97663
MSTRG.4513.1	ENSGALT00000022849	10	-	upstream	49490
ENSGALT00000062729	ENSGALT00000022849	10	-	downstream	97641
MSTRG.4513.1	ENSGALT00000045955	10	-	upstream	50286
ENSGALT00000062729	ENSGALT00000045955	10	-	downstream	99750
MSTRG.4513.1	MSTRG.4519.1	10	-	upstream	60525
ENSGALT00000062729	MSTRG.4519.1	10	-	downstream	89282
MSTRG.4513.1	MSTRG.4520.1	10	-	upstream	66984
ENSGALT00000062729	MSTRG.4520.1	10	-	downstream	80254
MSTRG.4513.1	ENSGALT00000051069	10	-	upstream	67889
ENSGALT00000062729	ENSGALT00000051069	10	-	downstream	80254
MSTRG.4513.1	ENSGALT00000042499	10	-	upstream	68872
ENSGALT00000062729	ENSGALT00000042499	10	-	downstream	81210
MSTRG.4513.1	ENSGALT00000045927	10	-	upstream	85708
ENSGALT00000062729	ENSGALT00000045927	10	-	downstream	61979
MSTRG.4513.1	MSTRG.4526.3	10	-	upstream	93161
ENSGALT00000062729	MSTRG.4526.3	10	-	downstream	48423
MSTRG.4513.1	MSTRG.4526.2	10	-	upstream	93161
ENSGALT00000062729	MSTRG.4526.2	10	-	downstream	48599
MSTRG.4513.1	MSTRG.4526.1	10	-	upstream	93161
ENSGALT00000062729	MSTRG.4526.1	10	-	downstream	48423
MSTRG.4513.1	MSTRG.4526.4	10	-	upstream	93197
ENSGALT00000062729	MSTRG.4526.4	10	-	downstream	48590
MSTRG.4513.1	ENSGALT00000047956	10	-	upstream	93987
ENSGALT00000062729	ENSGALT00000047956	10	-	downstream	52598
MSTRG.4513.1	ENSGALT00000002018	10	-	upstream	106265
ENSGALT00000062729	ENSGALT00000002018	10	-	downstream	41065
ENSGALT00000062729	ENSGALT00000087337	10	-	downstream	306
ENSGALT00000062729	ENSGALT00000002079	10	-	downstream	283
ENSGALT00000062729	ENSGALT00000057467	10	-	downstream	289
ENSGALT00000062729	ENSGALT00000002097	10	-	upstream	3276
ENSGALT00000062729	MSTRG.4533.2	10	-	upstream	11893
ENSGALT00000062729	MSTRG.4534.1	10	-	upstream	21738
ENSGALT00000062729	MSTRG.4536.1	10	-	upstream	31949
ENSGALT00000062729	ENSGALT00000044007	10	-	upstream	33589
MSTRG.4559.1	MSTRG.4560.1	10	-	upstream	70193
MSTRG.4559.1	MSTRG.4562.2	10	-	upstream	121071
MSTRG.4559.1	MSTRG.4562.3	10	-	upstream	121071
MSTRG.4559.1	MSTRG.4562.1	10	-	upstream	121071
MSTRG.4559.1	ENSGALT00000075058	10	-	upstream	121071
MSTRG.4607.1	MSTRG.4597.1	10	-	downstream	93304
MSTRG.4607.1	MSTRG.4599.1	10	-	downstream	82624
MSTRG.4607.1	MSTRG.4600.1	10	-	downstream	60784
MSTRG.4607.1	ENSGALT00000004776	10	-	downstream	70943
MSTRG.4607.1	ENSGALT00000051165	10	-	downstream	70646
MSTRG.4607.1	MSTRG.4600.4	10	-	downstream	60784
MSTRG.4607.1	ENSGALT00000004816	10	-	downstream	60784
MSTRG.4607.1	MSTRG.4601.1	10	-	downstream	55704
MSTRG.4607.1	MSTRG.4601.2	10	-	downstream	55710
MSTRG.4607.1	MSTRG.4601.3	10	-	downstream	55983
MSTRG.4607.1	ENSGALT00000004836	10	-	downstream	55744
MSTRG.4607.1	ENSGALT00000085440	10	-	downstream	55789
MSTRG.4607.1	ENSGALT00000059950	10	-	downstream	30182
MSTRG.4607.1	ENSGALT00000088290	10	-	downstream	39719
MSTRG.4607.1	ENSGALT00000034639	10	-	downstream	2282
MSTRG.4607.1	ENSGALT00000074427	10	-	downstream	2360
MSTRG.4607.1	ENSGALT00000085252	10	-	downstream	2663
MSTRG.4607.1	MSTRG.4606.1	10	-	downstream	1165
MSTRG.4607.1	MSTRG.4608.1	10	-	upstream	12771
MSTRG.4607.1	MSTRG.4609.1	10	-	upstream	17993
MSTRG.4607.1	MSTRG.4609.2	10	-	upstream	18132
MSTRG.4607.1	MSTRG.4609.3	10	-	upstream	18499
MSTRG.4607.1	MSTRG.4609.4	10	-	upstream	20243
MSTRG.4607.1	MSTRG.4609.5	10	-	upstream	20744
MSTRG.4607.1	MSTRG.4609.6	10	-	upstream	21282
MSTRG.4607.1	ENSGALT00000050336	10	-	upstream	25674
MSTRG.4607.1	MSTRG.4614.1	10	-	upstream	57863
MSTRG.4607.1	ENSGALT00000057684	10	-	upstream	64646
MSTRG.4607.1	ENSGALT00000087067	10	-	upstream	64650
MSTRG.4607.1	MSTRG.4616.1	10	-	upstream	68386
ENSGALT00000060294	MSTRG.4620.1	10	+	upstream	62727
ENSGALT00000060294	MSTRG.4620.2	10	+	upstream	62727
ENSGALT00000060294	MSTRG.4620.3	10	+	upstream	64727
ENSGALT00000060294	MSTRG.4620.4	10	+	upstream	64513
ENSGALT00000060294	ENSGALT00000005261	10	+	upstream	68379
ENSGALT00000060294	ENSGALT00000005279	10	+	upstream	19330
ENSGALT00000060294	MSTRG.4624.2	10	+	downstream	1253
ENSGALT00000060294	MSTRG.4624.1	10	+	downstream	1253
ENSGALT00000060294	MSTRG.4624.3	10	+	downstream	1297
ENSGALT00000060294	ENSGALT00000005344	10	+	downstream	19573
ENSGALT00000060294	MSTRG.4624.5	10	+	downstream	27465
MSTRG.4634.1	MSTRG.4626.1	10	-	downstream	84819
MSTRG.4634.1	MSTRG.4626.3	10	-	downstream	19125
MSTRG.4634.1	MSTRG.4626.5	10	-	downstream	19511
MSTRG.4634.1	MSTRG.4626.4	10	-	downstream	18979
MSTRG.4634.1	MSTRG.4626.6	10	-	downstream	85383
MSTRG.4634.1	ENSGALT00000079720	10	-	downstream	99262
MSTRG.4634.1	ENSGALT00000005420	10	-	downstream	98796
MSTRG.4634.1	MSTRG.4626.9	10	-	downstream	46213
MSTRG.4634.1	MSTRG.4626.10	10	-	downstream	19467
MSTRG.4634.1	MSTRG.4626.11	10	-	downstream	19423
MSTRG.4634.1	ENSGALT00000005515	10	-	downstream	18979
MSTRG.4634.1	MSTRG.4630.1	10	-	downstream	11746
MSTRG.4634.1	MSTRG.4631.1	10	-	downstream	9274
MSTRG.4634.1	ENSGALT00000005544	10	-	downstream	768
MSTRG.4634.1	ENSGALT00000069133	10	-	downstream	778
MSTRG.4634.1	MSTRG.4633.1	10	-	downstream	4087
MSTRG.4634.1	MSTRG.4635.1	10	-	upstream	2143
MSTRG.4634.1	MSTRG.4636.1	10	-	upstream	6058
MSTRG.4634.1	ENSGALT00000084241	10	-	upstream	7640
MSTRG.4634.1	ENSGALT00000060647	10	-	upstream	7979
MSTRG.4634.1	ENSGALT00000085479	10	-	upstream	7979
MSTRG.4634.1	ENSGALT00000039589	10	-	upstream	7979
MSTRG.4634.1	MSTRG.4635.5	10	-	upstream	7979
MSTRG.4634.1	MSTRG.4635.4	10	-	upstream	7979
MSTRG.4634.1	MSTRG.4635.3	10	-	upstream	7979
MSTRG.4634.1	ENSGALT00000005572	10	-	upstream	12998
MSTRG.4634.1	ENSGALT00000088923	10	-	upstream	13012
MSTRG.4634.1	ENSGALT00000053608	10	-	upstream	13089
MSTRG.4634.1	ENSGALT00000006394	10	-	upstream	13090
MSTRG.4634.1	ENSGALT00000084058	10	-	upstream	13090
MSTRG.4634.1	ENSGALT00000090247	10	-	upstream	13090
MSTRG.4634.1	ENSGALT00000077229	10	-	upstream	14713
MSTRG.4634.1	ENSGALT00000083084	10	-	upstream	15152
MSTRG.4634.1	MSTRG.4640.1	10	-	upstream	42891
MSTRG.4634.1	MSTRG.4641.1	10	-	upstream	46594
MSTRG.4634.1	MSTRG.4643.1	10	-	upstream	90599
MSTRG.4634.1	MSTRG.4644.1	10	-	upstream	97500
MSTRG.4634.1	ENSGALT00000088278	10	-	upstream	99834
MSTRG.4634.1	ENSGALT00000039556	10	-	upstream	100741
MSTRG.4662.1	MSTRG.4660.1	10	-	downstream	3068
MSTRG.4662.1	MSTRG.4661.1	10	-	downstream	1353
MSTRG.4662.1	ENSGALT00000085738	10	-	upstream	12409
MSTRG.4675.1	MSTRG.4672.1	10	-	downstream	23844
MSTRG.4675.1	MSTRG.4672.2	10	-	downstream	23852
MSTRG.4675.1	MSTRG.4672.3	10	-	downstream	23878
MSTRG.4675.1	ENSGALT00000079462	10	-	downstream	48500
MSTRG.4675.1	ENSGALT00000045929	10	-	downstream	24250
MSTRG.4675.1	MSTRG.4677.1	10	-	upstream	2434
ENSGALT00000088600	MSTRG.4679.1	10	-	downstream	7813
ENSGALT00000088600	MSTRG.4680.4	10	-	upstream	11849
ENSGALT00000088600	ENSGALT00000006206	10	-	upstream	16159
ENSGALT00000088600	MSTRG.4682.1	10	-	upstream	16159
MSTRG.4725.10	ENSGALT00000006663	10	+	upstream	82662
MSTRG.4725.9	ENSGALT00000006663	10	+	upstream	82574
MSTRG.4725.10	MSTRG.4720.2	10	+	upstream	81724
MSTRG.4725.9	MSTRG.4720.2	10	+	upstream	81636
MSTRG.4725.10	MSTRG.4722.1	10	+	upstream	92388
MSTRG.4725.9	MSTRG.4722.1	10	+	upstream	92300
MSTRG.4725.10	MSTRG.4723.1	10	+	upstream	71653
MSTRG.4725.9	MSTRG.4723.1	10	+	upstream	71565
MSTRG.4725.10	MSTRG.4724.1	10	+	upstream	56436
MSTRG.4725.9	MSTRG.4724.1	10	+	upstream	56348
MSTRG.4725.10	ENSGALT00000006698	10	+	upstream	1273
MSTRG.4725.9	ENSGALT00000006698	10	+	upstream	1185
MSTRG.4725.10	ENSGALT00000086166	10	+	upstream	23364
MSTRG.4725.9	ENSGALT00000086166	10	+	upstream	23276
MSTRG.4725.10	MSTRG.4725.3	10	+	upstream	12807
MSTRG.4725.9	MSTRG.4725.3	10	+	upstream	12719
MSTRG.4725.10	MSTRG.4725.5	10	+	upstream	1543
MSTRG.4725.9	MSTRG.4725.5	10	+	upstream	1455
MSTRG.4725.10	MSTRG.4725.7	10	+	upstream	13583
MSTRG.4725.9	MSTRG.4725.7	10	+	upstream	13495
MSTRG.4725.10	MSTRG.4725.6	10	+	upstream	14962
MSTRG.4725.9	MSTRG.4725.6	10	+	upstream	14874
MSTRG.4725.10	MSTRG.4728.1	10	+	downstream	16947
MSTRG.4725.10	MSTRG.4729.1	10	+	downstream	41890
MSTRG.4725.9	ENSGALT00000084591	10	+	downstream	26010
MSTRG.4725.9	ENSGALT00000034428	10	+	downstream	26010
ENSGALT00000048567	ENSGALT00000064509	10	+	upstream	17641
ENSGALT00000048567	ENSGALT00000076616	10	+	upstream	14392
ENSGALT00000048567	MSTRG.4756.1	10	+	upstream	57115
ENSGALT00000048567	ENSGALT00000022526	10	+	downstream	1564
ENSGALT00000048567	MSTRG.4761.1	10	+	downstream	52691
ENSGALT00000048567	ENSGALT00000052650	10	+	downstream	92496
MSTRG.4782.2	MSTRG.4773.1	10	-	downstream	97804
MSTRG.4782.2	MSTRG.4774.1	10	-	downstream	83991
MSTRG.4782.2	MSTRG.4775.1	10	-	downstream	81813
MSTRG.4782.2	MSTRG.4776.1	10	-	downstream	80315
MSTRG.4782.2	MSTRG.4777.2	10	-	downstream	78168
MSTRG.4782.2	MSTRG.4778.1	10	-	downstream	42223
MSTRG.4782.2	MSTRG.4780.1	10	-	downstream	40907
MSTRG.4782.2	MSTRG.4781.1	10	-	downstream	9380
MSTRG.4782.2	MSTRG.4784.1	10	-	upstream	4832
MSTRG.4817.1	MSTRG.4812.1	10	+	upstream	96560
MSTRG.4817.1	MSTRG.4813.1	10	+	upstream	63580
MSTRG.4817.1	ENSGALT00000064902	10	+	upstream	81867
MSTRG.4817.1	MSTRG.4813.3	10	+	upstream	65950
MSTRG.4817.1	MSTRG.4813.4	10	+	upstream	82966
MSTRG.4817.1	ENSGALT00000052822	10	+	upstream	76450
MSTRG.4817.1	ENSGALT00000069482	10	+	upstream	69339
MSTRG.4817.1	ENSGALT00000062832	10	+	upstream	69339
MSTRG.4817.1	MSTRG.4816.1	10	+	upstream	40951
MSTRG.4817.1	MSTRG.4819.1	10	+	downstream	5770
MSTRG.4817.1	ENSGALT00000031337	10	+	downstream	33164
MSTRG.4817.1	ENSGALT00000063580	10	+	downstream	35039
MSTRG.4817.1	ENSGALT00000070666	10	+	downstream	35549
MSTRG.4831.1	MSTRG.4823.1	10	-	downstream	90652
MSTRG.4831.1	MSTRG.4825.1	10	-	downstream	43025
MSTRG.4831.1	MSTRG.4825.2	10	-	downstream	43031
MSTRG.4831.1	ENSGALT00000047035	10	-	downstream	43041
MSTRG.4831.1	ENSGALT00000043401	10	-	downstream	50738
MSTRG.4831.1	MSTRG.4828.1	10	-	downstream	30097
MSTRG.4831.1	MSTRG.4830.1	10	-	downstream	12071
MSTRG.4831.1	MSTRG.4832.2	10	-	upstream	10830
MSTRG.4831.1	MSTRG.4832.1	10	-	upstream	10830
MSTRG.4831.1	MSTRG.4833.1	10	-	upstream	25155
MSTRG.4831.1	MSTRG.4832.3	10	-	upstream	34276
MSTRG.4831.1	MSTRG.4832.4	10	-	upstream	58802
MSTRG.4831.1	ENSGALT00000007955	10	-	upstream	59685
ENSGALT00000074293	ENSGALT00000060009	10	+	upstream	1491
ENSGALT00000074293	MSTRG.4893.1	10	+	downstream	3426
ENSGALT00000074293	MSTRG.4893.2	10	+	downstream	3448
ENSGALT00000074293	MSTRG.4893.3	10	+	downstream	3452
ENSGALT00000074293	ENSGALT00000042527	10	+	downstream	3699
ENSGALT00000074293	MSTRG.4893.4	10	+	downstream	3699
ENSGALT00000074293	ENSGALT00000076026	10	+	downstream	3762
ENSGALT00000074293	MSTRG.4895.1	10	+	downstream	28849
ENSGALT00000074293	ENSGALT00000009658	10	+	downstream	29037
ENSGALT00000074293	ENSGALT00000060313	10	+	downstream	29037
ENSGALT00000074293	ENSGALT00000074832	10	+	downstream	30570
ENSGALT00000074293	MSTRG.4895.5	10	+	downstream	38513
ENSGALT00000074293	MSTRG.4896.1	10	+	downstream	44214
ENSGALT00000074293	MSTRG.4898.1	10	+	downstream	61212
MSTRG.4921.1	ENSGALT00000009815	10	-	downstream	43053
MSTRG.4921.1	MSTRG.4914.1	10	-	downstream	51086
MSTRG.4921.1	MSTRG.4915.1	10	-	downstream	35491
MSTRG.4925.1	MSTRG.4916.2	10	+	upstream	66647
MSTRG.4925.1	MSTRG.4916.1	10	+	upstream	1806
MSTRG.4925.1	MSTRG.4916.4	10	+	upstream	66620
MSTRG.4925.1	MSTRG.4916.3	10	+	upstream	66620
MSTRG.4925.1	MSTRG.4916.5	10	+	upstream	1806
MSTRG.4925.1	MSTRG.4916.7	10	+	upstream	67742
MSTRG.4925.1	ENSGALT00000048789	10	+	upstream	67742
MSTRG.4925.1	MSTRG.4916.9	10	+	upstream	68815
MSTRG.4921.1	MSTRG.4917.1	10	-	downstream	25991
MSTRG.4921.1	MSTRG.4918.1	10	-	downstream	19941
MSTRG.4921.1	MSTRG.4919.1	10	-	downstream	16983
MSTRG.4921.1	MSTRG.4920.1	10	-	downstream	11761
MSTRG.4925.1	MSTRG.4916.11	10	+	upstream	1806
MSTRG.4925.1	MSTRG.4916.10	10	+	upstream	66620
MSTRG.4925.1	MSTRG.4916.12	10	+	upstream	66647
MSTRG.4925.1	MSTRG.4916.13	10	+	upstream	11906
MSTRG.4925.1	MSTRG.4916.14	10	+	upstream	867
MSTRG.4925.1	MSTRG.4916.15	10	+	upstream	1806
MSTRG.4925.1	MSTRG.4916.17	10	+	upstream	1806
MSTRG.4925.1	MSTRG.4916.16	10	+	upstream	1075
MSTRG.4925.1	ENSGALT00000038669	10	+	upstream	1806
MSTRG.4925.1	MSTRG.4916.19	10	+	upstream	32945
MSTRG.4925.1	MSTRG.4927.1	10	+	downstream	31340
MSTRG.4925.1	ENSGALT00000078104	10	+	downstream	31359
MSTRG.4925.1	ENSGALT00000078318	10	+	downstream	31359
MSTRG.4925.1	MSTRG.4928.1	10	+	downstream	38727
MSTRG.4925.1	MSTRG.4929.1	10	+	downstream	46336
MSTRG.4925.1	MSTRG.4930.1	10	+	downstream	50920
MSTRG.4925.1	MSTRG.4931.1	10	+	downstream	52388
MSTRG.4925.1	MSTRG.4932.1	10	+	downstream	56842
MSTRG.4925.1	MSTRG.4933.1	10	+	downstream	71125
MSTRG.4952.2	MSTRG.4940.2	10	+	upstream	99955
MSTRG.4952.2	MSTRG.4940.3	10	+	upstream	99955
MSTRG.4952.2	MSTRG.4940.1	10	+	upstream	99188
MSTRG.4952.2	MSTRG.4940.12	10	+	upstream	99955
MSTRG.4952.2	MSTRG.4940.13	10	+	upstream	85211
MSTRG.4952.3	MSTRG.4940.13	10	+	upstream	96830
MSTRG.4952.2	MSTRG.4940.18	10	+	upstream	99664
MSTRG.4952.2	MSTRG.4940.17	10	+	upstream	99955
MSTRG.4952.2	MSTRG.4944.1	10	+	upstream	74314
MSTRG.4952.3	MSTRG.4944.1	10	+	upstream	85933
MSTRG.4952.2	MSTRG.4945.1	10	+	upstream	69254
MSTRG.4952.3	MSTRG.4945.1	10	+	upstream	80873
MSTRG.4952.2	MSTRG.4946.1	10	+	upstream	21246
MSTRG.4952.3	MSTRG.4946.1	10	+	upstream	32865
MSTRG.4952.2	ENSGALT00000010302	10	+	upstream	22405
MSTRG.4952.3	ENSGALT00000010302	10	+	upstream	34024
MSTRG.4952.2	ENSGALT00000070321	10	+	upstream	22326
MSTRG.4952.3	ENSGALT00000070321	10	+	upstream	33945
MSTRG.4952.2	ENSGALT00000034132	10	+	upstream	16934
MSTRG.4952.3	ENSGALT00000034132	10	+	upstream	28553
MSTRG.4952.2	MSTRG.4948.1	10	+	upstream	16934
MSTRG.4952.3	MSTRG.4948.1	10	+	upstream	28553
MSTRG.4952.2	MSTRG.4951.1	10	+	upstream	13110
MSTRG.4952.3	MSTRG.4951.1	10	+	upstream	24729
MSTRG.4952.2	MSTRG.4953.1	10	+	downstream	10557
MSTRG.4952.2	MSTRG.4954.1	10	+	downstream	21932
MSTRG.4952.3	MSTRG.4954.1	10	+	downstream	4352
MSTRG.4952.2	MSTRG.4956.1	10	+	downstream	39559
MSTRG.4952.3	MSTRG.4956.1	10	+	downstream	21979
MSTRG.4952.2	MSTRG.4959.1	10	+	downstream	65532
MSTRG.4952.3	MSTRG.4959.1	10	+	downstream	47952
MSTRG.4952.2	MSTRG.4960.1	10	+	downstream	66039
MSTRG.4952.3	MSTRG.4960.1	10	+	downstream	48459
MSTRG.4952.2	MSTRG.4962.1	10	+	downstream	92928
MSTRG.4952.3	MSTRG.4962.1	10	+	downstream	75348
MSTRG.4952.2	MSTRG.4963.1	10	+	downstream	93413
MSTRG.4952.3	MSTRG.4963.1	10	+	downstream	75833
MSTRG.4952.2	MSTRG.4963.2	10	+	downstream	93557
MSTRG.4952.3	MSTRG.4963.2	10	+	downstream	75977
MSTRG.4952.2	MSTRG.4963.4	10	+	downstream	95254
MSTRG.4952.3	MSTRG.4963.4	10	+	downstream	77674
MSTRG.4952.3	ENSGALT00000042638	10	+	downstream	84817
MSTRG.4952.3	MSTRG.4965.4	10	+	downstream	84817
MSTRG.4952.3	MSTRG.4965.1	10	+	downstream	84817
MSTRG.4952.3	MSTRG.4965.3	10	+	downstream	84817
MSTRG.4952.3	MSTRG.4965.2	10	+	downstream	84817
MSTRG.4952.3	MSTRG.4965.6	10	+	downstream	84845
ENSGALT00000071600	MSTRG.5008.1	10	-	upstream	87702
ENSGALT00000071600	MSTRG.5010.1	10	-	upstream	131401
ENSGALT00000071600	ENSGALT00000011024	10	-	upstream	150482
MSTRG.5020.2	MSTRG.5019.1	10	-	downstream	26242
MSTRG.5020.2	MSTRG.5019.2	10	-	downstream	26775
MSTRG.5020.2	MSTRG.5019.3	10	-	downstream	26328
MSTRG.5020.2	ENSGALT00000011156	10	-	downstream	26775
MSTRG.5020.2	ENSGALT00000080758	10	-	downstream	26328
MSTRG.5020.2	ENSGALT00000048128	10	-	downstream	26242
[truncated: 4,586 more rows]
