# Supplementary material for: Dual RNA-Seq of H5N1 Avian Influenza Virus and Host Cell Transcriptomes Reveals Novel Insights Into Host-Pathogen Cross Talk
Source: Front Microbiol. 2022 Apr 12;13:828277. doi: 10.3389/fmicb.2022.828277 (PMC9039741; doi:10.3389/fmicb.2022.828277)
Supplement: Supplementary Table 4 — Trans-target genes of differentially expressed LncRNAs. [file Table_4.XLS]

LncRNA	Target	Alignment	Energy	Query_start	Query_end	Target_start	Target_end
ENSGALT00000005214	ENSGALT00000085423	(((((((((((((((((((((((((((((((((((((((((&)))))))))))))))))))))))))))))))))))))))))	-99.5	877	917	356	396
ENSGALT00000005214	ENSGALT00000086317	(((((((((((((((((((((((((((((((((((((((((&)))))))))))))))))))))))))))))))))))))))))	-99.5	877	917	395	435
ENSGALT00000005214	ENSGALT00000088031	(((((((((((((((((((((((((((((((((((((((((&)))))))))))))))))))))))))))))))))))))))))	-99.5	877	917	395	435
ENSGALT00000005214	ENSGALT00000088850	((((((((((((.(.(((((((((((((((((((((..((.&.))..))))))))))))))))).)))).)))))))))))))	-74.4	662	702	1132	1172
ENSGALT00000005214	ENSGALT00000088969	((((((((((((((((((((((((..(((((((((((((((&)))))))))))))))..))))))))))))))))))))))))	-101.9	135	175	654	694
ENSGALT00000046583	ENSGALT00000001315	.((((((((((((((((((((((((((((((((((((((((&)))))))))))))))))))))))))))))))))))))))).	-86.3	181	221	5385	5425
ENSGALT00000046940	ENSGALT00000009165	.((((((.((((((((((((((((((((.((((.((((((.&.)))))).)))).)))))))))))))))))))).)))))).	-64.1	714	754	3954	3994
ENSGALT00000046940	ENSGALT00000021158	.((((((((((((.(((((((((((..((((((((((((((&))))))))))))))..)))..))))))))))))))))))))	-64.1	694	734	941	981
ENSGALT00000046940	ENSGALT00000027117	.((((((((((.((((((.((((((((((.((((((((((.&.)))))))))).)))).)))))).)))))).))))))))))	-60.9	698	738	3251	3291
ENSGALT00000046940	ENSGALT00000036519	(((((((((((((.((((((.(((((.((.(((((((((((&))))))))))).)).))))).)))))).)))))))))))))	-59.4	694	734	2335	2375
ENSGALT00000046940	ENSGALT00000042895	(((((((.((((.(((((((((((((((.((((((((((((&)))))))))))).))))))).)))))))))))).)))))))	-63.2	694	734	773	813
ENSGALT00000046940	ENSGALT00000043354	((((((.(((((((((((...((..(((((((.(((((((.&.))))))).)))))))..))...))))))))))).))))))	-54.2	739	779	62	102
ENSGALT00000046940	ENSGALT00000048519	.(((((((((((.((.(((((.(((((((((.((((((.&.)))))).))))))))).))))).)).))))))))))).	-51.4	721	759	840	878
ENSGALT00000046940	ENSGALT00000050432	.((((((.((((((((((((((((((((.((((.((((((.&.)))))).)))).)))))))))))))))))))).)))))).	-64.1	714	754	3498	3538
ENSGALT00000046940	ENSGALT00000050709	.((((((((((.((((((.((((...(((((((((.((((.&.)))).)))))))))...)))).)))))).)))))))).))	-54.3	692	732	1719	1759
ENSGALT00000046940	ENSGALT00000051762	.((((((.((((((((((((((((((((.((((.((((((.&.)))))).)))).)))))))))))))))))))).)))))).	-64.1	714	754	3821	3861
ENSGALT00000046940	ENSGALT00000053949	.((((((((.....((((.((((((.((((((((((((((.&.)))))))))))))).)))))).)))).....)))))))).	-50.8	732	772	646	686
ENSGALT00000046940	ENSGALT00000063855	(((((((.(((((((((.(((((((.(((((((.((((((.&.)))))).))))))).))))))).))))))))).)))))))	-62	714	754	1227	1267
ENSGALT00000046940	ENSGALT00000065204	.((((((((((((((((...(((((((((((.((((((((.&.)))))))).)))))))))))...)))))))))))))))).	-63.5	738	778	976	1016
ENSGALT00000046940	ENSGALT00000071228	.(((((((.(((((((((.(((((((.((.((((.(((((.&.)))))..)))).)).))))))).))))))))).)))))))	-57.5	714	754	2695	2735
ENSGALT00000046940	ENSGALT00000082770	((((((((.((((((((((((.(((((((.((((((((((.&.))))))))))))))))).)))))))))))).)))))))).	-60.2	716	756	67	107
ENSGALT00000046940	ENSGALT00000085468	.((((((((((((((((...(((((((((((.((((((((.&.)))))))).)))))))))))...)))))))))))))))).	-60.8	738	778	3705	3745
ENSGALT00000046940	ENSGALT00000089263	(((((((.(((((((((.(((((((.(((((((.((((((.&.)))))).))))))).))))))).))))))))).)))))))	-62	714	754	1057	1097
ENSGALT00000047034	ENSGALT00000070704	.(((((((((((((((((((((((((((((((((((((((.&.))))))))))))))))))))))))))))))))))))))).	-78.7	654	694	4386	4426
ENSGALT00000047062	ENSGALT00000002576	((((((((((((((((.(((.((((((((((((.(.((((.&.)))).).)))))))))))).))).))))))))))))))))	-69.7	491	531	836	876
ENSGALT00000047062	ENSGALT00000021158	.((((((((((((...(.((((((((((((((((((((.&.)))))))))))))))))).)).)...)))))))))))).	-71.6	511	550	974	1012
ENSGALT00000047062	ENSGALT00000036493	.(((((((((((((((((.((((((((((((.(.(((((((&))))))).).)))))))))))).))))))))))))))))).	-82.2	489	529	622	662
ENSGALT00000047062	ENSGALT00000036519	.(((((((((((((.(((.((((((((((((.(.(((((((&))))))).).)))))))))))).))).))))))))))))).	-72.7	489	529	2389	2429
ENSGALT00000047062	ENSGALT00000043680	.(((((((((((((.((..((((((((((((.(.(((((((&))))))).).))))))))))))...))))))))))))))).	-67.1	489	529	310	350
ENSGALT00000047062	ENSGALT00000058834	.(((((((((((((.(((((((.(((((((((((((((.&.))))))))))))))).))))))).))))))))))))).	-67	576	614	501	539
ENSGALT00000047062	ENSGALT00000078219	.(((((((((((((.(((.((((((((((((.(.(((((((&))))))).).)))))))))))).))).))))))))))))).	-75.4	489	529	459	499
ENSGALT00000047062	ENSGALT00000082373	((((((((((((((((.(((.((((((((((((.(.((((.&.)))).).)))))))))))).))).))))))))))))))))	-69.7	491	531	836	876
ENSGALT00000047062	ENSGALT00000085959	.((((((((.(((((((((((((((((((((((((((((.&.))))))))))))))))))))))))))))).)))))))).	-80	511	550	72	111
ENSGALT00000047062	ENSGALT00000087530	.((((((((.(((((((((((((((((((((((((((((.&.))))))))))))))))))))))))))))).)))))))).	-80	511	550	72	111
ENSGALT00000047101	ENSGALT00000001534	.((((((((((((.((((((.(((((((((((((((((.&.))))))))))))))))).)))))).)))))))))))).	-76.1	1724	1762	3612	3650
ENSGALT00000047101	ENSGALT00000009713	.(((((.((((((((((((((((((((((((((..(((((.&.))))).)).)))))))))))))))))))))))).))))).	-63.7	1635	1675	2057	2097
ENSGALT00000047101	ENSGALT00000012986	(((((((((((((((((((((((((((((((((((((((((&)))))))))))))))))))))))))))))))))))))))))	-97.8	1728	1768	4591	4631
ENSGALT00000047101	ENSGALT00000015999	(((((((((((.(((..((((((((.((.(((((((((((.&.))))))))))).))))))))))..))).))))))))))).	-63.5	1791	1831	2917	2957
ENSGALT00000047101	ENSGALT00000023307	((((((((((.((((((.((((((((((((((((((((((.&.)))))))))))))))))))))).)))))).))))))))))	-81.8	1719	1759	3080	3120
ENSGALT00000047101	ENSGALT00000027081	((((((((((.((((((.((((((((((((((((((((((.&.)))))))))))))))))))))).)))))).))))))))))	-81.8	1719	1759	655	695
ENSGALT00000047101	ENSGALT00000027083	((((((((((.((((((.((((((((((((((((((((((.&.)))))))))))))))))))))).)))))).))))))))))	-81.8	1719	1759	3975	4015
ENSGALT00000047101	ENSGALT00000027330	((((((((((.((((((.((((((((((((((((((((((.&.)))))))))))))))))))))).)))))).))))))))))	-81.5	1719	1759	2584	2624
ENSGALT00000047101	ENSGALT00000027680	(((((((((.((((((((((((((((((((((((.(((((.&.))))).)))))))))))))))))))))))).)))))))))	-82.9	1719	1759	1639	1679
ENSGALT00000047101	ENSGALT00000030086	(((((((((.((((((((((((((((((((((((.(((((.&.))))).)))))))))))))))))))))))).)))))))))	-82.9	1719	1759	1533	1573
ENSGALT00000047101	ENSGALT00000034720	(((((((((((.((((.((((.(((((((((((((((.((.&.))))))))))))))))).)))).)))).))))))))))).	-71.8	1737	1777	1063	1103
ENSGALT00000047101	ENSGALT00000043021	((((((((((.((((((((((((((((((((((((.(((((&))))).)))))))))))))))))))))))).))))))))))	-83.6	1725	1765	2499	2539
ENSGALT00000047101	ENSGALT00000045494	.(((((((((((((.(((((((((((((((((((((((&)))))))))))))....)))))))))).)))))))))))))	-76.3	1762	1802	72	109
ENSGALT00000047101	ENSGALT00000048378	((((((.(((((.(((((.((((((((((((((.((((((.&.)))))).)))))))))))))).))))).))))).))))))	-70.9	1727	1767	1802	1842
ENSGALT00000047101	ENSGALT00000048940	.((((.(((((((((((((.(((((((((((((((((.(((&))).))))))))))))))))).))))))))))))).)))).	-81	1726	1766	1346	1386
ENSGALT00000047101	ENSGALT00000051153	.((((((((((((((((.(.(((((((((((.(((((((((&))))))))).))))))))))).).)))))))))))))))).	-75.7	1732	1772	2891	2931
ENSGALT00000047101	ENSGALT00000054263	.((((((((((((.((((((.(((((((((((((((((.&.))))))))))))))))).)))))).)))))))))))).	-76.1	1724	1762	3955	3993
ENSGALT00000047101	ENSGALT00000054976	((((((((.((.((((((((((((((((((((((((.(((.&.))).)))))))))))))))))))))))).)))))))))).	-77.1	1774	1814	2303	2343
ENSGALT00000047101	ENSGALT00000057908	((((((((((.((((((.((((((((((((((((((((((.&.)))))))))))))))))))))).)))))).))))))))))	-81.8	1719	1759	1740	1780
ENSGALT00000047101	ENSGALT00000065511	((((((((((.((((((.((((((((((((((((((((((.&.)))))))))))))))))))))).)))))).))))))))))	-81.8	1719	1759	576	616
ENSGALT00000047101	ENSGALT00000066204	(((((...((..((((.(((((.((((....(((((((((.&.)))))))))))))..))))).))))))...))))).	-51.6	628	664	3363	3403
ENSGALT00000047101	ENSGALT00000066692	(((((((((((((((((((.((.((((((((((((((((((&)))))))))))))))))).))))))))))))))))))))).	-84.2	1785	1825	3959	3999
ENSGALT00000047101	ENSGALT00000067279	.(((((((((((((.(((((((((((((((((((((((&)))))))))))))....)))))))))).)))))))))))))	-76.3	1762	1802	72	109
ENSGALT00000047101	ENSGALT00000071468	.(((((((..(((((((((((((((((((((..(((((.&.)))))..)))))))))))))))))))))..))))))).	-75.4	1718	1756	1385	1423
ENSGALT00000047101	ENSGALT00000074019	.(((((((..(((((((((((((((((((((..(((((.&.)))))..)))))))))))))))))))))..))))))).	-75.4	1718	1756	1396	1434
ENSGALT00000047101	ENSGALT00000078130	.(((((((((((((.(((((((((((((((((((((((&)))))))))))))....)))))))))).)))))))))))))	-76.3	1762	1802	72	109
ENSGALT00000047101	ENSGALT00000079069	(((((((((((((((((((((((.(((((((((((.(((((&))))).))))))))))).)))))))))))))))))))))))	-89.4	1732	1772	1414	1454
ENSGALT00000047101	ENSGALT00000079973	.(((((((..(((((((((((((((((((((..(((((.&.)))))..)))))))))))))))))))))..))))))).	-75.4	1718	1756	1436	1474
ENSGALT00000047101	ENSGALT00000086705	(((.(((((((.(((.(((((((...((((((((((((((.&.))))))))))))))...))))))).)))))))))).))).	-62.5	1778	1818	37	77
ENSGALT00000047101	ENSGALT00000086712	((((((((((.((((((.((((((((((((((((((((((.&.)))))))))))))))))))))).)))))).))))))))))	-81.8	1719	1759	657	697
ENSGALT00000047101	ENSGALT00000086863	.((((((.(((((((((((.((((((((((((((..((((.&.))))..)))))))))))))).))))))))))).)))))).	-75.5	1719	1759	409	449
ENSGALT00000047101	ENSGALT00000088187	((((((((((...((((.((((((((((((((((((((((.&.)))))))))))))))))))))).))))...))))))))))	-75.6	1719	1759	947	987
ENSGALT00000047101	ENSGALT00000089068	.(((((((..(((((((((((((((((((((..(((((.&.)))))..)))))))))))))))))))))..))))))).	-75.4	1718	1756	1399	1437
ENSGALT00000047101	ENSGALT00000089615	((((((.(((((.(((((.((((((((((((((.((((((.&.)))))).)))))))))))))).))))).))))).))))))	-70.9	1727	1767	1036	1076
ENSGALT00000047101	ENSGALT00000090040	.(((((..(((((((((((((((((((.((((((((((((.&.)))))))))))).)))))))))))))))))))..))))).	-81.7	1727	1767	1744	1784
ENSGALT00000047101	ENSGALT00000090232	.((((((((((((.((((((.(((((((((((((((((.&.))))))))))))))))).)))))).)))))))))))).	-73	1724	1762	639	677
ENSGALT00000047527	ENSGALT00000070704	(((((((((((((((((((((((((((((((((((((((((&)))))))))))))))))))))))))))))))))))))))))	-66.8	632	672	4916	4956
ENSGALT00000047661	ENSGALT00000009457	.((((((((((((((((((((((.((((((((.(((((((.&.))))))).)))))))).)))))))).))))))))))))))	-56.7	40	80	742	782
ENSGALT00000047661	ENSGALT00000027228	.((((((((.((((((((((((((((.((((((((((((.&.)))))))))))).)))))))))))))))).)).)))))).	-68.5	117	157	1238	1277
ENSGALT00000047661	ENSGALT00000036519	.((((((.((((.(((((((((((((((((((((.((((.&.)))).))))))))))))))))))))).)))).)).)))).	-61	117	157	2441	2480
ENSGALT00000047661	ENSGALT00000053949	.(((((((((((((((((((...(((.(((((((((((((.&.))))))))))))).)))...))))))))))))))))))).	-54.6	43	83	856	896
ENSGALT00000047661	ENSGALT00000063855	.((((.((((((((((((((((((....((((.(((.&.))).))))....)))))))))))))))))).)))).	-55.8	113	149	1359	1395
ENSGALT00000047661	ENSGALT00000071228	.((((.(((((((((((((((((((((.((.(((((.&.))))).)).))))))))))))))))))))).)))).	-63.1	113	149	2827	2863
ENSGALT00000047661	ENSGALT00000085468	.((((.(((((((((((((((((((((.((((.(((.&.))).)))).))))))))))))))))))))).)))).	-62.8	113	149	3862	3898
ENSGALT00000047661	ENSGALT00000089263	.((((.((((((((((((((((((....((((.(((.&.))).))))....)))))))))))))))))).)))).	-55.8	113	149	1189	1225
ENSGALT00000048529	ENSGALT00000011088	(((((((((((.(((((.((((((((((((((((((((((.&.)))))))))))))))))))))).))))).)))))))))))	-69.5	1322	1362	3563	3603
ENSGALT00000048529	ENSGALT00000027228	.(((((((((.(((((.((((((((.((((((((((((((.&.)))))))))))))).)))))))).))))).))))))))).	-62.6	1321	1361	1140	1180
ENSGALT00000048529	ENSGALT00000053949	.((((((..(((.((..((((((((((.((..((((((((.&.))).)))))..)).))))))))))..)).)))..))))))	-45.1	1299	1339	707	747
ENSGALT00000048529	ENSGALT00000071228	.(((((((((((.((((((((((.(((..(((((.(((((.&.))))).)))))..))).))))).))))).)))))))))))	-62.4	1256	1296	2786	2826
ENSGALT00000048529	ENSGALT00000072039	.((((((((((((((..(((.((((((.((((((((((.&.))))))))))..))))))))))))))))....))))))).	-51.6	1250	1290	656	694
ENSGALT00000048529	ENSGALT00000085468	((((.(((((.(((((..((((...((((((((((((((((&))))))))))))))))...))))))))).))))).)))).	-55.2	1228	1267	3851	3891
ENSGALT00000048737	ENSGALT00000002576	(((((((((((((((((((((((((((((((((((((((((&)))))))))))))))))))))))))))))))))))))))))	-96.3	29	69	835	875
ENSGALT00000048737	ENSGALT00000002917	(((((((((.(((.((((((((((((((((.((.(((((((&))))))).)).)))))))))))))))).))).)))))))))	-63.2	64	104	1092	1132
ENSGALT00000048737	ENSGALT00000009165	(((((.(..((.(((((((((((..((((...((((((((.&.)))))))).))))..)))))))))))))..)))))).	-55.4	54	91	2602	2642
ENSGALT00000048737	ENSGALT00000013683	.((((.((((((((((((((.((((..(((((((.((((.&.)))).)))))))..)))).)))))))))))))).)))).	-67	65	104	346	385
ENSGALT00000048737	ENSGALT00000027117	.(((((((((.((((.((((.(((((((((((((((((((.&.))))))))))))))))))).)))).)))).))))))))).	-67	32	72	3303	3343
ENSGALT00000048737	ENSGALT00000027606	.(((((((((.((((((((((((((((((((((((.((((.&.)))).)))))))))))))))))))))))).))))))))).	-80.7	22	62	3219	3259
ENSGALT00000048737	ENSGALT00000036493	.(((((((((((((((((((((.((((((((((((((((((&)))))))))))))))))).))))))))))))))))))))).	-88.4	34	74	614	654
ENSGALT00000048737	ENSGALT00000036519	(((((((((((((((((((((((((((((((((((((((((&)))))))))))))))))))))))))))))))))))))))))	-96.6	26	66	2389	2429
ENSGALT00000048737	ENSGALT00000042895	.((((((((((.((((((.((((((((((((((((((((((&)))))))))))))))))))))).)))))).)))))))))).	-80.1	23	63	830	870
ENSGALT00000048737	ENSGALT00000043680	(((((((((((((((((((((((((((.((((((((((((.&.)))))))))))).)))))))))))))))))))))))))))	-93.1	37	77	299	339
ENSGALT00000048737	ENSGALT00000044913	((((((((((((((((((((((((((((((((((((((((.&.))))))))))))))))))))))))))))))))))))))))	-94	29	69	28	68
ENSGALT00000048737	ENSGALT00000048519	.(((((((((((((((((((((.(((((((((((((.&.))))))))))))).))))))))))))))))))))).	-75.5	38	74	923	959
ENSGALT00000048737	ENSGALT00000050432	(((((.(..((.(((((((((((..((((...((((((((.&.)))))))).))))..)))))))))))))..)))))).	-55.4	54	91	2146	2186
ENSGALT00000048737	ENSGALT00000050709	((((((((((((((((((((.....(((((((.(((((((.&.))))))).))))))).....))))))))))))))))))))	-69.4	75	115	1722	1762
ENSGALT00000048737	ENSGALT00000051762	(((((.(..((.(((((((((((..((((...((((((((.&.)))))))).))))..)))))))))))))..)))))).	-55.4	54	91	2469	2509
ENSGALT00000048737	ENSGALT00000053949	.((((((((((((((((((.((((((((((((.((((((((&)))))))).)))))))))))).)))))))))))))))))).	-78	53	93	705	745
ENSGALT00000048737	ENSGALT00000057848	.((((.((((((((((((((.((((..(((((((.((((.&.)))).)))))))..)))).)))))))))))))).)))).	-67	65	104	346	385
ENSGALT00000048737	ENSGALT00000061752	.(((((((((((((((((((((((((((((.((((((((.&.)))))))).))))))))))))))))))))))))))))).	-78.7	74	113	418	457
ENSGALT00000048737	ENSGALT00000063855	((((((((((((.((((.((.(((((((((((((((((((.&.))))))))))))))))))).)).)))).))))))))))))	-73.7	29	69	1297	1337
ENSGALT00000048737	ENSGALT00000065204	.(((((((((((((((((((.((((((.((((((.(((((.&.))))).)))))).)))))).))))))))))))))))))).	-74.9	32	72	1079	1119
ENSGALT00000048737	ENSGALT00000071228	((((((((((((..(((.(((((((((((((((.((((((.&.)))))).))))))))))))))).)))..))))))))))))	-69.4	29	69	2765	2805
ENSGALT00000048737	ENSGALT00000071955	((((((((.((((((((((((((((((((((((.((((((.&.)))))).)))))))))))))))))))))))).))))))))	-84.3	42	82	17	57
ENSGALT00000048737	ENSGALT00000072280	.((((((((((((((.(.((((.(((.(((((((((((((.&.))))))))))))).))).)))).).)))))))))))))).	-56.5	106	146	138	178
ENSGALT00000048737	ENSGALT00000072613	(((((((((.((((.(((((((((...((((((((((((((&))))))))))))))...))))))))).)))).)))))))))	-62.5	26	66	1326	1366
ENSGALT00000048737	ENSGALT00000078219	(((((((((((((((((((((((((((((((((((((((((&)))))))))))))))))))))))))))))))))))))))))	-96.2	26	66	459	499
ENSGALT00000048737	ENSGALT00000080286	(((((((.((((((((((((((.(.(((((((((((((((.&.))))))))))))))).).)))))))))))))).)))))))	-61.5	113	153	1450	1490
ENSGALT00000048737	ENSGALT00000082373	(((((((((((((((((((((((((((((((((((((((((&)))))))))))))))))))))))))))))))))))))))))	-96.3	29	69	835	875
ENSGALT00000048737	ENSGALT00000082770	(((((((((.((((.((((((.(((((((.(((((((((((&))))))))))).))))))).)))))).)))).)))))))))	-71.9	26	66	103	143
ENSGALT00000048737	ENSGALT00000085468	.((((((((((((((((((((.((((.(((((((((((((.&.))))))))))))).)))).)))))))))))))))))))).	-77.3	38	78	3790	3830
ENSGALT00000048737	ENSGALT00000085959	.((((((.(((((((((..((((((((((((((((((((.&.))))))))))))))))))))..))))))))).)))))).	-76.7	52	91	68	107
ENSGALT00000048737	ENSGALT00000087530	.((((((.(((((((((..((((((((((((((((((((.&.))))))))))))))))))))..))))))))).)))))).	-76.7	52	91	68	107
ENSGALT00000048737	ENSGALT00000089263	((((((((((((.((((.((.(((((((((((((((((((.&.))))))))))))))))))).)).)))).))))))))))))	-73.7	29	69	1127	1167
ENSGALT00000048959	ENSGALT00000002917	(((((((.((((((...((((((((((((.((((((((((.&.)))))))))).)))))))))))).)))))).))))))).	-65.5	81	120	1458	1498
ENSGALT00000048959	ENSGALT00000013683	.(((((.((((((((((((((((.((((((...(((((((.&.)))))))..)))))).)))))))))))))))).))))).	-65.5	519	558	701	741
ENSGALT00000048959	ENSGALT00000042702	.((((((.(((.((((((((((((((((((((((.((((.&.)))).)))))))))))))))))))))).))).)))))).	-67.9	640	679	70	109
ENSGALT00000048959	ENSGALT00000057848	.(((((.((((((((((((((((.((((((...(((((((.&.)))))))..)))))).)))))))))))))))).))))).	-65.5	519	558	701	741
ENSGALT00000048959	ENSGALT00000071228	((((((..((((((((((((((((.(((((((((((((((.&.))))))))))))))).))))))))))))))))..))))))	-74.5	612	652	2940	2980
ENSGALT00000048959	ENSGALT00000072519	.((((((((((((..((((((((((((((((((.((((((.&.)))))).))))))))))))))))))..)))))))))))).	-68.9	721	761	1310	1350
ENSGALT00000048959	ENSGALT00000079685	.((((((((((((..((((((((((((((((((.((((((.&.)))))).))))))))))))))))))..)))))))))))).	-68.9	721	761	1310	1350
ENSGALT00000049453	ENSGALT00000086713	.(((((((((((((((((((((((((((((((((((((((.&.))))))))))))))))))))))))))))))))))))))).	-81.6	1	41	1360	1400
ENSGALT00000049453	ENSGALT00000088858	.(((((((((((((((((((((((((((((((((((((((.&.))))))))))))))))))))))))))))))))))))))).	-81.6	1	41	1294	1334
ENSGALT00000049453	ENSGALT00000090279	.(((((((((((((((((((((((((((((((((((((((.&.))))))))))))))))))))))))))))))))))))))).	-81.6	1	41	1447	1487
ENSGALT00000049622	ENSGALT00000085423	((((((((((((((((.((((((((((((.(((((((((((&))))))))))).)))))))))))).))))))))))))))))	-95.6	139	179	632	672
ENSGALT00000049622	ENSGALT00000086317	.((((((((((((((((((((((((((((((((((((((((&)))))))))))))))))))))))))))))))))))))))).	-100.8	160	200	653	693
ENSGALT00000049622	ENSGALT00000088031	.((((((((((((((((((((((((((((((((((((((((&)))))))))))))))))))))))))))))))))))))))).	-100.4	158	198	655	695
ENSGALT00000049622	ENSGALT00000088850	(((.((((((((((.(((((.((.((((((((.((((((((&)))))))).)))))))).)).))))).)))))))))).)))	-73.8	156	196	1617	1657
ENSGALT00000049622	ENSGALT00000088969	.((((((((((((((((((((((((((((((((((((((((&)))))))))))))))))))))))))))))))))))))))).	-104.2	152	192	637	677
ENSGALT00000049973	ENSGALT00000002576	((((((((((((((....(((((..(((((((((((((((.&.)))))))))))))))..))))))))))))))))))).	-68.1	137	174	596	636
ENSGALT00000049973	ENSGALT00000027228	.(((((((((((((.(((((((((((((((.(((((((((.&.))))))))).))))))))))).))))))))))))))))).	-58.1	157	197	1198	1238
ENSGALT00000049973	ENSGALT00000034720	(((((((((((((((((((((((((((((((((((((((((&)))))))))))))))))))))))))))))))))))))))))	-73.2	253	293	948	988
ENSGALT00000049973	ENSGALT00000036519	(((((((((((.(((.((((((((((((((((((((((((.&.)))))))))))))))))))))))).))).)))))))))))	-73	154	194	2404	2444
ENSGALT00000049973	ENSGALT00000036706	.(((.(((((..((((.(((((...((((((((((((((.&.)))))..)))))))))))))))))).))))).))).	-40.3	158	194	3517	3556
ENSGALT00000049973	ENSGALT00000042895	((((((((((((((((((((((((..((((((((((((((.&.))))))))))))))..))))))))))))))))))))))))	-78.3	138	178	858	898
ENSGALT00000049973	ENSGALT00000043680	((((((((((((((((((((((((..(((((((.((((((.&.)))))).)))))))..))))))))))))))))))))))))	-73.8	138	178	341	381
ENSGALT00000049973	ENSGALT00000057908	(((((((((((((((((((((.(((.(((((((((((((((&))))))))))))))).))).)))))))))))))))))))))	-56	252	292	1609	1649
ENSGALT00000049973	ENSGALT00000071468	.(((.(((((((((((((((((((((((((((((((((((.&.))))))))))))))))))))))))))))))))))).))).	-66.8	255	295	1252	1292
ENSGALT00000049973	ENSGALT00000074019	.(((.(((((((((((((((((((((((((((((((((((.&.))))))))))))))))))))))))))))))))))).))).	-66.8	255	295	1263	1303
ENSGALT00000049973	ENSGALT00000079973	.(((.(((((((((((((((((((((((((((((((((((.&.))))))))))))))))))))))))))))))))))).))).	-66.8	255	295	1303	1343
ENSGALT00000049973	ENSGALT00000082373	((((((((((((((....(((((..(((((((((((((((.&.)))))))))))))))..))))))))))))))))))).	-68.1	137	174	596	636
ENSGALT00000049973	ENSGALT00000082770	((((((((((((((((((((((.(..((((((((((((((.&.))))))))))))))..).))))))))))))))))))))))	-73.6	138	178	134	174
ENSGALT00000049973	ENSGALT00000089068	.(((.(((((((((((((((((((((((((((((((((((.&.))))))))))))))))))))))))))))))))))).))).	-66.8	255	295	1266	1306
ENSGALT00000049973	ENSGALT00000090040	.((((.((((((((((((((((((((((((((((((((((.&.)))))))))))))))))))))))))))))))))).)))).	-67.7	267	307	1615	1655
ENSGALT00000050205	ENSGALT00000049272	.((.((.(((((((((.((((((((((((((((((((((((&)))))))))))))))))))))))).))))))))).)).)).	-68.1	278	318	1022	1062
ENSGALT00000050205	ENSGALT00000067719	((((((((((((((.(((((((.(((((..((.(((((((.&.))))))).))..)))))))))))).)))))))))))))).	-54.7	294	334	1481	1521
ENSGALT00000050316	ENSGALT00000001534	(((((((((((((((((((((((((((((((((((((((((&)))))))))))))))))))))))))))))))))))))))))	-96.3	247	287	3609	3649
ENSGALT00000050316	ENSGALT00000012986	((((((((((((((((((((.(((.(((((((((((((((.&.))))))))))))))).))).))))))))))))))))))))	-82	244	284	4597	4637
ENSGALT00000050316	ENSGALT00000013283	((((((((((((((((((((((((((((((((.(((((((.&.))))))).))))))))))))))))))))))))))))))))	-94.1	238	278	3294	3334
ENSGALT00000050316	ENSGALT00000023307	((((((((((((((((((((((((((((((((((((((((.&.))))))))))))))))))))))))))))))))))))))))	-96	242	282	3079	3119
ENSGALT00000050316	ENSGALT00000024624	(((.((((((((((((((((.((((.((((((((((((((.&.)))))))))))))).)))).)))))))))))))))).)))	-73.4	271	311	2562	2602
ENSGALT00000050316	ENSGALT00000024967	.(((((((((((((((((((((((..((.(((((((((((.&.))))))))))).))..))))))))))))))))))))))).	-77.7	227	267	1753	1793
ENSGALT00000050316	ENSGALT00000027081	(((((((((((((((((((((((((((((((((((((((((&)))))))))))))))))))))))))))))))))))))))))	-96.6	250	290	646	686
ENSGALT00000050316	ENSGALT00000027083	(((((((((((((((((((((((((((((((((((((((((&)))))))))))))))))))))))))))))))))))))))))	-96.6	250	290	3966	4006
ENSGALT00000050316	ENSGALT00000027330	(((((((((((((((((((((((((((((((((((((((((&)))))))))))))))))))))))))))))))))))))))))	-96.3	250	290	2575	2615
ENSGALT00000050316	ENSGALT00000027680	.((((((((((((((.(((((((.(((.((((((((((((.&.)))))))))))).))).))))))).)))))))))))))).	-74.4	247	287	1633	1673
ENSGALT00000050316	ENSGALT00000030086	.((((((((((((((.(((((((.(((.((((((((((((.&.)))))))))))).))).))))))).)))))))))))))).	-74.4	247	287	1527	1567
ENSGALT00000050316	ENSGALT00000045494	((((((.((((((.(((.(((((((((((.((((((((((.&.)))))))))).))))))))))).))).)))))).))))))	-69.9	280	320	73	113
ENSGALT00000050316	ENSGALT00000048378	.((((((((((((.(((((((.((((((((..(((.(((.&.))).)))..)))))))).))))))).)))))))))))).	-71.6	238	277	1814	1853
ENSGALT00000050316	ENSGALT00000048940	(((((((((((((.((((.(((.((((((((.(((.((((.&.)))).))).)))))))).))).)))).)))))))))))))	-66.1	242	282	1352	1392
ENSGALT00000050316	ENSGALT00000054263	(((((((((((((((((((((((((((((((((((((((((&)))))))))))))))))))))))))))))))))))))))))	-96.3	247	287	3952	3992
ENSGALT00000050316	ENSGALT00000054976	((((((((((((((((((((.(((.(((((((((((((((.&.))))))))))))))).))).))))))))))))))))))))	-80.8	271	311	2324	2364
ENSGALT00000050316	ENSGALT00000057908	(((((((((((((((((((((((((((((((((((((((((&)))))))))))))))))))))))))))))))))))))))))	-96.6	250	290	1731	1771
ENSGALT00000050316	ENSGALT00000065511	(((((((((((((((((((((((((((((((((((((((((&)))))))))))))))))))))))))))))))))))))))))	-96.6	250	290	567	607
ENSGALT00000050316	ENSGALT00000066204	(((((((((((((((((((((((((((((((((((((((((&)))))))))))))))))))))))))))))))))))))))))	-96.3	250	290	3367	3407
ENSGALT00000050316	ENSGALT00000066692	(((((((((((((((((((.(((((((..((((((((.((.&.))))))))))..))))))).))))))))))))))))))).	-76.5	271	311	8105	8145
ENSGALT00000050316	ENSGALT00000067279	((((((.((((((.(((.(((((((((((.((((((((((.&.)))))))))).))))))))))).))).)))))).))))))	-69.9	280	320	73	113
ENSGALT00000050316	ENSGALT00000071468	.(((((((((((((((((((.((((..((((((.((((((.&.))))))))))...)))))).))))))))))))))))))).	-70.4	271	311	1352	1392
ENSGALT00000050316	ENSGALT00000074019	.(((((((((((((((((((.((((..((((((.((((((.&.))))))))))...)))))).))))))))))))))))))).	-70.4	271	311	1363	1403
ENSGALT00000050316	ENSGALT00000078130	((((((.((((((.(((.(((((((((((.((((((((((.&.)))))))))).))))))))))).))).)))))).))))))	-69.9	280	320	73	113
ENSGALT00000050316	ENSGALT00000079069	((((((((((.((((((((((((((((((((((((((.(((&))).)))))))))))))))))))))))))).))))))))))	-84.3	261	301	1407	1447
ENSGALT00000050316	ENSGALT00000079973	.(((((((((((((((((((.((((..((((((.((((((.&.))))))))))...)))))).))))))))))))))))))).	-70.4	271	311	1403	1443
ENSGALT00000050316	ENSGALT00000086712	(((((((((((((((((((((((((((((((((((((((((&)))))))))))))))))))))))))))))))))))))))))	-96.6	250	290	648	688
ENSGALT00000050316	ENSGALT00000086863	.(((((((((.(((((((.(.((((((.((((((((((((.&.))).))))))))).)))))).).))))))).)))))))))	-71.6	260	300	389	429
ENSGALT00000050316	ENSGALT00000088187	((((((((((((((((((((((((((.(((((((((((((.&.))))))))))))).))))))))))))))))))))))))))	-92.8	228	268	960	1000
ENSGALT00000050316	ENSGALT00000089068	.(((((((((((((((((((.((((..((((((.((((((.&.))))))))))...)))))).))))))))))))))))))).	-70.4	271	311	1366	1406
ENSGALT00000050316	ENSGALT00000089615	.((((((((((((.(((((((.((((((((..(((.(((.&.))).)))..)))))))).))))))).)))))))))))).	-71.6	238	277	1048	1087
ENSGALT00000050316	ENSGALT00000090040	(((((((((((((((((..(((((((((((..((((.(((.&.))).))))..))))))))))).))).))))))))))))))	-70	238	278	1755	1795
ENSGALT00000050316	ENSGALT00000090232	((((((((((((((((((((((((((((((((.(((((((.&.))))))).))))))))))))))))))))))))))))))))	-94.7	238	278	645	685
ENSGALT00000051119	ENSGALT00000010432	((((((((((((..((((.((((((((((((((.(((((((&))))))))))).)))))))))).))))..))))))))))))	-70.1	2244	2284	3244	3284
ENSGALT00000051119	ENSGALT00000049936	.(((((((((((((((.(.(((.((((.(((((.(((((((&))))))).))))).))))...))))))))))))))))))).	-67.9	2259	2299	151	191
ENSGALT00000051119	ENSGALT00000050709	.(((((((((((((((((((((..((((((((((((((((.&.))))))))))))))))..))))))))))))))))))))).	-84.8	2260	2300	2028	2068
ENSGALT00000051119	ENSGALT00000055900	(((((((((((((((.(((((.(((((((((((((((((((&))))))))))))))))))).))))).)))))))))))))))	-85	2253	2293	2231	2271
ENSGALT00000051119	ENSGALT00000057377	((((..(((((((((((((((.(((((((((((((.((((.&.)))).))))))))))))).))))))))))).)))))))).	-70.3	2253	2293	1051	1091
ENSGALT00000051119	ENSGALT00000062021	((((..(((((((((((((((.(((((((((((((.((((.&.)))).))))))))))))).))))))))))).)))))))).	-70.3	2253	2293	1051	1091
ENSGALT00000051119	ENSGALT00000062526	((((((((((((..((((.((((((((((((((.(((((((&))))))))))).)))))))))).))))..))))))))))))	-70.1	2244	2284	3358	3398
ENSGALT00000051119	ENSGALT00000065191	(((((((((((((((((((((((((((.(((((((((((((&))))))))))))).)))))))))))))))))))))))))))	-87.7	2259	2299	1874	1914
ENSGALT00000051119	ENSGALT00000068667	(((((((((((((((.(((((.(((((((((((((((((((&))))))))))))))))))).))))).)))))))))))))))	-85	2253	2293	2231	2271
ENSGALT00000051325	ENSGALT00000001534	.(((((((.((((((.(((((((((((((((((((((((((&))))))))))))))))))))))))).)))))).))))))).	-84.1	1128	1168	3617	3657
ENSGALT00000051325	ENSGALT00000012986	(((((((((((((((((((((((((((((((((((((((((&)))))))))))))))))))))))))))))))))))))))))	-90.3	1139	1179	4591	4631
ENSGALT00000051325	ENSGALT00000013283	.(((((((.((((((.(((((((((((((((((((((((((&))))))))))))))))))))))))).)))))).))))))).	-83.5	1128	1168	3293	3333
ENSGALT00000051325	ENSGALT00000023307	.(((((((((((((((.((((((.((((((((((((((((.&.)))))))))))))))).)))))).))))))))))))))).	-78.1	1136	1176	3074	3114
ENSGALT00000051325	ENSGALT00000027081	(((((((((((((((((((.((((((.((((((((((((((&)))))))))))))).)))))).)))))))))))))))))))	-81.8	1139	1179	646	686
ENSGALT00000051325	ENSGALT00000027083	(((((((((((((((((((.((((((.((((((((((((((&)))))))))))))).)))))).)))))))))))))))))))	-81.8	1139	1179	3966	4006
ENSGALT00000051325	ENSGALT00000027330	(((((((((((((((((((.((((((.((((((((((((((&)))))))))))))).)))))).)))))))))))))))))))	-81.5	1139	1179	2575	2615
ENSGALT00000051325	ENSGALT00000027420	.(((((((((((((.(((((((((((((.((((((((.&.)))))))).))))))))))))).))))))))))))).	-74.7	1198	1235	830	867
ENSGALT00000051325	ENSGALT00000027680	.((((((((((((((.(((((((((((((((((((((((((&))))))))))))))))))))))))).)))))))))))))).	-86.7	1136	1176	1633	1673
ENSGALT00000051325	ENSGALT00000030086	.((((((((((((((.(((((((((((((((((((((((((&))))))))))))))))))))))))).)))))))))))))).	-86.7	1136	1176	1527	1567
ENSGALT00000051325	ENSGALT00000034720	((((((((.(((.(((((.(((((((((((((((.(((((.&.))))).))))))))))))))).)))).)))).))))))))	-62.5	1144	1184	1066	1106
ENSGALT00000051325	ENSGALT00000043021	.((((((((((.((((((((((((((((((((((((.((((&)))).)))))))))))))))))))))))).)))))))))).	-74.9	1137	1177	2498	2538
ENSGALT00000051325	ENSGALT00000045494	.(((((.((((((((((.(((.(((..(((((((((((((.&.)))))))))))))..))).))).)))))))))).))))).	-64.7	1173	1213	69	109
ENSGALT00000051325	ENSGALT00000048378	.(((((.((((((((((((((.(((((((((((((.((((.&.)))).))))))))))))).)))))))))))))).))))).	-77.2	1126	1166	1814	1854
ENSGALT00000051325	ENSGALT00000048940	.((((((((((((((((((.(((((((((((((((((.(((&))).))))))))))))))))).)))))))))))))))))).	-85.4	1137	1177	1346	1386
ENSGALT00000051325	ENSGALT00000051153	.((((((((((((((((.(.(((((((((((.(((((((((&))))))))).))))))))))).).)))))))))))))))).	-68.2	1143	1183	2891	2931
ENSGALT00000051325	ENSGALT00000054263	.(((((((.((((((.(((((((((((((((((((((((((&))))))))))))))))))))))))).)))))).))))))).	-84.1	1128	1168	3960	4000
ENSGALT00000051325	ENSGALT00000054976	.(((((((((((..((((((((((.(((((((((((((((.&.))))))))))))))).))))))))))..))))))))))).	-70.3	1160	1200	2324	2364
ENSGALT00000051325	ENSGALT00000057908	(((((((((((((((((((.((((((.((((((((((((((&)))))))))))))).)))))).)))))))))))))))))))	-81.8	1139	1179	1731	1771
ENSGALT00000051325	ENSGALT00000065511	(((((((((((((((((((.((((((.((((((((((((((&)))))))))))))).)))))).)))))))))))))))))))	-81.8	1139	1179	567	607
ENSGALT00000051325	ENSGALT00000066204	.(((((((.((((((.(((((((((((((((((((((((((&))))))))))))))))))))))))).)))))).))))))).	-84.1	1128	1168	3378	3418
ENSGALT00000051325	ENSGALT00000066692	.(((((((((((((((((((((((..(((((((((((((((&)))))))))))))))..)))))))))))).)))))))))))	-78.6	1172	1212	8092	8132
ENSGALT00000051325	ENSGALT00000067279	.(((((.((((((((((.(((.(((..(((((((((((((.&.)))))))))))))..))).))).)))))))))).))))).	-64.7	1173	1213	69	109
ENSGALT00000051325	ENSGALT00000071468	.(((((((..((((((((((((((((((((((((((.((.&.)).))))))))))))))))))))))))))..))))))).	-86.3	1128	1167	1385	1424
ENSGALT00000051325	ENSGALT00000074019	.(((((((..((((((((((((((((((((((((((.((.&.)).))))))))))))))))))))))))))..))))))).	-86.3	1128	1167	1396	1435
ENSGALT00000051325	ENSGALT00000078130	.(((((.((((((((((.(((.(((..(((((((((((((.&.)))))))))))))..))).))).)))))))))).))))).	-64.7	1173	1213	69	109
ENSGALT00000051325	ENSGALT00000079069	(((((((((((((((((((((((.(((((((((((.(((((&))))).))))))))))).)))))))))))))))))))))))	-81.9	1143	1183	1414	1454
ENSGALT00000051325	ENSGALT00000079973	.(((((((..((((((((((((((((((((((((((.((.&.)).))))))))))))))))))))))))))..))))))).	-86.3	1128	1167	1436	1475
ENSGALT00000051325	ENSGALT00000086549	.(((((((((((((((.((((((((((((.(((((((((.&.))))).)))).)))))))))))).))))))))))))))).	-79.5	1120	1160	394	433
ENSGALT00000051325	ENSGALT00000086705	.(((.(((((((((((((((((((((..(((((((.((((.&.)))).)))))))..))))))))))))))))))))).))).	-58.1	1060	1100	176	216
ENSGALT00000051325	ENSGALT00000086712	(((((((((((((((((((.((((((.((((((((((((((&)))))))))))))).)))))).)))))))))))))))))))	-81.8	1139	1179	648	688
ENSGALT00000051325	ENSGALT00000086863	(((((((((.((((((.(((((((((((.((((((((((((&)))))))))))).))))))))))).)))))).)))))))))	-83	1139	1179	400	440
ENSGALT00000051325	ENSGALT00000088187	(((((((((((((((((((.((((((.((((((((((((((&)))))))))))))).)))))).)))))))))))))))))))	-82.1	1139	1179	938	978
ENSGALT00000051325	ENSGALT00000089068	.(((((((..((((((((((((((((((((((((((.((.&.)).))))))))))))))))))))))))))..))))))).	-86.3	1128	1167	1399	1438
ENSGALT00000051325	ENSGALT00000089615	.(((((.((((((((((((((.(((((((((((((.((((.&.)))).))))))))))))).)))))))))))))).))))).	-77.2	1126	1166	1048	1088
ENSGALT00000051325	ENSGALT00000090040	.((((((.(((((((((((((((((((.((((((((((((.&.)))))))))))).))))))))))))))))))).)))))).	-81.1	1138	1178	1744	1784
ENSGALT00000051325	ENSGALT00000090232	.(((((((.((((((.(((((((((((((((((((((((((&))))))))))))))))))))))))).)))))).))))))).	-84.1	1128	1168	644	684
ENSGALT00000051629	ENSGALT00000043848	.(((((((.(((((..((((((((((((((((((..((((.&.))))..))))))))))))))))))..))))).))))))).	-50.4	747	787	4	44
ENSGALT00000051725	ENSGALT00000053938	((((((...((((...((((((((..(((((((((.((((.&.)))).)))))))))..))))))))..)))).)))))).	-46.2	114	152	4506	4546
ENSGALT00000051725	ENSGALT00000058013	.(((((((((((.(((((.((((((((((((((((((.&.)))))))))))))))))).))))).))))))))))).	-46.9	27	64	2337	2374
ENSGALT00000051725	ENSGALT00000062198	.(((((((((((.(((((.((((((((((((((((((.&.)))))))))))))))))).))))).))))))))))).	-46.9	27	64	2417	2454
ENSGALT00000051725	ENSGALT00000077752	.(((((((((((.(((((.((((((((((((((((((.&.)))))))))))))))))).))))).))))))))))).	-46.9	27	64	2417	2454
ENSGALT00000052169	ENSGALT00000015999	.(((((((((((((((((((((((.(((.(((((((((((.&.))))))))))).))).))))))))))))))))))))))).	-67.1	924	964	2702	2742
ENSGALT00000052169	ENSGALT00000027083	.(((((((((.(((((((((((.((((..(((((((((((.&.)))))))))))...)))).))))))))))).)))))))))	-71.7	1156	1196	2067	2107
ENSGALT00000052298	ENSGALT00000012986	.(((((((((.(((((((((((((((((((((((((((((.&.))))))))))))))))))))))))))))).))))))))).	-81.7	65	105	4042	4082
ENSGALT00000052298	ENSGALT00000023307	(((((((((((((((((((((((((((((((((((((((((&)))))))))))))))))))))))))))))))))))))))))	-91.2	2	42	2560	2600
ENSGALT00000052298	ENSGALT00000027330	((((((.(((((((((((((((((((((((((((((((((.&.))))))))))))))))))))))))))))))))).))))))	-90.8	299	339	1082	1122
ENSGALT00000052298	ENSGALT00000043021	(((((((((.((((((((((.(((((((((.(((((((((.&.))))))))).))))))))).)))))))))).)))))))))	-71.3	85	125	1922	1962
ENSGALT00000052468	ENSGALT00000043021	.(((((((((((((((((((((((((((((((((((((((.&.))))))))))))))))))))))))))))))))))))))).	-74	439	479	792	832
ENSGALT00000052468	ENSGALT00000066119	((((((((((((((((((((((((((.((.(.((((((((.&.)))))))).).)).))))))))))))))))))))))))))	-63.4	517	557	1507	1547
ENSGALT00000052468	ENSGALT00000070846	((((((((((((((((((((((((((.((.(.((((((((.&.)))))))).).)).))))))))))))))))))))))))))	-63.4	517	557	1507	1547
ENSGALT00000052468	ENSGALT00000076221	((((((((((((((((((((((((((.((.(.((((((((.&.)))))))).).)).))))))))))))))))))))))))))	-63.4	517	557	1507	1547
ENSGALT00000052468	ENSGALT00000082608	((((((((((((((((((((((((((.((.(.((((((((.&.)))))))).).)).))))))))))))))))))))))))))	-63.4	517	557	1507	1547
ENSGALT00000053021	ENSGALT00000002576	(((((((((((((((((((((((((((((((((((((((((&)))))))))))))))))))))))))))))))))))))))))	-96.3	443	483	835	875
ENSGALT00000053021	ENSGALT00000002917	(((((((((.(((.(((((((((((((((((((..((((((&))))))..))))))))))))))))))).))).)))))))))	-66.7	478	518	1092	1132
ENSGALT00000053021	ENSGALT00000009165	.((((((((.(((((((.(((.(((.(((((((((.((((.&.)))).))))))))).))).))).)))))))..))))))))	-59.5	461	501	4004	4044
ENSGALT00000053021	ENSGALT00000013683	(((((((.((.((((((.(((((((((((((.(((((((((&))))))))).))))))))))))).)))))).)).)))))))	-67.6	436	476	387	427
ENSGALT00000053021	ENSGALT00000027117	(((((((.(((((((.((((.((((.((((((((((((((.&.)))))))))))))).)))).)))).))))))).)))))))	-65.5	451	491	3298	3338
ENSGALT00000053021	ENSGALT00000027606	.(((((((((.((((((((((((((((((((((((.(((((&))))).)))))))))))))))))))))))).))))))))).	-82.4	436	476	3219	3259
ENSGALT00000053021	ENSGALT00000036493	((((((((((((((.(((((((((((((((((((.((((((&)))))).))))))))))))))))))).))))))))))))))	-87.3	440	480	622	662
ENSGALT00000053021	ENSGALT00000036519	(((((((((((((((((((((((((((((((((((((((((&)))))))))))))))))))))))))))))))))))))))))	-96.6	440	480	2389	2429
ENSGALT00000053021	ENSGALT00000042895	((((((((((.((((((.(((((((((((((((((((((((&))))))))))))))))))))))).)))))).))))))))))	-81.7	436	476	831	871
ENSGALT00000053021	ENSGALT00000043680	((((((((((((((((.((((((((((((((((((((((((&)))))))))))))))))))))))).))))))))))))))))	-89.9	440	480	310	350
ENSGALT00000053021	ENSGALT00000044913	((((((((((((((((((((((((((((((((((((((((.&.))))))))))))))))))))))))))))))))))))))))	-94	443	483	28	68
ENSGALT00000053021	ENSGALT00000048519	.((((((.(((((((((((((((((.(((((((((((((.&.))))))))))))).))))))))))))))))).)))))).	-75.9	452	491	920	959
ENSGALT00000053021	ENSGALT00000050432	.((((((((.(((((((.(((.(((.(((((((((.((((.&.)))).))))))))).))).))).)))))))..))))))))	-59.5	461	501	3548	3588
ENSGALT00000053021	ENSGALT00000050709	((((((.(((((((((.....((((((((((((((((((((&)))))))))))))))))))).....))))))))).))))))	-71.5	485	525	1726	1766
ENSGALT00000053021	ENSGALT00000051762	.((((((((.(((((((.(((.(((.(((((((((.((((.&.)))).))))))))).))).))).)))))))..))))))))	-59.5	461	501	3871	3911
ENSGALT00000053021	ENSGALT00000053949	.((((((((((((((((((((((.((((((((.((((((((&)))))))).)))))))).)))))))))))))))))))))).	-78.9	467	507	705	745
ENSGALT00000053021	ENSGALT00000057848	(((((((.((.((((((.(((((((((((((.(((((((((&))))))))).))))))))))))).)))))).)).)))))))	-67.6	436	476	387	427
ENSGALT00000053021	ENSGALT00000061752	.((((((((((((((((((((((((((((((((((.((((.&.)))))))))))))))))))))))))))))))))))))).	-90.2	480	519	426	466
ENSGALT00000053021	ENSGALT00000063855	(((((.((((.((.(((((((((((((((((((((((((((&))))))))))))))))))))))))))).)).)))).)))))	-74.8	436	476	1304	1344
ENSGALT00000053021	ENSGALT00000065204	.(((((.(((((((((((((((((.((((((.((((((.&.)))))).)))))).))))))))))))))))).))))).	-72.3	452	490	1075	1113
ENSGALT00000053021	ENSGALT00000071228	.(((((((((((((((((.((((((((((((((((.((.&.)).)))))))))))))))).))))))))))))))).)).	-71.8	430	469	2780	2818
ENSGALT00000053021	ENSGALT00000071955	((((((((((((.((((((((((((((((((((.((((((.&.)))))).)))))))))))))))))))).))))))))))))	-85.4	456	496	17	57
ENSGALT00000053021	ENSGALT00000072280	.(((((((((((((((.(((((.(((.((((((.((((((.&.)))))).)))))).))).))))).))))))))))))))).	-59	520	560	138	178
ENSGALT00000053021	ENSGALT00000078219	(((((((((((((((((((((((((((((((((((((((((&)))))))))))))))))))))))))))))))))))))))))	-96.2	440	480	459	499
ENSGALT00000053021	ENSGALT00000080286	.(((.(((((((((((((((.(((((((((((((((((((.&.))))))))))))))))))).))))))))))))))).))).	-70.2	524	564	1453	1493
ENSGALT00000053021	ENSGALT00000082373	(((((((((((((((((((((((((((((((((((((((((&)))))))))))))))))))))))))))))))))))))))))	-96.3	443	483	835	875
ENSGALT00000053021	ENSGALT00000082770	(((((((((.((((.((((((.(((((((.(((((((((((&))))))))))).))))))).)))))).)))).)))))))))	-71.9	440	480	103	143
ENSGALT00000053021	ENSGALT00000085468	((((((((((((.((((.((((((((((((((((((((((.&.)))))))))))))))))))))).)))).))))))))))))	-75.7	443	483	3799	3839
ENSGALT00000053021	ENSGALT00000085959	((((((((((((((.((((((.((((.((((((((((((((&)))))))))))))).)))).)))))).))))))))))))))	-74.9	440	480	93	133
ENSGALT00000053021	ENSGALT00000087530	((((((((((((((.((((((.((((.((((((((((((((&)))))))))))))).)))).)))))).))))))))))))))	-74.9	440	480	93	133
ENSGALT00000053021	ENSGALT00000089263	(((((.((((.((.(((((((((((((((((((((((((((&))))))))))))))))))))))))))).)).)))).)))))	-74.8	436	476	1134	1174
ENSGALT00000053160	ENSGALT00000003334	.((((((((((((.(((((((((((((.(((((((((((.&.))))))))))).))))))))))))).)))))))))))).	-60.5	867	906	1216	1255
ENSGALT00000053160	ENSGALT00000025487	.(((((((((.((((((((((((((((((((((((.(((.&.))).)))))))))).)))))))))))))).))))))))).	-66.2	875	915	322	361
ENSGALT00000053160	ENSGALT00000086421	((((((((((.(((((((((((((((((...(((((((((.&.)))))))))))))))))))))))))).)))))))))).	-69.2	905	943	548	588
ENSGALT00000053162	ENSGALT00000002576	((((((.((...((((((((((((((((((((((((((((.&.)))))))))))))))))))))))))))))))))))).	-72	627	664	599	639
ENSGALT00000053162	ENSGALT00000013683	((((.(((((((((.(((((((((((((.((((..(((((.&.))))).)))).))))))))))))).))))))))))))).	-68.1	320	359	699	739
ENSGALT00000053162	ENSGALT00000021158	((((((((((((((((((((..((...(((.((((((((((&)))))))))).)))....)))))))))))))))))))))).	-66.6	608	648	1049	1089
ENSGALT00000053162	ENSGALT00000027117	((((((((((.((((......(((((((((((((((((((.&.)))))))))))))))))))......)))).))))))))))	-66.9	673	713	3298	3338
ENSGALT00000053162	ENSGALT00000027228	.(((((.((.((((((((((((((((.((((((((((.&.)))))))))).)))))))))))))))).)).))))).	-61	665	702	1186	1223
ENSGALT00000053162	ENSGALT00000027606	(((((((((((((((((((((((((((((.(((((.((((.&.))))))))).))))))))))))))))))))))))))))).	-84.8	653	693	3225	3265
ENSGALT00000053162	ENSGALT00000036493	((.((((((((((((((((((((((((.((.(((((((.&.))))))).)).)))))))))))))))))))))))).)).	-77.6	657	696	629	667
ENSGALT00000053162	ENSGALT00000036519	((((.((((((((((((((((((((((.(((((((.((((.&.))))))))))).)))))))))))))))))))))).)))).	-77.8	653	693	2399	2439
ENSGALT00000053162	ENSGALT00000042895	(((((((((((.(((((((((((((((.(((((((.((((.&.))))))))))).))))))))))))))).))))))))))).	-75.9	653	693	837	877
ENSGALT00000053162	ENSGALT00000044181	.((((.(((((.(((((((((((((((((.(((((((((&))))))))).))))))))))))))))).)))))...)))).	-60.9	240	280	61	99
ENSGALT00000053162	ENSGALT00000044309	.((((.((((..(((((((((((((((((.(((((((((&))))))))).)))))))))))))))))..))))...)))).	-58.9	240	280	61	99
ENSGALT00000053162	ENSGALT00000044726	.(((((((((((((((((((.(((((((((.((.(((((.&.))))).)).))))))))).))))))))))))))))).)).	-68	267	307	56	95
ENSGALT00000053162	ENSGALT00000044913	((.((((.((((((((((((((((((((((((((((((.&.)))))))))))))))))))))))))))))).)))).)).	-78.7	657	696	38	76
ENSGALT00000053162	ENSGALT00000045025	(((((((((((.((((((((((((((.((.(((..((((((&)))))).)))))..)))))))))))))).))))))))))).	-64.2	608	648	62	102
ENSGALT00000053162	ENSGALT00000045119	(((..(((((((((((((.((((((.(((((((((((((((&)))))))))))))))))).))))))))))))))))..))).	-71.4	600	640	61	101
ENSGALT00000053162	ENSGALT00000048519	.(((((((((.((((((.((.((((((((((((((((((.&.)))))))))))))))))).)).)))))).))))))))).	-69.7	674	713	920	959
ENSGALT00000053162	ENSGALT00000057848	((((.(((((((((.(((((((((((((.((((..(((((.&.))))).)))).))))))))))))).))))))))))))).	-68.1	320	359	699	739
ENSGALT00000053162	ENSGALT00000061752	(((((.((((((((((((((((((.(((((((.((((((((&)))))))).))))))).)))))))))))))))))).)))))	-71.2	622	662	477	517
ENSGALT00000053162	ENSGALT00000063855	.((((((((((.(((((((((((((((((((((((((((.&.))))))))))))))))))))))))))).)))))))))).	-85.4	657	696	1306	1345
ENSGALT00000053162	ENSGALT00000065204	.(((((((..((((((((((((((((((((((((((((.&.))))))))))))))))))))))))))))..))))))).	-70.4	627	665	1122	1160
ENSGALT00000053162	ENSGALT00000071228	(((((((((((((((((((.((((((((((((((.((((((&)))))).)))))))))))))).)))))))))))))))))))	-81	651	691	2779	2819
ENSGALT00000053162	ENSGALT00000072613	((((((.(((((((((((((((((...((((((((((((((&))))))))))))))...))))))))))))))))).))))))	-71.5	662	702	1326	1366
ENSGALT00000053162	ENSGALT00000078219	((((.((((((((((((((((((((((.((((.((((((((&)))))))))))).)))))))))))))))))))))).)))).	-80.8	653	693	469	509
ENSGALT00000053162	ENSGALT00000082373	((((((.((...((((((((((((((((((((((((((((.&.)))))))))))))))))))))))))))))))))))).	-72	627	664	599	639
ENSGALT00000053162	ENSGALT00000082770	.((.(((((((.((((((((((((((((((((((((((((.&.)))))))))))))))))))))))).))))))))))).)).	-77.5	628	668	137	177
ENSGALT00000053162	ENSGALT00000085323	.((((((((((((((((((((.(((((.(((.(((.(((((&))))).))).)))..))))).))))))))))))))))))))	-66.3	463	503	15	55
ENSGALT00000053162	ENSGALT00000085468	((((((.((.(((((((((((((((((((((((((((((((&))))))))))))))))))))))))))))))).)).))))))	-78.5	662	702	3802	3842
ENSGALT00000053162	ENSGALT00000089263	.((((((((((.(((((((((((((((((((((((((((.&.))))))))))))))))))))))))))).)))))))))).	-85.4	657	696	1136	1175
ENSGALT00000053288	ENSGALT00000023307	.((((((((((((((((...((((((.(((((((((((((.&.))))))))))))).))))))...)))))))))))))))).	-59	234	274	2853	2893
ENSGALT00000053288	ENSGALT00000027330	.((((.((((((((((((.((((((.(((.((((((((((.&.)))))))))).))).)))))).)))))))))))).)))).	-56.1	233	273	2358	2398
ENSGALT00000053288	ENSGALT00000090040	.((((((..((.((((((((.(((((((((((((((((.&.))))))))))))))))).)))))))).)).)))))).	-60.1	261	298	1509	1547
ENSGALT00000053319	ENSGALT00000003450	(((((((.((((((.(((.(((((.((((((((((((((((&)))))))))))))))).))))).))).)))))).)))))))	-67.9	1065	1105	2097	2137
ENSGALT00000053319	ENSGALT00000012986	((((((.(((.(((((.(((((..(.(.(((((((((((((&))))))))))))).).)..))))).))))).))).))))))	-60.9	1095	1135	4557	4597
ENSGALT00000053319	ENSGALT00000015999	((((((.((((((((((((((((((((..((((((((((((&))))))))))))..)))))))))))))))))))).))))))	-83.7	1095	1135	2942	2982
ENSGALT00000053319	ENSGALT00000048685	.(((((((((.((((((((((((((((((((..((((.((.&.)).))))..)))))))))))))))))))).))))))))).	-72.8	1099	1139	1315	1355
ENSGALT00000053319	ENSGALT00000055900	.(((((((((.((((((((((((.(((((((...(((((((&)))))))...))))))).)))))))))))).))))))))).	-68.3	1099	1139	2926	2966
ENSGALT00000053319	ENSGALT00000060046	((((((.((((((((((((((((.(((..((((((((((((&))))))))))))..))).)))))))))))))))).))))))	-78.6	1095	1135	422	462
ENSGALT00000053319	ENSGALT00000068667	.(((((((((.((((((((((((.(((((((...(((((((&)))))))...))))))).)))))))))))).))))))))).	-68.3	1099	1139	2926	2966
ENSGALT00000053319	ENSGALT00000082928	.(((((((((.((((((((((((((((((((..((((.((.&.)).))))..)))))))))))))))))))).))))))))).	-72.8	1099	1139	1292	1332
ENSGALT00000053370	ENSGALT00000002917	.((((((((((((((((((((((((.((((((((((((.&.)))))))))))).)))))))))))))))))))))))).	-74.6	308	346	1395	1433
ENSGALT00000053370	ENSGALT00000013683	(((((((((((((((((((((((((((((.((((((((((.&.)))))))))).)))))))))))))))))))))))))))))	-82	485	525	889	929
ENSGALT00000053370	ENSGALT00000057848	(((((((((((((((((((((((((((((.((((((((((.&.)))))))))).)))))))))))))))))))))))))))))	-82	485	525	889	929
ENSGALT00000053370	ENSGALT00000071228	.(((((.((((((((((((((.((((((((((((((((((.&.)))))))))))))))))).)))))))))))))).))))).	-74.5	509	549	3181	3221
ENSGALT00000053518	ENSGALT00000057908	((((((((((((.(((.((((((((((((((((((((((((&)))))))))))))))))))))))).))).))))))))))))	-71.9	1193	1233	4218	4258
ENSGALT00000054323	ENSGALT00000002576	(((.(((((((((((((((((((((.((.((((((((.(((&))).)))))))).)).))))))))))))))))))))).)))	-72.9	1267	1307	849	889
ENSGALT00000054323	ENSGALT00000009457	.(((((((((.((((.(((((.(((((.((((((((.(((.&.))))))))))).))))).)).))).)))).))))))))).	-61.8	1240	1280	655	695
ENSGALT00000054323	ENSGALT00000011088	.((.(((((((((((((((..((((((((((((((((((.&.))))))))))))))))))..))))))))))))))).)).	-60.1	1332	1371	3556	3595
ENSGALT00000054323	ENSGALT00000012986	.((((((((((((((((.(((((((((((((((((((((((&))))))))))))))))))))))).)))))))))))))))).	-74.8	1577	1617	4457	4497
ENSGALT00000054323	ENSGALT00000013683	.((((((((.(((((((((((((..(((((((((((.(((.&.))).)))))))))))..))))))))))))).)))))).))	-66.4	1266	1306	395	435
ENSGALT00000054323	ENSGALT00000021158	.((((((((((((((((.....(((((((((((((.((((.&.)))).))))))))))))).....)))))))))))))))).	-64.7	1220	1260	1052	1092
ENSGALT00000054323	ENSGALT00000023307	.(((((((((((((.((((((((..((((..(((((((((.&.)))))))))..))))..)))))))).))))))))))))).	-53.9	1574	1614	2940	2980
ENSGALT00000054323	ENSGALT00000027117	.(((((((((((((((.(((((((((((((((.((((((.&)))))).)))))))))))))))..))))))))))))))).	-67.2	1219	1258	3363	3402
ENSGALT00000054323	ENSGALT00000027228	(((((((((.(.((((((((((((((((..(((((((((((&)))))))))))..)))))))))))))))).).)))))))))	-69.2	1228	1268	1236	1276
ENSGALT00000054323	ENSGALT00000027330	.(((((((((((((.((((((((..((((..(((((((((.&.)))))))))..))))..)))))))).))))))))))))).	-53.9	1574	1614	2444	2484
ENSGALT00000054323	ENSGALT00000027606	(((.(((((((((((((((((((((.((.((((((((.(((&))).)))))))).)).))))))))))))))))))))).)))	-71.3	1267	1307	3226	3266
ENSGALT00000054323	ENSGALT00000036493	.(((((.(((((((((((((((((((.(.(((((((((((.&.))))))))))).).))))))))))))))))))).))))).	-73.3	1270	1310	630	670
ENSGALT00000054323	ENSGALT00000036519	((((((((((((((((((.(((((((((((.(((((((((.&.))))))))).))))))))))).))))))))))))))))))	-81.2	1260	1300	2407	2447
ENSGALT00000054323	ENSGALT00000042895	(((((((((((.((((((((((.(((((((((((((((((.&.)))))))))))))))))))).))))))).)))))))))))	-79.8	1241	1281	864	904
ENSGALT00000054323	ENSGALT00000043021	.(((((((((((((.(((((((((...((((((.((((((.&.)))))).))))))...))))))))).))))))))))))).	-56.1	1574	1614	2367	2407
ENSGALT00000054323	ENSGALT00000043680	(((((((((((.(((((((((.(((((.((((((((((((.&.)))))))))))).))))).))))))))).)))))))))))	-77.6	1241	1281	347	387
ENSGALT00000054323	ENSGALT00000048537	.(((.(((.((((((((((((.((((((((((((((((((.&.)))))))))))))))))).)))))))))))).))).))).	-68.2	1352	1392	4319	4359
ENSGALT00000054323	ENSGALT00000053949	((((((((((.((((((((((((.(.(((((((((((.(((&))).))))))))))).).)))))))))))).))))))))))	-63	1267	1307	743	783
ENSGALT00000054323	ENSGALT00000057848	.((((((((.(((((((((((((..(((((((((((.(((.&.))).)))))))))))..))))))))))))).)))))).))	-66.4	1266	1306	395	435
ENSGALT00000054323	ENSGALT00000061752	.((((((.(.(((((((((.(((((.(((((((((((((.&.))))))))))))).))))).))))))))).).)))))).	-68.8	1240	1279	476	515
ENSGALT00000054323	ENSGALT00000063855	((((((((.(.(((((((((.(((((.(((((((((((((.&.))))))))))))).))))).))))))))).).))))))))	-74.9	1240	1280	1338	1378
ENSGALT00000054323	ENSGALT00000065204	.(((((((((.(.(((((((((.((((((((((((((((.&.)))))))))))))))).))))))))).).))))))))).	-71.7	1243	1282	1121	1160
ENSGALT00000054323	ENSGALT00000066692	.(((((((((((((.((..(((((....((((.(((((((.&.))))))).))))....)))))..)).))))))))))))).	-49.9	1574	1614	3881	3921
ENSGALT00000054323	ENSGALT00000071228	((((((((.(.(((((((((.(((((.(((((((((((((.&.))))))))))))).))))).))))))))).).))))))))	-73.9	1240	1280	2806	2846
ENSGALT00000054323	ENSGALT00000072039	.(((.(((((.((.((((((((((((((((((((((((((.&.))))))))))))))))))))).))))).)).))))).)))	-72.7	1242	1282	666	706
ENSGALT00000054323	ENSGALT00000078219	.(((((.(((((((((((((((((((((.(((((((((((.&.))))))))))).))))))))))))))))))))).))))).	-77.5	1270	1310	467	507
ENSGALT00000054323	ENSGALT00000082373	(((.(((((((((((((((((((((.((.((((((((.(((&))).)))))))).)).))))))))))))))))))))).)))	-72.9	1267	1307	849	889
ENSGALT00000054323	ENSGALT00000082770	.(((((((((((.((((.((((.((((((((((((((((.&.)))))))))))))))).)))).)))).))))))))))).	-72.4	1243	1282	139	178
ENSGALT00000054323	ENSGALT00000085468	.((((.((((((((((((((.(((((((((((((.((((((&)))))).))))))))))))).)))))))))))))).)))).	-71.3	1219	1259	3862	3902
ENSGALT00000054323	ENSGALT00000085959	.((((((((((((((.((((((((((((((((((((((((.&.)))))))))))))))))))))))).)))))))))))))).	-78.9	1272	1312	99	139
ENSGALT00000054323	ENSGALT00000087530	.((((((((((((((.((((((((((((((((((((((((.&.)))))))))))))))))))))))).)))))))))))))).	-78.9	1272	1312	99	139
ENSGALT00000054323	ENSGALT00000089263	((((((((.(.(((((((((.(((((.(((((((((((((.&.))))))))))))).))))).))))))))).).))))))))	-74.9	1240	1280	1168	1208
ENSGALT00000054341	ENSGALT00000053938	.((((.((((((((((((...(((((((((.&.)))))))))...)))))))))))).)))).	-38.9	263	293	4381	4411
ENSGALT00000054341	ENSGALT00000075915	.((((((((((((((((((((((((((((((.....((((.&.))))......))))))))))))))))))))))))))))))	-54.9	332	372	1868	1908
ENSGALT00000054619	ENSGALT00000084873	.((((((((.(((((.(.(((((((((((((.((((((((.&.)))))))))).))))))))))).).))))).)))))))).	-75.6	344	384	846	886
ENSGALT00000054619	ENSGALT00000084996	.((((((((.(((((.(.(((((((((((((.((((((((.&.)))))))))).))))))))))).).))))).)))))))).	-75.6	344	384	573	613
ENSGALT00000054815	ENSGALT00000053938	((((((((((((((((((((((((.((((((((((((((((&)))))))))))))))).))))))))))))))))))))))))	-80.7	884	924	3714	3754
ENSGALT00000054815	ENSGALT00000058013	.(((((((((((...(((((((((((..((..((((.&.))))..))..)))))))))))......))))))))))).	-55	621	660	1115	1151
ENSGALT00000054815	ENSGALT00000062198	.(((((((((((...(((((((((((..((..((((.&.))))..))..)))))))))))......))))))))))).	-55	621	660	1195	1231
ENSGALT00000054815	ENSGALT00000075915	.(((((((.(((((((((((((((((((((((((..((((.&.))))..))))))))))))))))))))))))).))))))).	-55.3	186	226	1865	1905
ENSGALT00000054815	ENSGALT00000077752	.(((((((((((...(((((((((((..((..((((.&.))))..))..)))))))))))......))))))))))).	-55	621	660	1195	1231
ENSGALT00000055367	ENSGALT00000026363	.(((((((((((.((((.((((((((((((((((((((((.&.)))))))))))))))))))))).)))).))))))))))).	-59.5	258	298	1987	2027
ENSGALT00000055367	ENSGALT00000064964	.((((((((((((((((((.((((((((((((((.(((((.&.))))).)))))))))))))).)))))))))))))))))).	-56.8	524	564	2276	2316
ENSGALT00000055385	ENSGALT00000002576	.(((((((((((((((.((((.(((((((((.(((((((.&.))))))).))))))))).)))).))))))))))))))).	-70.7	1021	1060	1347	1386
ENSGALT00000055385	ENSGALT00000009875	.((((((((((((((((....((((.((((((((((((((.&.)))))))))))))).))))....)))))))))))))))).	-52.9	900	940	1375	1415
ENSGALT00000055385	ENSGALT00000015428	.((((.(((((((((((((((((.((((((((((((((((.&.)))))))))))))))).))))))))))))))))).)))).	-64.4	915	955	3665	3705
ENSGALT00000055385	ENSGALT00000015796	.(((((((((((((((((((.((((.((((((((((((((.&.)))))))))))))).)))).))))))))))))))))))).	-59.7	900	940	42	82
ENSGALT00000055385	ENSGALT00000015999	((((((((((((((..(((((((((.(((((((((((((((&))))))))))))))).)))))))))..))))))))))))))	-77.3	1024	1064	2926	2966
ENSGALT00000055385	ENSGALT00000022856	.((((((((.((((((((((((((.(((((((((((((((.&.))))))))))))))).)))))))))))))).)))))))).	-65	925	965	913	953
ENSGALT00000055385	ENSGALT00000023425	.((((.(((((((((.((..(((((((((((.((((((((.&.)))))))).))))))))).)).)).))))))))).)))).	-48.4	894	934	162	202
ENSGALT00000055385	ENSGALT00000039374	(((((.((((((((((((((((((.((((.((((((((((.&.)))))))))).)))).)))))))))))))))))).)))))	-56.2	904	944	3211	3251
ENSGALT00000055385	ENSGALT00000048685	.((((((((((((((((((((.(((((((((((((((((.&.))))))))))))))))).)))))))))))))))))))).	-84.7	1021	1060	1307	1346
ENSGALT00000055385	ENSGALT00000055403	.(((((((((((((((((((.((((.((((((((((((((.&.)))))))))))))).)))).))))))))))))))))))).	-59.7	900	940	42	82
ENSGALT00000055385	ENSGALT00000055758	.((((.(((((((((.((..(((((((((((.((((((((.&.)))))))).))))))))).)).)).))))))))).)))).	-48.4	894	934	162	202
ENSGALT00000055385	ENSGALT00000055900	.((((((((((((((((((((.(((((((((.(((((((.&.))))))).))))))))).)))))))))))))))))))).	-78.1	1021	1060	2918	2957
ENSGALT00000055385	ENSGALT00000060046	.(((((((((..(((((((((.(((((((((((((.(((.&.))).))))))))))))).)))))))))..))))))))).	-69.6	1021	1060	410	449
ENSGALT00000055385	ENSGALT00000060327	.(((((((((((((((((((.((((.((((((((((((((.&.)))))))))))))).)))).))))))))))))))))))).	-59.7	900	940	42	82
ENSGALT00000055385	ENSGALT00000063392	.((.((((((.((((((((((((((.((((((.(((((((.&.))))))).)))))).)))))))))))))))))))).)).	-57.2	905	944	1545	1585
ENSGALT00000055385	ENSGALT00000068667	.((((((((((((((((((((.(((((((((.(((((((.&.))))))).))))))))).)))))))))))))))))))).	-78.1	1021	1060	2918	2957
ENSGALT00000055385	ENSGALT00000075230	.((.((((((.((((((((((((((.((((((.(((((((.&.))))))).)))))).)))))))))))))))))))).)).	-57.2	905	944	1545	1585
ENSGALT00000055385	ENSGALT00000078059	.(((((((((((((((((((((.(((((((((((((((((.&.))))))))))))))))).))))))))))))))))))))).	-63.4	897	937	1844	1884
ENSGALT00000055385	ENSGALT00000082373	.(((((((((((((((.((((.(((((((((.(((((((.&.))))))).))))))))).)))).))))))))))))))).	-70.7	1021	1060	1347	1386
ENSGALT00000055385	ENSGALT00000082928	.((((((((((((((((((((.(((((((((((((((((.&.))))))))))))))))).)))))))))))))))))))).	-84.7	1021	1060	1284	1323
ENSGALT00000056040	ENSGALT00000002917	.((((((((((((((((((((((((((((((((((.((((.&.)))).)))))).))))))))))))))))))))))))))))	-64.8	385	425	1452	1492
ENSGALT00000056040	ENSGALT00000071228	.((((((((((((((((((((((((..((((((((((((&))))..))))))))...))))))))))))))))))))))))	-59	379	419	3438	3476
ENSGALT00000056323	ENSGALT00000011088	.((((((.(((((((((.((.(((((((((((((((((((.&.))))))))))))))))))).)).))))))))).)))))).	-66.5	259	299	3539	3579
ENSGALT00000056323	ENSGALT00000027228	.((((((((((((.(((.(((((((.(((((((((.((((.&.)))).))))))))).))))))).))).)))))))))))).	-63.3	259	299	1115	1155
ENSGALT00000056323	ENSGALT00000048537	(((((((((((((((.((((((((((((((((((((.((((&)))))))))))))))))))))))).))))))))))))))).	-75.3	258	298	4325	4365
ENSGALT00000056410	ENSGALT00000043021	.(((((((((((((.(((((((((.((((((((((((((((&)))))))))))))))).))))))))).))))))))))))).	-65.6	19	59	798	838
ENSGALT00000056849	ENSGALT00000063066	.(((((.((((((((((((((((((.(.((((..((((.&.))))..))))).)).))))))))).)))))))))))).	-62.2	1265	1303	914	952
ENSGALT00000056849	ENSGALT00000066170	.(((.(.(((((((((((.(((((((((.(((((((((.&.))))))))).))))))))).))))))))))).).))).	-67.1	1158	1196	381	419
ENSGALT00000057129	ENSGALT00000001315	.(((((((((.(((.((((((((.(.((((((((.&.)))))))).).)))))))).))).))))))))).	-54.2	361	395	4350	4384
ENSGALT00000057129	ENSGALT00000002576	((((((.((.((((((((((((((.(((((.((((((((((&)))))))))).))))).)))))))))))))).)).))))))	-74.1	336	376	1354	1394
ENSGALT00000057129	ENSGALT00000015796	.(((((((.(((((((((((((((((((((((((((((((.&.))))))))))))))))))))))))))))))).))))))).	-68.6	226	266	41	81
ENSGALT00000057129	ENSGALT00000015999	.(((((((((((((((((((((((.((.(((((((.((((.&.)))).))))))).)).))))))))))))))))))))))).	-81.7	330	370	2943	2983
ENSGALT00000057129	ENSGALT00000023307	((((.(.(((((((.((((((.(((((..(.((((((((((&)))))))))).)..))))).)))))).))))))).).))))	-59.4	336	376	3032	3072
ENSGALT00000057129	ENSGALT00000027330	(((((((((((.(((.((((((((.(.(((((((.(((((.&.))))).))))))).).)))))))).))).)))))))))))	-65.8	356	396	2516	2556
ENSGALT00000057129	ENSGALT00000039374	.((((.((((((((((((((((((((((((((((((((((.&.)))))))))))))))))))))))))))))))))).)))).	-66.4	223	263	3217	3257
ENSGALT00000057129	ENSGALT00000042520	.(((((((.(.((((((((((.((((((((((((.((((((&)))))).))))))))).))))))))))))).).))))))).	-71.2	340	380	290	330
ENSGALT00000057129	ENSGALT00000048685	(((((((((.(((((((((((((((((((((((.(((((((&))))))).))))))))))))))))))))))).)))))))))	-88.1	339	379	1311	1351
ENSGALT00000057129	ENSGALT00000055403	.(((((((.(((((((((((((((((((((((((((((((.&.))))))))))))))))))))))))))))))).))))))).	-68.6	226	266	41	81
ENSGALT00000057129	ENSGALT00000055900	((((((.(((((((((((((((((.(((((.(((.((((((&)))))).))).))))).))))))))))))))))).))))))	-76.8	336	376	2925	2965
ENSGALT00000057129	ENSGALT00000057908	(((((((((((.(.(.((((((((.(.(((((((.(((((.&.))))).))))))).).)))))))).).).)))))))))))	-59.5	356	396	1672	1712
ENSGALT00000057129	ENSGALT00000060046	.(((((((((((((((((((((.(.((((((((((.((((.&.)))).)))))))))).).))))))))))))))))))))).	-81	330	370	423	463
ENSGALT00000057129	ENSGALT00000060327	.(((((((.(((((((((((((((((((((((((((((((.&.))))))))))))))))))))))))))))))).))))))).	-68.6	226	266	41	81
ENSGALT00000057129	ENSGALT00000068667	((((((.(((((((((((((((((.(((((.(((.((((((&)))))).))).))))).))))))))))))))))).))))))	-76.8	336	376	2925	2965
ENSGALT00000057129	ENSGALT00000082373	((((((.((.((((((((((((((.(((((.((((((((((&)))))))))).))))).)))))))))))))).)).))))))	-74.1	336	376	1354	1394
ENSGALT00000057129	ENSGALT00000082928	(((((((((.(((((((((((((((((((((((.(((((((&))))))).))))))))))))))))))))))).)))))))))	-88.1	339	379	1288	1328
ENSGALT00000057129	ENSGALT00000088187	(((((((((((.(...((((((((.(.(((((((.(((((.&.))))).))))))).).))))))))...).)))))))))))	-58.2	356	396	879	919
ENSGALT00000057145	ENSGALT00000026363	.(((((((((((.((((.((((((((((((((((((((((.&.)))))))))))))))))))))).)))).))))))))))).	-64.4	258	298	1987	2027
ENSGALT00000057453	ENSGALT00000086626	((((((((((((((((((((((((((((((((((((((((.&.))))))))))))))))))))))))))))))))))))))))	-104.8	565	605	630	670
ENSGALT00000057497	ENSGALT00000001315	.(((.((((((((((((((((((((((((((((((.((((.&.)))).)))))))))))))))))))))))))))))).))).	-76.4	570	610	4346	4386
ENSGALT00000057497	ENSGALT00000007692	.(((((((((((((((((((.((((((((((((((((((.&.)))))))))))))))))).))))))))).)))))))))).	-61.6	586	626	170	209
ENSGALT00000057497	ENSGALT00000012986	.((((.(((.(((((((((((((((((((((.((((.&.)))).))))))))))))))))))))).))).)))).	-56.6	575	611	4528	4564
ENSGALT00000057497	ENSGALT00000023307	.(((((((((((..(((((((((((((((((.&.)))))))))))))))))..))))))))))).	-55.8	575	606	3013	3044
ENSGALT00000057497	ENSGALT00000027330	.((((((((((((((((((((((((((((((.&.)))))))))))))))))))))))))))))).	-66.3	575	606	2517	2548
ENSGALT00000057497	ENSGALT00000036706	.((((((.((.(((((.((((.&.)))).))))).)).)))))).	-26.7	575	596	8534	8555
ENSGALT00000057497	ENSGALT00000057908	.(((((((((((.((((((((((((((((((.&.)))))))))))))))))).))))))))))).	-59.3	575	606	1673	1704
ENSGALT00000057497	ENSGALT00000088187	.(((((((((((..(((((((((((((((((.&.)))))))))))))))))..))))))))))).	-55.8	575	606	880	911
ENSGALT00000057886	ENSGALT00000086626	((((((((((((((((((((((((((((((((((((((((.&.))))))))))))))))))))))))))))))))))))))))	-104.8	563	603	630	670
ENSGALT00000058041	ENSGALT00000001106	.((((((((.(((.((((((((((((((((((((((((((.&.)))))))))))))))))))))))))).))).)))))))).	-73	269	309	232	272
ENSGALT00000058041	ENSGALT00000024901	((((((((((((((((((.(((((((((((((((((((((.&.))))))))))))))))))))).))))))))))))))))))	-75.9	274	314	643	683
ENSGALT00000058041	ENSGALT00000048685	.(((((((((((...((((((.(((((((((((..((((((&)))))).))))).)))))).))))))...))))))))))).	-58.8	353	393	1230	1270
ENSGALT00000058041	ENSGALT00000051153	.(((.(((((......((((((((((((((((((((((((.&.)))))))))))).))))))))))))...)))))))).	-54	269	306	2952	2992
ENSGALT00000058041	ENSGALT00000070714	((((((((((((((((((.(((((((((((((((((((((.&.))))))))))))))))))))).))))))))))))))))))	-75.9	274	314	643	683
ENSGALT00000058041	ENSGALT00000082928	.(((((((((((...((((((.(((((((((((..((((((&)))))).))))).)))))).))))))...))))))))))).	-58.8	353	393	1207	1247
ENSGALT00000058308	ENSGALT00000027330	.(((((((((((((((((((((((((((((((((((((((.&.))))))))))))))))))))))))))))))))))))))).	-77.9	474	514	1939	1979
ENSGALT00000058308	ENSGALT00000043021	.((.(((((((((((....(((((((((((((.((((((((&)))))))).)))))))))))))....))))))))))).)).	-69.6	696	736	1630	1670
ENSGALT00000058594	ENSGALT00000001106	.(((((((.(((((((((((.((((((..((((((((((.&.))))).)))))..)))))).))))))))))).))))))).	-51.5	67	107	244	283
ENSGALT00000058654	ENSGALT00000053938	(((((((..((((.(((((((((((((((...(((((((((&)))))))))...))))))))...))))))))))))))))))	-49.5	278	318	4370	4410
ENSGALT00000058654	ENSGALT00000075915	.((((((((((((((((((((((((((((((.....((((.&.))))......))))))))))))))))))))))))))))))	-54.9	346	386	1868	1908
ENSGALT00000058924	ENSGALT00000053938	(((((((..((((.(((((((((((((((...(((((((((&)))))))))...))))))))...))))))))))))))))))	-49.5	265	305	4370	4410
ENSGALT00000058924	ENSGALT00000075915	.((((((((((((((((((((((((((((((.....((((.&.))))......))))))))))))))))))))))))))))))	-54.9	333	373	1868	1908
ENSGALT00000059036	ENSGALT00000030515	.((.((((((((((((((((((((.(((((((((.&.))))))))).)))))))))))))))))))).)).	-55.9	524	558	483	517
ENSGALT00000059036	ENSGALT00000044709	.(((((((((((((((((.((.(..((((((((.((.(((.&.))).)).))))))))..).)).))))))))))))))))).	-68.9	110	150	731	771
ENSGALT00000059326	ENSGALT00000009713	.(((((((((.((.((((((((((((.(((((((((.&.))))))))).)))))))))))).)).)))))))))	-56.9	440	475	2053	2089
ENSGALT00000059326	ENSGALT00000045494	.(((((.(((.((.((((((((((((.(((((((((((((.&.))))))))))))).)))))))))))).)).))).)))))	-57.6	436	475	172	212
ENSGALT00000059326	ENSGALT00000067279	.(((((.(((.((.((((((((((((.(((((((((((((.&.))))))))))))).)))))))))))).)).))).)))))	-57.6	436	475	172	212
ENSGALT00000059326	ENSGALT00000078130	.(((((.(((.((.((((((((((((.(((((((((((((.&.))))))))))))).)))))))))))).)).))).)))))	-57.6	436	475	172	212
ENSGALT00000060007	ENSGALT00000043021	((.((((..((((((((((((((((((((((((((((((.&.))))))))))))))))))))))))))))))..)))).)).	-55.1	636	676	802	841
ENSGALT00000060007	ENSGALT00000066119	(((((.(((((.(((((((((((((((((((((((((((((&)))))))))))))))))))))))))))))))))).))))).	-90.8	1117	1157	1138	1178
ENSGALT00000060007	ENSGALT00000070846	(((((.(((((.(((((((((((((((((((((((((((((&)))))))))))))))))))))))))))))))))).))))).	-90.8	1117	1157	1138	1178
ENSGALT00000060007	ENSGALT00000076221	(((((.(((((.(((((((((((((((((((((((((((((&)))))))))))))))))))))))))))))))))).))))).	-90.8	1117	1157	1138	1178
ENSGALT00000060007	ENSGALT00000082608	(((((.(((((.(((((((((((((((((((((((((((((&)))))))))))))))))))))))))))))))))).))))).	-90.8	1117	1157	1138	1178
ENSGALT00000061006	ENSGALT00000026363	.(((((((((((.((((.((((((((((((((((((((((.&.)))))))))))))))))))))).)))).))))))))))).	-64.4	226	266	1987	2027
ENSGALT00000061241	ENSGALT00000027330	.((((((((((.((((((((((((((((((.(((.(((((.&.))))).))).)))))))))))))))))).)))))))))).	-70.6	313	353	1462	1502
ENSGALT00000061241	ENSGALT00000043021	((((.((((..((((((((((((((((((.((((.(((((.&.)))))))))))))))))))))))))))..)))).)))).	-61.2	209	248	1482	1522
ENSGALT00000061591	ENSGALT00000001315	((((((((((((((((.((((((((((((((((((((((((&)))))))))))))))))))))))).))))))))))))))))	-91.4	541	581	5371	5411
ENSGALT00000061591	ENSGALT00000007374	.(((((((((((((((((((((((((.(((((((.(((((.&.))))).))))))).))))))))))))))))))))))))).	-83.8	551	591	1327	1367
ENSGALT00000061591	ENSGALT00000011088	.(((((((((((((((.((((.((((((((((((((.(((.&))).)))))))))))))).)))).))))))))))))))).	-65.6	1	40	3535	3575
ENSGALT00000061591	ENSGALT00000030078	.(((((((((((((((((((((((((((((((((.&.))))))))))))))))))))))))))))))))).	-55.8	691	725	1376	1410
ENSGALT00000061591	ENSGALT00000034428	.(((((((((((((((((((.((.(((((.((((((((((.&.)))))))))).))))).)).))))))))))))))))))).	-61.3	667	707	2297	2337
ENSGALT00000061591	ENSGALT00000042081	.((((((((((((((((((.((.(((((((.(((((((((.&.)))))))))))).)))).)).)))))))))))))))))).	-60.6	669	709	16	56
ENSGALT00000061591	ENSGALT00000042092	.((((((((((((((((((.((.(((((((.((.((((((.&.)))))).))))).)))).)).)))))))))))))))))).	-53.2	669	709	16	56
ENSGALT00000061591	ENSGALT00000042632	((((((.(((((((((((((((.(((((((((.(((((.&.))))).))))))))).))))))))))))))).)))))).	-76.3	566	605	1	39
ENSGALT00000061591	ENSGALT00000042640	.((((((((((((((((.((.(((((((.(((((((((.&.)))))))))))).)))).)).)))))))))))))))).	-56.1	669	707	18	56
ENSGALT00000061591	ENSGALT00000043848	.(((((.(((((((((((((((((((.((.((((((((((.&.)))))))))).)).))))))))))))))))))).))))).	-56.9	676	716	9	49
ENSGALT00000061591	ENSGALT00000050709	.((((((.((((((((...(((((((.((((((.((((((.&.)))))).)))))).)))).)))..)))))))).)))))).	-59.8	558	598	2094	2134
ENSGALT00000061591	ENSGALT00000057377	.((((((.((((((.(.(((((((..(((((((.((.(((.&.))).)).))))))).)).))))).).)))))).)))))).	-55	565	605	1103	1143
ENSGALT00000061591	ENSGALT00000058797	.((((...(((((((((..((((((((..((((.((((((.&.)))))).))))..))))))))..)))))))))..)))).	-54.4	654	693	1405	1445
ENSGALT00000061591	ENSGALT00000062021	.((((((.((((((.(.(((((((..(((((((.((.(((.&.))).)).))))))).)).))))).).)))))).)))))).	-55	565	605	1103	1143
ENSGALT00000061591	ENSGALT00000064141	((.(((((((((((.(((...(((((((((((((((((((.&.)))))))))))))))))))..))).))))))))))).)).	-61.6	4	44	112	152
ENSGALT00000061591	ENSGALT00000067177	(((((((((((((((((((((((((((((((((((((((((&)))))))))))))))))))))))))))))))))))))))))	-82.5	670	710	882	922
ENSGALT00000061591	ENSGALT00000070032	.((((((((((((((((((((((((((((((((((((((((&)))))))))))))))))))))))))))))))))))))))).	-87.7	656	696	884	924
ENSGALT00000061591	ENSGALT00000084591	.(((((((((((((((((((.((.(((((.((((((((((.&.)))))))))).))))).)).))))))))))))))))))).	-61.3	667	707	2297	2337
ENSGALT00000061591	ENSGALT00000085468	.(((((.((((((..(((((((((((((((.((((((((.&.)))))))).)))))))))))))))..)))))).))))).	-64.4	539	578	3861	3900
ENSGALT00000061591	ENSGALT00000085557	.(((((((((((((((((((((((((((((((((((((.&.))))))))))))))))))))))))))))))))))))).	-76.7	651	689	867	905
ENSGALT00000061591	ENSGALT00000086437	.(((((((((((((((((((((((((((((((((((((.&.))))))))))))))))))))))))))))))))))))).	-76.7	651	689	741	779
ENSGALT00000061916	ENSGALT00000070704	.(((((((((((((((((((((((((((((((((((((((.&.))))))))))))))))))))))))))))))))))))))).	-78.7	654	694	4386	4426
ENSGALT00000062680	ENSGALT00000010432	((((((((((((((.(.(.((((((((((((((((..((((&))))..)))))))))))))))).).).))))))))))))))	-61.9	598	638	3221	3261
ENSGALT00000062680	ENSGALT00000042081	((.((((((((((((((((((((.((((((((((((((((.&.)))))))))))))))))))))))))))))))))))).)).	-81.6	607	647	42	82
ENSGALT00000062680	ENSGALT00000042092	((((((((((((((((((((.(((((((((((((((((((.&.))))))))))))))))))))))))))))))))))))))).	-85.5	604	644	45	85
ENSGALT00000062680	ENSGALT00000042143	((((((((((((((((((((.(((((((((((((((((((.&.))))))))))))))))))))))))))))))))))))))).	-86.2	604	644	45	85
ENSGALT00000062680	ENSGALT00000042640	(((((((((((((((((((..(((((((((((((((((((.&.))))))))))))))))))).))))))))))))))))))).	-83.5	604	644	45	85
ENSGALT00000062680	ENSGALT00000043848	((((((((((((((.(((((((((((((((.((((((((((&)))))))))).))))))))))))))))))))))))))))).	-79.6	598	638	51	91
ENSGALT00000062680	ENSGALT00000049936	((((((((((((((.((((((.((.(((((.(((((((((.&.))))))))).))))).)).)))))).))))))))))))))	-68.8	554	594	187	227
ENSGALT00000062680	ENSGALT00000050709	(((((.((((((((((((((..(((((((((((.((((((.&.)))))).)))))))))))..))))))))))))))))))).	-71.5	589	629	2030	2070
ENSGALT00000062680	ENSGALT00000053969	(((((((((((.(((((((((((((((((((((.(.(((((&)))))).))))))))))))))))))).)).)))))))))))	-71.6	618	658	257	297
ENSGALT00000062680	ENSGALT00000055900	.((((((((((((((.(((((.((((((.(((((((((((.&.))))))))))).)))))).))))).)))))))))))))).	-75.7	584	624	2231	2271
ENSGALT00000062680	ENSGALT00000057377	.((((((((((((((.((((((.((((((.(((((((((((&))))))))))).)))))).)))))).))))))))))).)))	-68	578	618	1057	1097
ENSGALT00000062680	ENSGALT00000062021	.((((((((((((((.((((((.((((((.(((((((((((&))))))))))).)))))).)))))).))))))))))).)))	-68	578	618	1057	1097
ENSGALT00000062680	ENSGALT00000062526	((((((((((((((.(.(.((((((((((((((((..((((&))))..)))))))))))))))).).).))))))))))))))	-61.9	598	638	3335	3375
ENSGALT00000062680	ENSGALT00000065191	.((((((((((((((((((((.((((((.(((((((((((.&.))))))))))).)))))).)))))))))))))))))))).	-74.4	584	624	1880	1920
ENSGALT00000062680	ENSGALT00000068667	.((((((((((((((.(((((.((((((.(((((((((((.&.))))))))))).)))))).))))).)))))))))))))).	-75.7	584	624	2231	2271
ENSGALT00000062680	ENSGALT00000086832	(((((((((((.(((((((((((((((((((((.(.(((((&)))))).))))))))))))))))))).)).)))))))))))	-71.6	618	658	257	297
ENSGALT00000063188	ENSGALT00000024624	.(((((((((((((((((.((((.((((((((.(.(((((.&.))))).).)))))))).))))))))))).)))))))))).	-69	503	543	2550	2590
ENSGALT00000063188	ENSGALT00000079069	.((((((((((((((((.((((.((.((((((((((.(((.&.))).)))))))))).)))))).)))))))))))))))).	-70.5	505	544	1383	1423
ENSGALT00000063319	ENSGALT00000024867	.((((((((((((((.(((.((((((((.((((((((((.&.)))))))))).)))))))).))).)))))))))))))).	-63.2	706	745	392	431
ENSGALT00000063319	ENSGALT00000043033	.(((((((((((.(((.((((.((((((((((.(((((((.&.))))))).)))))))))).)))).))).))))))))))).	-60.9	698	738	170	210
ENSGALT00000063319	ENSGALT00000086421	.((((((((.(((((((((((((((.(((((((((((((.&.))))))))))))).))))))))))))))).)))))))).	-70	687	726	548	587
ENSGALT00000063357	ENSGALT00000053938	((((.(((((((...(((.(((.(((((((((((((.(((.&.))).))))))))))))).)))))).))))))).)))).	-51.9	271	309	4365	4405
ENSGALT00000063357	ENSGALT00000058013	.(((((((((((.((((((((.((((((.(((.&.))))))))).))...))))))..)))))))).))).	-46	126	162	28	60
ENSGALT00000063357	ENSGALT00000062198	.(((((((((((.((((((((.((((((.(((.&.))))))))).))...))))))..)))))))).))).	-46	126	162	28	60
ENSGALT00000063357	ENSGALT00000077752	.(((((((((((.((((((((.((((((.(((.&.))))))))).))...))))))..)))))))).))).	-46	126	162	28	60
ENSGALT00000063774	ENSGALT00000085423	(((((((((((((((((((((((((((((((((((((((((&)))))))))))))))))))))))))))))))))))))))))	-99.5	877	917	356	396
ENSGALT00000063774	ENSGALT00000086317	(((((((((((((((((((((((((((((((((((((((((&)))))))))))))))))))))))))))))))))))))))))	-99.5	877	917	395	435
ENSGALT00000063774	ENSGALT00000088031	(((((((((((((((((((((((((((((((((((((((((&)))))))))))))))))))))))))))))))))))))))))	-99.5	877	917	395	435
ENSGALT00000063774	ENSGALT00000088850	(((.(((((((((((.((((.((.((((((((.((((((((&)))))))).)))))))).)).)))).))))))))))).)))	-74.3	156	196	1617	1657
ENSGALT00000063774	ENSGALT00000088969	((((((((((((((((((((((((..(((((((((((((((&)))))))))))))))..))))))))))))))))))))))))	-101.9	135	175	654	694
ENSGALT00000064079	ENSGALT00000083447	.((((((((((((((((((((((((((((((((((((((((&)))))))))))))))))))))))))))))))))))))))).	-101.5	361	401	25	65
ENSGALT00000064237	ENSGALT00000023307	.((((((((((((((((...((((((.(((((((((((((.&.))))))))))))).))))))...)))))))))))))))).	-59	800	840	2853	2893
ENSGALT00000064237	ENSGALT00000027330	.((((.((((((((((((.((((((.(((.((((((((((.&.)))))))))).))).)))))).)))))))))))).)))).	-56.1	799	839	2358	2398
ENSGALT00000064237	ENSGALT00000090040	.((((((..((.((((((((.(((((((((((((((((.&.))))))))))))))))).)))))))).)).)))))).	-60.1	827	864	1509	1547
ENSGALT00000065124	ENSGALT00000085423	((((.((((((((((((((((((((.(((((((((((((((&))))))))))))))).)))))))))))))))))))).))))	-91.4	120	160	650	690
ENSGALT00000065124	ENSGALT00000086317	.(((((((((((((((((((((((((((((((((((((((.&.))))))))))))))))))))))))))))))))))))))).	-104.4	139	179	673	713
ENSGALT00000065124	ENSGALT00000088031	.(((((((((((((((((((((((((((((((((((((((.&.))))))))))))))))))))))))))))))))))))))).	-104.4	139	179	673	713
ENSGALT00000065124	ENSGALT00000088850	((((((((((.(((((((.(((((((((.((((((((((((&)))))))))))).))))))))).))))))).))))))))))	-80	690	730	1103	1143
ENSGALT00000065124	ENSGALT00000088969	.(((((((((((((((((.((((((((((((((((.(((((&))))).)))))))))))))))).))))))))))))))))).	-93.6	151	191	637	677
ENSGALT00000065133	ENSGALT00000023307	.(((((((((((((..(((((((((((((((((((((((((&)))))))))))))))))))))))))..))))))))))))).	-83	589	629	3082	3122
ENSGALT00000065133	ENSGALT00000027081	.(((((((((((((..(((((((((((((((((((((((((&)))))))))))))))))))))))))..))))))))))))).	-83	589	629	657	697
ENSGALT00000065133	ENSGALT00000027083	.(((((((((((((..(((((((((((((((((((((((((&)))))))))))))))))))))))))..))))))))))))).	-83	589	629	3977	4017
ENSGALT00000065133	ENSGALT00000027330	.(((((((((((((..(((((((((((((((((((((((((&)))))))))))))))))))))))))..))))))))))))).	-83	589	629	2586	2626
ENSGALT00000065133	ENSGALT00000027680	((((((((((((((((((((((((((((((.((.(((((((&))))))))).)))))))))))))))))))))))))))))).	-85.4	575	615	1656	1696
ENSGALT00000065133	ENSGALT00000028025	.(((((((((((..(.((((((((((((((((((((((((.&.)))))))))))))))))))))))))..))))))))))).	-60.9	530	569	1853	1893
ENSGALT00000065133	ENSGALT00000030086	((((((((((((((((((((((((((((((.((.(((((((&))))))))).)))))))))))))))))))))))))))))).	-85.4	575	615	1550	1590
ENSGALT00000065133	ENSGALT00000048378	.(((((((((((.((((((((((((((((((.((((((((.&.)))))))).)))))))))))))))))).))))))))))).	-82.1	587	627	1814	1854
ENSGALT00000065133	ENSGALT00000057908	.(((((((((((((..(((((((((((((((((((((((((&)))))))))))))))))))))))))..))))))))))))).	-83	589	629	1742	1782
ENSGALT00000065133	ENSGALT00000063392	.(((((((((((.((((((((((((.((((((((((((((.&.)))))))))))))).)))))))))))).))))))))))).	-74.5	587	627	1486	1526
ENSGALT00000065133	ENSGALT00000065511	.(((((((((((((..(((((((((((((((((((((((((&)))))))))))))))))))))))))..))))))))))))).	-83	589	629	578	618
ENSGALT00000065133	ENSGALT00000066204	(((((((((((((..((((((((((((((((..(((.(((.&.))).)))..))))))))))))))))..)))))))))))))	-71	588	628	3379	3419
ENSGALT00000065133	ENSGALT00000075230	.(((((((((((.((((((((((((.((((((((((((((.&.)))))))))))))).)))))))))))).))))))))))).	-74.5	587	627	1486	1526
ENSGALT00000065133	ENSGALT00000079069	.((((((((((((((.(((((.((((((.(((((((((((.&.))))))))))).)))))).))))).)))))))))))))).	-75.5	590	630	1428	1468
ENSGALT00000065133	ENSGALT00000086705	.(((.(((((((((...((((((((((.(.(((.((((((.&.)))))).))).).))))))))))...))))))))).))).	-57.8	589	629	94	134
ENSGALT00000065133	ENSGALT00000086712	.(((((((((((((..(((((((((((((((((((((((((&)))))))))))))))))))))))))..))))))))))))).	-83	589	629	659	699
ENSGALT00000065133	ENSGALT00000089615	.(((((((((((.((((((((((((((((((.((((((((.&.)))))))).)))))))))))))))))).))))))))))).	-82.1	587	627	1048	1088
ENSGALT00000065133	ENSGALT00000090232	(((((((((((((..((((((((((((((((..(((.(((.&.))).)))..))))))))))))))))..)))))))))))))	-71	588	628	645	685
ENSGALT00000065833	ENSGALT00000001534	.((((((((((((((((((.((((((((((((((((((((.&.)))))))))))))))))))).)))))))))))))))))).	-87	922	962	3613	3653
ENSGALT00000065833	ENSGALT00000012986	(((((((((((((((((((((((((((((((((((((((((&)))))))))))))))))))))))))))))))))))))))))	-98.5	929	969	4591	4631
ENSGALT00000065833	ENSGALT00000013283	(((((((((((((((((.((((((((((((((((((((.&.)))))))))))))))))))).))))))))))))))))).	-84.1	922	961	3291	3329
ENSGALT00000065833	ENSGALT00000015999	.((((((((((.(((((.(((((((((((((((((((((((&))))))))))))))))))))))).))))).)))))))))).	-74.2	1190	1230	2716	2756
ENSGALT00000065833	ENSGALT00000023307	.((((((((((((((.(((((((((((((((((.(((((((&))))))).))))))))))))))))).)))))))))))))).	-82.8	918	958	3082	3122
ENSGALT00000065833	ENSGALT00000024967	.(((((((((((((((((.((((((..((((.&.))))..)))))).))))))))))))))))).	-53.8	912	943	1756	1787
ENSGALT00000065833	ENSGALT00000027081	.(((((((((.(((((((((((.(((((((((((((((((.&.))))))))))))))))).))))))))))).))))))))).	-82.9	964	1004	611	651
ENSGALT00000065833	ENSGALT00000027083	.(((((((((.(((((((((((.(((((((((((((((((.&.))))))))))))))))).))))))))))).))))))))).	-82.9	964	1004	3931	3971
ENSGALT00000065833	ENSGALT00000027330	.(((((((((((((((((((((((((((((((((((((((.&.))))))))))))))))))))))))))))))))))))))).	-84	1303	1343	2190	2230
ENSGALT00000065833	ENSGALT00000027680	.(((((((((((((((((((((((.(((((((((((((((.&.))).)))))))))))).)))))))))))))))))))))))	-86.8	908	948	1650	1690
ENSGALT00000065833	ENSGALT00000028001	.((((((((.((((.(((((((((((((((((((((((.&.))))))))))))))))))))))).))))..)))))))).	-79.4	961	1000	1129	1167
ENSGALT00000065833	ENSGALT00000028025	.((((((((((((((.(((((((((((((((((.&.))))))))))))))))).)))))))))))))).	-54.6	841	874	1877	1910
ENSGALT00000065833	ENSGALT00000030086	.(((((((((((((((((((((((.(((((((((((((((.&.))).)))))))))))).)))))))))))))))))))))))	-86.8	908	948	1544	1584
ENSGALT00000065833	ENSGALT00000034720	((((((((((((((.((((.((((.(((((((((((((((.&.))))))))))))))).)))).)))).))))))))))))))	-74.4	940	980	1060	1100
ENSGALT00000065833	ENSGALT00000036706	.((((((((((((((((((((.(((.((.(((((((((.&.))))))))).)).))).)))))))))))))))))))).	-71.7	972	1010	8541	8579
ENSGALT00000065833	ENSGALT00000043021	.(((((((((((((((((((((((((((((((((((((((.&.))))))))))))))))))))))))))))))))))))))).	-83.7	1185	1225	2240	2280
ENSGALT00000065833	ENSGALT00000045494	((((((((((((((((.(((.(((((((((((((((((((.&.))))))))))))))))))).))).))))))))))))))))	-84.4	962	1002	70	110
ENSGALT00000065833	ENSGALT00000045984	.((((((((.(((.((((((((((((((.((((((((((.&.))))))).))).)))))))))))))).))).)))))))).	-62.6	1298	1338	5	44
ENSGALT00000065833	ENSGALT00000048378	.((((((((((((((((((((.((((((((((((((((((.&.)))))))))))))))))).)))))))))))))))))))).	-89.3	916	956	1814	1854
ENSGALT00000065833	ENSGALT00000048940	.((((((((((((((((((.(((((((((((((((((.(((&))).))))))))))))))))).)))))))))))))))))).	-88.4	927	967	1346	1386
ENSGALT00000065833	ENSGALT00000051153	.((((((((((((((((.(.(((((((((((.(((((((((&))))))))).))))))))))).).)))))))))))))))).	-76.4	933	973	2891	2931
ENSGALT00000065833	ENSGALT00000053938	((((((((((..(((.((..((((((.((.(((((((((((&))))))))))))).))))))..)).)))..)))))))))).	-58.5	897	937	4225	4265
ENSGALT00000065833	ENSGALT00000054263	.((((((((((((((((((.((((((((((((((((((((.&.)))))))))))))))))))).)))))))))))))))))).	-87	922	962	3956	3996
ENSGALT00000065833	ENSGALT00000054976	.(((((((((((((((((((((((((((((((((((((((.&.))))))))))))))))))))))))))))))))))))))).	-93.5	966	1006	2308	2348
ENSGALT00000065833	ENSGALT00000057908	.(((((((((.(((((((((((.(((((((((((((((((.&.))))))))))))))))).))))))))))).))))))))).	-82.9	964	1004	1696	1736
ENSGALT00000065833	ENSGALT00000058458	.(((((((((((((((.(((((((((((((((((((((.&.))))))))))))))))))))).))))))))).)))))).	-58.8	837	876	1923	1961
ENSGALT00000065833	ENSGALT00000060046	((((((((((((((((.((((.(((.(((((((((((((((&))))))))))))))))))..)))).))))))))))))))))	-77.6	963	1003	422	462
ENSGALT00000065833	ENSGALT00000063392	.((((((((((((((((((((.(((.(((((.((((((((.&.)))))))).))))).))).)))))))))))))))))))).	-71	916	956	1486	1526
ENSGALT00000065833	ENSGALT00000065039	((((((((((((((((.((((((.(((.((((((((((((.&.)))))))))))).))).)))))).))))))))))))))))	-72.7	1187	1227	215	255
ENSGALT00000065833	ENSGALT00000065511	.((((((((((((((.(((((((((((((((((.(((((((&))))))).))))))))))))))))).)))))))))))))).	-82.8	918	958	578	618
ENSGALT00000065833	ENSGALT00000065950	.((((((.((((((((((((.((((.((((((((((((((.&.)))))))))))))).)))).)))))))))))).)))))).	-55.1	844	884	1489	1529
ENSGALT00000065833	ENSGALT00000066204	.((((((((((((((((((.((((((((((((((((((((.&.)))))))))))))))))))).)))))))))))))))))).	-86.7	922	962	3374	3414
ENSGALT00000065833	ENSGALT00000066692	.((((((((((((((((((((((((((((((((((((((((&))))))))))))))))))))))))))))).)))))))))))	-91.6	962	1002	8092	8132
ENSGALT00000065833	ENSGALT00000067279	((((((((((((((((.(((.(((((((((((((((((((.&.))))))))))))))))))).))).))))))))))))))))	-84.4	962	1002	70	110
ENSGALT00000065833	ENSGALT00000071468	.(((((((..(((((((((((((((((((((((((((((.&.)))))))))))))))))))))))))))))..))))))).	-85.9	918	957	1385	1424
ENSGALT00000065833	ENSGALT00000074019	.(((((((..(((((((((((((((((((((((((((((.&.)))))))))))))))))))))))))))))..))))))).	-85.9	918	957	1396	1435
ENSGALT00000065833	ENSGALT00000075230	.((((((((((((((((((((.(((.(((((.((((((((.&.)))))))).))))).))).)))))))))))))))))))).	-71	916	956	1486	1526
ENSGALT00000065833	ENSGALT00000078130	((((((((((((((((.(((.(((((((((((((((((((.&.))))))))))))))))))).))).))))))))))))))))	-84.4	962	1002	70	110
ENSGALT00000065833	ENSGALT00000079069	(((((((((((((((((((((((((((((((((((((((((&)))))))))))))))))))))))))))))))))))))))))	-98.9	940	980	1407	1447
ENSGALT00000065833	ENSGALT00000079973	.(((((((..(((((((((((((((((((((((((((((.&.)))))))))))))))))))))))))))))..))))))).	-85.9	918	957	1436	1475
ENSGALT00000065833	ENSGALT00000086549	.((((((((((.(((((((((((((((((((((..((((((&))))))..)))).))))))))))))))))).))))))))))	-81.8	904	944	399	439
ENSGALT00000065833	ENSGALT00000086712	.(((((((((.(((((((((((.(((((((((((((((((.&.))))))))))))))))).))))))))))).))))))))).	-82.9	964	1004	613	653
ENSGALT00000065833	ENSGALT00000086863	.((.((((((.(((((((((((.(((((((((((((((((.&.))))))))))))))))).))))))))))).)))))).)).	-82.8	923	963	406	446
ENSGALT00000065833	ENSGALT00000088187	.(((((((((.(((((((((((.(((((((((((((((((.&.))))))))))))))))).))))))))))).))))))))).	-82.9	964	1004	903	943
ENSGALT00000065833	ENSGALT00000089068	.(((((((..(((((((((((((((((((((((((((((.&.)))))))))))))))))))))))))))))..))))))).	-85.9	918	957	1399	1438
ENSGALT00000065833	ENSGALT00000089615	.((((((((((((((((((((.((((((((((((((((((.&.)))))))))))))))))).)))))))))))))))))))).	-89.3	916	956	1048	1088
ENSGALT00000065833	ENSGALT00000090040	.((((((.(((((((((((((((((((.((((((((((((.&.)))))))))))).))))))))))))))))))).)))))).	-86.4	928	968	1744	1784
ENSGALT00000065833	ENSGALT00000090232	.(((((((((((((((((((.(((((((((((((((((((.&.))))))))))))))))))).))))))))))))))))))).	-83.9	923	963	639	679
ENSGALT00000066314	ENSGALT00000001315	.((((((((((((..((((.(((((((.((((((((((((.&.)))))))))))).))))))).))))..)))))))))))).	-66.4	716	756	4472	4512
ENSGALT00000066314	ENSGALT00000062181	.(((((((((((((((((((((((((((((.(((((((&))))))).....)))))))))))))))))))))))))))))	-68.4	731	771	3119	3156
ENSGALT00000066314	ENSGALT00000075615	.(((((((((.((.(((...((((((.(((((((((((((.&.))))))))))))).))))))...))).)).))))))))).	-58.5	715	755	322	362
ENSGALT00000066364	ENSGALT00000013683	.((((.(((((((((.(((((((((((((.(.(((((((.&.))))))).).))))))))))))).))))))))).)))).	-70.3	274	313	389	428
ENSGALT00000066364	ENSGALT00000021158	.((((((((((((..((.((((((((((((..(((((((((&)))))))))..)))).)))).))))))..))))))))))))	-71.2	304	344	969	1009
ENSGALT00000066364	ENSGALT00000027606	.((((((((((((((((((((((((((((((((.(((((.&.))))).)))))))))))))))))))))))))))))))).	-89.8	274	313	3221	3260
ENSGALT00000066364	ENSGALT00000036493	.(((.((((((((((((((((((((((.(((.(((((((.&.))))))).))).)))))))))))))))))))))).))).	-78.2	274	313	628	667
ENSGALT00000066364	ENSGALT00000057848	.((((.(((((((((.(((((((((((((.(.(((((((.&.))))))).).))))))))))))).))))))))).)))).	-70.3	274	313	389	428
ENSGALT00000066364	ENSGALT00000063855	.((((((.(((((((((((((((((((((((((((.&.))))))))))))))))))))))))))).)))))).	-79	274	309	1310	1345
ENSGALT00000066364	ENSGALT00000083848	.((.(((((((.(((.(((((((((..(((((((((((((.&.)))))))))))))..))))))))).))).)).))))).))	-71.5	299	339	301	341
ENSGALT00000066364	ENSGALT00000085959	(((((((((((((..((.(....((((((((..(((((((.&.)))))))..))))))))....).))..)))))))))))))	-67.3	305	345	67	107
ENSGALT00000066364	ENSGALT00000087530	(((((((((((((..((.(....((((((((..(((((((.&.)))))))..))))))))....).))..)))))))))))))	-67.3	305	345	67	107
ENSGALT00000066364	ENSGALT00000089263	.((((((.(((((((((((((((((((((((((((.&.))))))))))))))))))))))))))).)))))).	-79	274	309	1140	1175
ENSGALT00000066506	ENSGALT00000002917	.((((((((((((((((((((((((.(((((((((((((.&.))))))))))))).)))))))))))))))))))))))).	-76.5	134	173	1395	1434
ENSGALT00000066506	ENSGALT00000013683	.((((((((((((((((((((((((.(((((((((((((((&))))))))))))))).)))))))))))))))))))))))).	-86.5	313	353	890	930
ENSGALT00000066506	ENSGALT00000057848	.((((((((((((((((((((((((.(((((((((((((((&))))))))))))))).)))))))))))))))))))))))).	-86.5	313	353	890	930
ENSGALT00000066506	ENSGALT00000071228	.(((((((((((((((((((((((((((((((((((((((.&.))))))))))))))))))))))))))))))))))))))).	-83.3	338	378	3181	3221
ENSGALT00000066546	ENSGALT00000086626	(((((((((((((((((((((((((((((((((((((((((&)))))))))))))))))))))))))))))))))))))))))	-105.8	678	718	518	558
ENSGALT00000066752	ENSGALT00000083136	.(((((((((((((((.(((((((((((((((((((((((.&.))))))))))))))))))))))).))))))))))))))).	-94.9	80	120	239	279
ENSGALT00000066752	ENSGALT00000083971	(((((.(((((((((((((((((((((((((((((((((((&))))))))))))))))))))))))))))))))))).)))))	-95.7	54	94	223	263
ENSGALT00000066752	ENSGALT00000084534	.(((((((((((((((((((((((((((((((((((((((.&.))))))))))))))))))))))))))))))))))))))).	-96.1	172	212	330	370
ENSGALT00000066752	ENSGALT00000085110	(((((.(((((((((((((((((((((((((((((((((((&))))))))))))))))))))))))))))))))))).)))))	-95.7	54	94	196	236
ENSGALT00000066752	ENSGALT00000085815	(((((.(((((((((((((((((((((((((((((((((((&))))))))))))))))))))))))))))))))))).)))))	-95.7	54	94	223	263
ENSGALT00000066752	ENSGALT00000086930	(((((.(((((((((((((((((((((((((((((((((((&))))))))))))))))))))))))))))))))))).)))))	-95.7	54	94	223	263
ENSGALT00000066752	ENSGALT00000088246	(((((.(((((((((((((((((((((((((((((((((((&))))))))))))))))))))))))))))))))))).)))))	-95.7	54	94	223	263
ENSGALT00000066752	ENSGALT00000088725	(((((.(((((((((((((((((((((((((((((((((((&))))))))))))))))))))))))))))))))))).)))))	-95.7	54	94	220	260
ENSGALT00000066752	ENSGALT00000090085	.((((((.(((((((((((((((((((((((((((((((((&))))))))))))))))))))))))))))))))).)))))).	-98.4	56	96	446	486
ENSGALT00000067592	ENSGALT00000012986	((((((((.((((.((((((((.((((..((((((((((((&))))))))))))..)))).)))))))).)))).))))))))	-56.4	278	318	4693	4733
ENSGALT00000067592	ENSGALT00000024901	.((((((((((.(.((((.((.(((((((((((((((((.&.))))))))))))))))).)).))))).)))))))))).	-55	284	322	663	702
ENSGALT00000067592	ENSGALT00000070714	.((((((((((.(.((((.((.(((((((((((((((((.&.))))))))))))))))).)).))))).)))))))))).	-55	284	322	663	702
ENSGALT00000067804	ENSGALT00000002576	(((((((((((((((((((((((((((((((((((((((((&)))))))))))))))))))))))))))))))))))))))))	-96.3	467	507	835	875
ENSGALT00000067804	ENSGALT00000002917	(((((((((..((.(((((((((((((((((((.(((((((&))))))).))))))))))))))))))).))..)))))))))	-64.9	502	542	1092	1132
ENSGALT00000067804	ENSGALT00000009165	.((((((((.(((((((.(((.(((.(((((((((.((((.&.)))).))))))))).))).))).)))))))..))))))))	-56.9	485	525	4004	4044
ENSGALT00000067804	ENSGALT00000013683	(((((((((((((.((((((...((((((((((((((((((&)))))))))).)))))))))))))).))))))))))))).	-66.7	444	483	405	445
ENSGALT00000067804	ENSGALT00000026363	(((((((.((.(((...((((..((((((((((((((((((&))))))))))))))))))..))))...))).)).)))))))	-49.8	1118	1158	1983	2023
ENSGALT00000067804	ENSGALT00000027117	(((((((((((((((.((((.((((.((((((((((((((.&.)))))))))))))).)))).)))).)))))))))))))))	-70.5	475	515	3298	3338
ENSGALT00000067804	ENSGALT00000027228	.(((((((((((((.(((((((((((.(((((((((((((.&.))))))))))))).))))))))))).))))))))))))).	-71.8	464	504	1186	1226
ENSGALT00000067804	ENSGALT00000027606	.(((((..(((((((((.((((((((((((((((((((((.&.)))))))))))))))))))))).)))))))))..))))).	-79	467	507	3212	3252
ENSGALT00000067804	ENSGALT00000036493	.(((((((((((((((((((((.((((((((((((((((((&)))))))))))))))))).))))))))))))))))))))).	-88.3	472	512	614	654
ENSGALT00000067804	ENSGALT00000036519	(((((((((((((((((((((((((((((((((((((((((&)))))))))))))))))))))))))))))))))))))))))	-96.6	464	504	2389	2429
ENSGALT00000067804	ENSGALT00000042895	((((((((((((((.((((((.(((((((((((((((((((&))))))))))))))))))).)))))).))))))))))))))	-79.4	464	504	827	867
ENSGALT00000067804	ENSGALT00000043680	.((((((((((((((((.(((((((((((((((((((((((&))))))))))))))))))))))).)))))))))))))))).	-92.9	489	529	285	325
ENSGALT00000067804	ENSGALT00000044913	((((((((((((((((((((((((((((((((((((((((.&.))))))))))))))))))))))))))))))))))))))))	-96.4	475	515	20	60
ENSGALT00000067804	ENSGALT00000050432	.((((((((.(((((((.(((.(((.(((((((((.((((.&.)))).))))))))).))).))).)))))))..))))))))	-56.9	485	525	3548	3588
ENSGALT00000067804	ENSGALT00000050709	.(((((((((((((.....(((((((((((((((((((((.&.))))))))))))))))))))).....))))))))))))).	-74.3	507	547	1728	1768
ENSGALT00000067804	ENSGALT00000051762	.((((((((.(((((((.(((.(((.(((((((((.((((.&.)))).))))))))).))).))).)))))))..))))))))	-56.9	485	525	3871	3911
ENSGALT00000067804	ENSGALT00000057848	(((((((((((((.((((((...((((((((((((((((((&)))))))))).)))))))))))))).))))))))))))).	-66.7	444	483	405	445
ENSGALT00000067804	ENSGALT00000061752	.((((((((((((((.((((((((((((((((((((((((.&.)))))))))))))))))))))))).)))))))))))))).	-85	507	547	422	462
ENSGALT00000067804	ENSGALT00000063855	((((((((((((((((((((((((.....(((((((((((.&.)))))))))))..)))))))))))))))))))))))).	-76.2	449	487	1318	1358
ENSGALT00000067804	ENSGALT00000064964	.((((((((((((((((((.((((((((((((.(((((((.&.))))))).)))))))))))).)))))))))))))))))).	-57.7	1309	1349	2300	2340
ENSGALT00000067804	ENSGALT00000065204	.(((((((((((((((((((((((.((((((.((((((.&.)))))).)))))).))))))))))))))))))))))).	-77.4	476	514	1075	1113
ENSGALT00000067804	ENSGALT00000071228	.(((((((((((((((((.(((((((((.(((((((((((.&.))))))))))).))))))))).))))))))))))))))).	-77.7	421	461	2814	2854
ENSGALT00000067804	ENSGALT00000071955	.((((((((((((((((((((((((((((((((.((((((.&.)))))).)))))))))))))))))))))))))))))))).	-89.2	480	520	17	57
ENSGALT00000067804	ENSGALT00000072280	.((((((((((((.((((((((.((..(((((((((((((.&.)))))))))))))..)).)))))))).)))).))))))))	-58.4	544	584	138	178
ENSGALT00000067804	ENSGALT00000072613	(((((((((.((((.(((((((((...((((((((((((((&))))))))))))))...))))))))).)))).)))))))))	-62.5	464	504	1326	1366
ENSGALT00000067804	ENSGALT00000078219	((((((((((((((((((((((((((((((((((((((((.&.))))))))))))))))))))))))))))))))))))))))	-99.4	475	515	448	488
ENSGALT00000067804	ENSGALT00000082373	(((((((((((((((((((((((((((((((((((((((((&)))))))))))))))))))))))))))))))))))))))))	-96.3	467	507	835	875
ENSGALT00000067804	ENSGALT00000082770	(((((((((.((((.((((((.(((((((.(((((((((((&))))))))))).))))))).)))))).)))).)))))))))	-71.9	464	504	103	143
ENSGALT00000067804	ENSGALT00000085468	((((((((((((.((((.((((((((((((((((((((((.&.)))))))))))))))))))))).)))).))))))))))))	-75.7	467	507	3799	3839
ENSGALT00000067804	ENSGALT00000085959	.((((((.((((((((((.((((((((((((((((((((.&.)))))))))))))))))))).)))))))))).)))))).	-76.5	490	529	68	107
ENSGALT00000067804	ENSGALT00000087530	.((((((.((((((((((.((((((((((((((((((((.&.)))))))))))))))))))).)))))))))).)))))).	-76.5	490	529	68	107
ENSGALT00000067804	ENSGALT00000089263	((((((((((((((((((((((((.....(((((((((((.&.)))))))))))..)))))))))))))))))))))))).	-76.2	449	487	1148	1188
ENSGALT00000068096	ENSGALT00000001534	.((((.(((((((((((.(((..(((..((((((((((((.&.))))))))))))..)))..))).))))))))))).)))).	-61.2	153	193	3585	3625
ENSGALT00000068096	ENSGALT00000012986	.(((((((((((((((.(((((.(((.(((((((((((((.&.))))))))))))).))).))))).))))))))))))))).	-71.8	129	169	4594	4634
ENSGALT00000068096	ENSGALT00000013283	.((((((((((((((((((((((((((((((.&.)))))))))))))))))))))))))))))).	-60.9	44	75	3378	3409
ENSGALT00000068096	ENSGALT00000015796	.(((((((((((((((.(..(((((.((((((((((((((.&.)))))))))))))).)))))..)..)))))))))))))))	-55.9	34	74	63	103
ENSGALT00000068096	ENSGALT00000023307	(((((((.((((((.((((((((..((.((((((((((((.&.)))))))))))).)).)))))))).)))))).))))))).	-64.2	95	135	3109	3149
ENSGALT00000068096	ENSGALT00000027081	.((((((((((((((((.(((.(((((..(((((((((((.&.))))))))))))).)))..))).)))))))))))))))).	-65.7	153	193	625	665
ENSGALT00000068096	ENSGALT00000027083	.((((((((((((((((.(((.(((((..(((((((((((.&.))))))))))))).)))..))).)))))))))))))))).	-65.7	153	193	3945	3985
ENSGALT00000068096	ENSGALT00000027680	(((((((.(((((((((((((((..((((((.((((((((.&.)))))))).)))))).))))))))))))))).))))))).	-74.9	95	135	1668	1708
ENSGALT00000068096	ENSGALT00000028001	.(((((.((((((((((((((((((.((((((((((((((.&.)))))))))))))).)))))))))))))))))).))))).	-68.8	54	94	1206	1246
ENSGALT00000068096	ENSGALT00000028025	.((((((.(((((((.(((((((((((.((((((((((((.&.)))))))))))).))))))))))).))))))).)))))).	-60.7	44	84	1870	1910
ENSGALT00000068096	ENSGALT00000030086	(((((((.(((((((((((((((..((((((.((((((((.&.)))))))).)))))).))))))))))))))).))))))).	-74.9	95	135	1562	1602
ENSGALT00000068096	ENSGALT00000034720	(((((((((((..((((((((((.(((..(((((((((((.&.)))))))))))..))).))))))))))..)))))))))))	-61.6	159	199	1044	1084
ENSGALT00000068096	ENSGALT00000036706	((.((((((((((((.(((.(((((((((((((((.&.))))))))))))))).))))))))))))))).)).	-65.7	79	114	8642	8677
ENSGALT00000068096	ENSGALT00000043021	.(((((((((.(((((.(((((.(((.(((((((((((((.&.))))))))))))).))).))))).))))).))))))))).	-64.6	129	169	2499	2539
ENSGALT00000068096	ENSGALT00000045494	.((((((.(((((((.(((((((((.((((((((((((((.&.)))))))))))))).))))))))).))))))).)))))).	-65.6	54	94	174	214
ENSGALT00000068096	ENSGALT00000048378	(((((((((((((.(((..(((((((((((.(((((.((((&)))).))))).)))))))))))..))).)))))))))))))	-64.4	149	189	1784	1824
ENSGALT00000068096	ENSGALT00000048940	.(((((.((((((((((((((..(((((((((((((((((.&.)))))))))))))))))..)))))))))))))).))))).	-71.3	153	193	1323	1363
ENSGALT00000068096	ENSGALT00000054263	.((((.(((((((((((.(((..(((..((((((((((((.&.))))))))))))..)))..))).))))))))))).)))).	-61.2	153	193	3928	3968
ENSGALT00000068096	ENSGALT00000054976	.((((((((((((((((.(((..(((((((((((((((((.&.)))))))))))))))))..))).)))))))))))))))).	-70.7	153	193	2324	2364
ENSGALT00000068096	ENSGALT00000055403	.(((((((((((((((.(..(((((.((((((((((((((.&.)))))))))))))).)))))..)..)))))))))))))))	-55.9	34	74	63	103
ENSGALT00000068096	ENSGALT00000055900	((((((((((((((((((((((((((((.(((((.((((((&)))))).))))).))))))))))))))))))))))))))))	-57.5	43	83	3065	3105
ENSGALT00000068096	ENSGALT00000057908	.((((((((((((((((.(((.(((((..(((((((((((.&.))))))))))))).)))..))).)))))))))))))))).	-65.7	153	193	1710	1750
ENSGALT00000068096	ENSGALT00000058458	(((.((.((((((((((.((((.((((((((.(((((((((&))))))))).)).)))))).)))).)))))))))).)))))	-56.8	60	100	1901	1941
ENSGALT00000068096	ENSGALT00000060327	.(((((((((((((((.(..(((((.((((((((((((((.&.)))))))))))))).)))))..)..)))))))))))))))	-55.9	34	74	63	103
ENSGALT00000068096	ENSGALT00000065511	(((((((.((((((.((((((((..((.((((((((((((.&.)))))))))))).)).)))))))).)))))).))))))).	-64.2	95	135	605	645
ENSGALT00000068096	ENSGALT00000066204	.(((.((((((((..((.((((((((((((.(((((((((.&.))))))))).)))))))))))).)).)))))))).))).	-62.8	85	124	3415	3455
ENSGALT00000068096	ENSGALT00000066692	.((((((((((((((((((.(((..(((((((((((((((.&.)))))))))))))))..))).)))))))))))))))))).	-74.5	155	195	8102	8142
ENSGALT00000068096	ENSGALT00000067279	.((((((.(((((((.(((((((((.((((((((((((((.&.)))))))))))))).))))))))).))))))).)))))).	-65.6	54	94	174	214
ENSGALT00000068096	ENSGALT00000068667	((((((((((((((((((((((((((((.(((((.((((((&)))))).))))).))))))))))))))))))))))))))))	-57.5	43	83	3065	3105
ENSGALT00000068096	ENSGALT00000071468	.((((.(((...((((((.(((((((((((((((((((((.&.)))))))))))))).))))))).))))))))))))).	-61.7	85	122	1419	1459
ENSGALT00000068096	ENSGALT00000074019	.((((.(((...((((((.(((((((((((((((((((((.&.)))))))))))))).))))))).))))))))))))).	-61.7	85	122	1430	1470
ENSGALT00000068096	ENSGALT00000076574	.((((((((((((((((((((((((((((((((((.&.)))))))))))))))))))))))))))))))))).	-63.1	44	79	490	525
ENSGALT00000068096	ENSGALT00000077465	.((((((((((((((((((((((((((((((((((.&.)))))))))))))))))))))))))))))))))).	-63.1	44	79	305	340
ENSGALT00000068096	ENSGALT00000078130	.((((((.(((((((.(((((((((.((((((((((((((.&.)))))))))))))).))))))))).))))))).)))))).	-65.6	54	94	174	214
ENSGALT00000068096	ENSGALT00000079069	.(((((.((((((((((((((((((((((((((((((((((&)))))))))))))))))))))))))))))))))).))))).	-75	35	75	1524	1564
ENSGALT00000068096	ENSGALT00000079973	.((((.(((...((((((.(((((((((((((((((((((.&.)))))))))))))).))))))).))))))))))))).	-61.7	85	122	1470	1510
ENSGALT00000068096	ENSGALT00000084943	.((((((((((((((((((((((((((((((((((.&.)))))))))))))))))))))))))))))))))).	-63.1	44	79	308	343
ENSGALT00000068096	ENSGALT00000086705	((((((((((((((.((((((((((((((((((((((((((&)))))))))))))))))))))))))).))))))))))))))	-72	43	83	174	214
ENSGALT00000068096	ENSGALT00000086712	.((((((((((((((((.(((.(((((..(((((((((((.&.))))))))))))).)))..))).)))))))))))))))).	-65.7	153	193	627	667
ENSGALT00000068096	ENSGALT00000086863	.((((((((((((((..(((((((.((((..(((((((((&))))))))).)))).))))))).....))))))))))))))	-60.9	102	142	429	468
ENSGALT00000068096	ENSGALT00000087759	((((((.(((.(((((((((((((.(((...(((((((((.&.))))))))))))))))))))))))).))).)))))).	-46.5	30	67	1152	1192
ENSGALT00000068096	ENSGALT00000088187	.((((((((((((((((.(((.(((((..(((((((((((.&.))))))))))))).)))..))).)))))))))))))))).	-65.7	153	193	917	957
ENSGALT00000068096	ENSGALT00000089068	.((((.(((...((((((.(((((((((((((((((((((.&.)))))))))))))).))))))).))))))))))))).	-61.7	85	122	1433	1473
ENSGALT00000068096	ENSGALT00000089615	(((((((((((((.(((..(((((((((((.(((((.((((&)))).))))).)))))))))))..))).)))))))))))))	-64.4	149	189	1018	1058
ENSGALT00000068096	ENSGALT00000090040	.((((((((((((((((.(((((((((.((((((((((((.&.))))))))))))))))).)))).)))))))))))))))).	-75.9	130	170	1745	1785
ENSGALT00000068096	ENSGALT00000090232	.((((((((((((((((.(((..(((..((((((((((((.&.))))))))))))..)))..))).)))))))))))))))).	-62.1	153	193	612	652
ENSGALT00000068549	ENSGALT00000053938	(((((((..((((.(((((((((((((((...(((((((((&)))))))))...))))))))...))))))))))))))))))	-49.5	265	305	4370	4410
ENSGALT00000068549	ENSGALT00000075915	.(((((.((((((..(((...(((((((((((((((((.&.)))))))))))))))))..))))))))).))))).	-45.1	276	311	1949	1987
ENSGALT00000069179	ENSGALT00000002917	.(((((((((((.(((((((((((((.((((((((((((.&.)))))))))))).))..))))))))))).)))))))))))	-72.2	338	378	1316	1355
ENSGALT00000069179	ENSGALT00000013683	.((((((((((((((((((((((((.((((.(((((((.&.))))))).)))).)))))))))))))))))))))))).	-71.6	434	472	893	931
ENSGALT00000069179	ENSGALT00000057848	.((((((((((((((((((((((((.((((.(((((((.&.))))))).)))).)))))))))))))))))))))))).	-71.6	434	472	893	931
ENSGALT00000069179	ENSGALT00000071228	.(((((((((((((((.(((((((((((((((((((((.&.))))))))))))))))))))).))))))))))))))).	-76.7	479	517	3164	3202
ENSGALT00000069623	ENSGALT00000001315	((((((((((((((((((((((((((((((((((((((((.&.))))))))))))))))))))))))))))))))))))))))	-90.6	189	229	5383	5423
ENSGALT00000069623	ENSGALT00000015999	.(((((((((((((((.((((((((((((((((((((((((&)))))))))))))))))))))))).))))))))))))))).	-78.3	341	381	2711	2751
ENSGALT00000069623	ENSGALT00000090040	((((((((((((((.(((((.((((((((((((((((((((&)))))))))))))))))))).))))).))))))))))))))	-73.4	339	379	1486	1526
ENSGALT00000069935	ENSGALT00000027680	.(((.(((((((((((((((((((.((((.(((.(((((((&))))))))))...)))).)))))))))))))))))))))).	-74.7	617	657	1650	1690
ENSGALT00000069935	ENSGALT00000030086	.(((.(((((((((((((((((((.((((.(((.(((((((&))))))))))...)))).)))))))))))))))))))))).	-74.7	617	657	1544	1584
ENSGALT00000069935	ENSGALT00000034720	(((((((((((((((((((((((((((((((((((((((((&)))))))))))))))))))))))))))))))))))))))))	-73.2	730	770	948	988
ENSGALT00000069935	ENSGALT00000036706	.((((((((((((((((((((((((.((((.((.((((((.&.)))))).)).)))).))))))))))))))))))).)))))	-47.5	570	610	8652	8692
ENSGALT00000069935	ENSGALT00000048378	.(((.(((((((((.((((((((((((((.(((((((((((&)))))))))))..)))))))))))))).)))))))))))).	-78.6	617	657	1821	1861
ENSGALT00000069935	ENSGALT00000057908	.(((((((..((.((((((((.((((...((((((((((.&.)))))))))).)).)).))))))))))))))))).	-56.9	651	686	1697	1736
ENSGALT00000069935	ENSGALT00000063392	.(((((((((((((((((((...(((((((((((((((.&.)))))))))))))))...))))))))))))))))))).	-58.1	567	605	1547	1585
ENSGALT00000069935	ENSGALT00000066692	.((((((((((((((((((..(((.(((((((((((((.&.)))))))))))))....)))..))))))))))))))))))	-79.3	612	652	8146	8184
ENSGALT00000069935	ENSGALT00000071468	.((((((((((((((((((((((((.......((((((((.&.))))))))........))))))))))))))))))))))))	-71.9	613	653	1397	1437
ENSGALT00000069935	ENSGALT00000074019	.((((((((((((((((((((((((.......((((((((.&.))))))))........))))))))))))))))))))))))	-71.9	613	653	1408	1448
ENSGALT00000069935	ENSGALT00000075230	.(((((((((((((((((((...(((((((((((((((.&.)))))))))))))))...))))))))))))))))))).	-58.1	567	605	1547	1585
ENSGALT00000069935	ENSGALT00000079973	.((((((((((((((((((((((((.......((((((((.&.))))))))........))))))))))))))))))))))))	-71.9	613	653	1448	1488
ENSGALT00000069935	ENSGALT00000086705	.((((.(((((((.(((((((((((((((.((((((((((.&.)))))))))).))))))))))))))).))))))).)))).	-58.9	550	590	173	213
ENSGALT00000069935	ENSGALT00000086863	(((..(((((.(((.(((((((((((((((((((((.(((.&))).))))))))))))))))))))).))))))))...))).	-73	625	665	414	454
ENSGALT00000069935	ENSGALT00000089068	.((((((((((((((((((((((((.......((((((((.&.))))))))........))))))))))))))))))))))))	-71.9	613	653	1411	1451
ENSGALT00000069935	ENSGALT00000089615	.(((.(((((((((.((((((((((((((.(((((((((((&)))))))))))..)))))))))))))).)))))))))))).	-78.6	617	657	1055	1095
ENSGALT00000069935	ENSGALT00000090040	.((((.((((((((((((((((((((((((((((((((((.&.)))))))))))))))))))))))))))))))))).)))).	-67.7	744	784	1615	1655
ENSGALT00000070796	ENSGALT00000002917	(((((((.((.((.((((((((((((((((((((((((((.&.)))))))))))))))))))))))))).)).)).)))))))	-78.3	322	362	1380	1420
ENSGALT00000070796	ENSGALT00000013683	.((((((((((((((((((((((((((((.(((((((((((&))))))))))).)))))))))))))))))))))))))))).	-86.1	487	527	890	930
ENSGALT00000070796	ENSGALT00000057848	.((((((((((((((((((((((((((((.(((((((((((&))))))))))).)))))))))))))))))))))))))))).	-86.1	487	527	890	930
ENSGALT00000070796	ENSGALT00000071228	.((((((((((((((((((((.((((((((((((((((((.&.)))))))))))))))))).)))))))))))))))))))).	-79.4	512	552	3181	3221
ENSGALT00000071004	ENSGALT00000086626	.((((((((((((((((((((((((((((((((((((((((&)))))))))))))))))))))))))))))))))))))))).	-106.7	1036	1076	146	186
ENSGALT00000071419	ENSGALT00000001106	((((((((((((((((((((((((((.(((((((((((.&.))))))))))).)))))))))))))))))))))))))).	-65	1368	1407	255	293
ENSGALT00000071419	ENSGALT00000054701	.((((((((.((((.((((((((((((((((.((((((.&.)))))).)))))))))))))))).)))).)))))))).	-69.5	1410	1448	4862	4900
ENSGALT00000071762	ENSGALT00000043021	.(((((((((((((.(((((((((.((((((((((((((((&)))))))))))))))).))))))))).))))))))))))).	-65.6	19	59	798	838
ENSGALT00000071762	ENSGALT00000066119	.((..((((((((((.(((((((((..(((((.&.)))))..))))))).)).)).)))))))).)).	-39.8	188	221	1195	1227
ENSGALT00000071762	ENSGALT00000070846	.((..((((((((((.(((((((((..(((((.&.)))))..))))))).)).)).)))))))).)).	-39.8	188	221	1195	1227
ENSGALT00000071762	ENSGALT00000076221	.((..((((((((((.(((((((((..(((((.&.)))))..))))))).)).)).)))))))).)).	-39.8	188	221	1195	1227
ENSGALT00000071762	ENSGALT00000082608	.((..((((((((((.(((((((((..(((((.&.)))))..))))))).)).)).)))))))).)).	-39.8	188	221	1195	1227
ENSGALT00000072166	ENSGALT00000009713	.((((((.((((((((((((((.(((((((((((((((.&.))))))))))))))).)))))))))))))).)))))).	-64.3	328	366	2067	2105
ENSGALT00000072166	ENSGALT00000026366	.(((((((((((((((((((((((((((((((((((((.&.))))))))))))))))))))))))))))))))))))).	-75.1	328	366	827	865
ENSGALT00000072166	ENSGALT00000034720	((((((((((((((((((((((((((...(.(((((((((.&.))))))))).)...))))))))))))))))))))))))))	-61.1	316	356	1174	1214
ENSGALT00000072166	ENSGALT00000045494	.(((((((((((((((((((((((((((...(((((((.&.)))))))...))))))))))))))))))))))))))).	-69.9	328	366	186	224
ENSGALT00000072166	ENSGALT00000051153	.(((((((((((((((((((((((.(((((((((((((.&.))))))))))))).))))))))))))))))))))))).	-74	328	366	2973	3011
ENSGALT00000072166	ENSGALT00000067279	.(((((((((((((((((((((((((((...(((((((.&.)))))))...))))))))))))))))))))))))))).	-69.9	328	366	186	224
ENSGALT00000072166	ENSGALT00000078130	.(((((((((((((((((((((((((((...(((((((.&.)))))))...))))))))))))))))))))))))))).	-69.9	328	366	186	224
ENSGALT00000072166	ENSGALT00000079069	((((((((((((((((((((((((((((((...(((((((.&.)))))))...))))))))))))))))))))))))))))))	-70.7	318	358	1525	1565
ENSGALT00000072166	ENSGALT00000083663	.(((((((((((((((((((((((((((((((((((((.&.))))))))))))))))))))))))))))))))))))).	-75.1	328	366	791	829
ENSGALT00000072642	ENSGALT00000045385	.((((((..(((((.((..(((((((...((((((((.&.)))))))))))))))..)).)))))..)))))).	-41.2	928	962	965	1002
ENSGALT00000072642	ENSGALT00000048481	.((((((((.(((.(((((((((((((((.(((((((((.&.))))))))).))))))))))))))).))).)))))))).	-58.7	873	912	644	683
ENSGALT00000072642	ENSGALT00000077785	(((((((((.((...((((......((((((((((((((((&))))))))))))))))......))))...)).)))))))))	-50	959	999	793	833
ENSGALT00000072642	ENSGALT00000086713	.((((((..(((((.((..(((((((...((((((((.&.)))))))))))))))..)).)))))..)))))).	-41.2	928	962	1200	1237
ENSGALT00000072642	ENSGALT00000090279	.((((((..(((((.((..(((((((...((((((((.&.)))))))))))))))..)).)))))..)))))).	-41.2	928	962	1287	1324
ENSGALT00000073094	ENSGALT00000023169	.(((((((((((((((((((((((((((((((((((((.(.&.).))))))))))))))))))))))))))))))))))))).	-91.8	182	222	1482	1522
ENSGALT00000073094	ENSGALT00000023170	.(((((((((((((((((((((((((((((((((((((.(.&.).))))))))))))))))))))))))))))))))))))).	-91.8	182	222	1318	1358
ENSGALT00000073094	ENSGALT00000030504	.(((((((((((((((((((((((((((((((((((((.(.&.).))))))))))))))))))))))))))))))))))))).	-91.8	182	222	1444	1484
ENSGALT00000073094	ENSGALT00000054088	((((((((((((((((((((((((((((((((((((((.(.&.).))))))))))))))))))))))))))))))))))))))	-92.1	182	222	1532	1572
ENSGALT00000073094	ENSGALT00000059763	.(((((((((((((((((((((((((((((((((((((.(.&.).))))))))))))))))))))))))))))))))))))).	-91.8	182	222	1185	1225
ENSGALT00000073094	ENSGALT00000067789	.(((((((((((((((((((((((((((((((((((((.(.&.).))))))))))))))))))))))))))))))))))))).	-91.8	182	222	1270	1310
ENSGALT00000073094	ENSGALT00000078060	.(((((((((((((((((((((((((((((((((((((.(.&.).))))))))))))))))))))))))))))))))))))).	-91.8	182	222	1341	1381
ENSGALT00000073094	ENSGALT00000086106	.(((((((((((((((((((((((((((((((((((((.(.&.).))))))))))))))))))))))))))))))))))))).	-91.8	182	222	1486	1526
ENSGALT00000073094	ENSGALT00000086454	((((((((((((((((((((((((((((((((((((((.(.&.).))))))))))))))))))))))))))))))))))))))	-92.1	182	222	1387	1427
ENSGALT00000073094	ENSGALT00000087584	.(((((((((((((((((((((((((((((((((((((.(.&.).))))))))))))))))))))))))))))))))))))).	-91.8	182	222	1223	1263
ENSGALT00000073094	ENSGALT00000089238	.(((((((((((((((((((((((((((((((((((((.(.&.).))))))))))))))))))))))))))))))))))))).	-91.8	182	222	1302	1342
ENSGALT00000073222	ENSGALT00000001315	.((((.(((((((((((.(((((((((((((((((((((.&.))))))))))))))))))))).))))))))))).)))).	-76.6	462	501	4345	4384
ENSGALT00000073222	ENSGALT00000001534	.((((((((((((((((.(((((((((((((((((((((.&.))))))))))))))))))))).)))))))))))))))).	-82.8	398	437	3607	3646
ENSGALT00000073222	ENSGALT00000002576	.(((((.((...(((((((((((((...((((((.((((.&.)))).))))))...)))))))))))))...)).))))).	-51.2	456	495	1336	1375
ENSGALT00000073222	ENSGALT00000007692	.((((((((((((((((((..((((((((((.(((((((.&.))))))).))))))))))..))))))))).))))))))).	-60.3	476	516	170	209
ENSGALT00000073222	ENSGALT00000012986	.(((((((((((((((.((((((((((((((((((((((((&))).))))))))))))))))))))).)))))))))))))))	-88.2	791	831	4207	4247
ENSGALT00000073222	ENSGALT00000013283	.((((((.(((((((((.(((((((((((((((((((((.&.))))))))))))))))))))).))))))))).)))))).	-76.6	398	437	3283	3322
ENSGALT00000073222	ENSGALT00000015999	.(((((((...(((((((((((((((.(((((((((((((.&.))))))))))))).)))))))))))))))...))))))).	-68.9	684	724	2693	2733
ENSGALT00000073222	ENSGALT00000023307	((((((((((((((((((((((((((((((((((((((((.&.))))))))))))))))))))))))))))))))))))))))	-89.2	683	723	2786	2826
ENSGALT00000073222	ENSGALT00000024967	.(((((((((((((((((((((((((((((((((((((((.&.))))))))))))))))))))))))))))))))))))))).	-74.2	311	351	1817	1857
ENSGALT00000073222	ENSGALT00000027081	((((((((((((((((((((((.((((((((((((((((((&)))))))))))))))))).))))))))))))))))))))))	-89.3	402	442	642	682
ENSGALT00000073222	ENSGALT00000027083	((((((((((((((((((((((.((((((((((((((((((&)))))))))))))))))).))))))))))))))))))))))	-89.3	402	442	3962	4002
ENSGALT00000073222	ENSGALT00000027330	((((((((((((((((((((((((((.(((((((((((((.&.))))))))))))).))))))))))))))))))))))))))	-90.2	1264	1304	1718	1758
ENSGALT00000073222	ENSGALT00000027680	(((((((.((((((((((((((((((((((.(((.((((((&)))))).))).)))))))))))))))))))))).)))))))	-75.6	402	442	1626	1666
ENSGALT00000073222	ENSGALT00000030086	(((((((.((((((((((((((((((((((.(((.((((((&)))))).))).)))))))))))))))))))))).)))))))	-75.6	402	442	1520	1560
ENSGALT00000073222	ENSGALT00000042382	((((((((((((((((((((((((.((((((((((((((((&))))))))))))).)))))))))))))))))))))))))))	-80.1	448	488	47	87
ENSGALT00000073222	ENSGALT00000043021	.((((((((((.((((((.((((((.((((((((((((((.&.)))))))))))))).)))))).)))))).)))))))))).	-78.5	794	834	2103	2143
ENSGALT00000073222	ENSGALT00000044116	.((((((((((((.(((((((((.((((.((((((.(((.&.))).))))))...)))).))))))))).))))))))))))	-63.7	680	720	4396	4435
ENSGALT00000073222	ENSGALT00000045984	.(((((((.(((.(.((((((.(((((.(((((((((((.&.)))))))).))).))))).)))))).).))).))))))).	-57.8	790	830	6	45
ENSGALT00000073222	ENSGALT00000048685	.(((((((((((((.((((((((.((((.((((((((.&.))).))))).)))).)))))))).))))))))))))).	-61.2	446	484	1307	1344
ENSGALT00000073222	ENSGALT00000051153	.((((((((((((((((.(.((..((((((..((.((((((&)))))).))..))))))..)).).)))))))))))))))).	-57.9	402	442	2891	2931
ENSGALT00000073222	ENSGALT00000053938	((((.(((.((((((((((((((((((((((((((((((((&)))))))))))))))))))))))))))))))).))).))))	-66.5	307	347	4283	4323
ENSGALT00000073222	ENSGALT00000054263	.((((((((((((((((.(((((((((((((((((((((.&.))))))))))))))))))))).)))))))))))))))).	-82.8	398	437	3950	3989
ENSGALT00000073222	ENSGALT00000054976	.((((((((((((.((((((((((((.(((((((..((((.&.))))..))))))).)))))))))))).)))))))))))).	-73.4	456	496	2287	2327
ENSGALT00000073222	ENSGALT00000057908	((((((((((((((((((((((.((((((((((((((((((&)))))))))))))))))).))))))))))))))))))))))	-89.3	402	442	1727	1767
ENSGALT00000073222	ENSGALT00000060046	.((((((((((((.(((.((((((((.((((.((((((((.&.))).))))).)))).)))))))).))).))))))))))))	-64.9	446	486	407	447
ENSGALT00000073222	ENSGALT00000065039	(((((((.((((((((((..((((..((((((((((((((.&.))))))))))))))..))))..)))))))))).)))))))	-65.5	683	723	190	230
ENSGALT00000073222	ENSGALT00000065511	((((((((((((((((((((((.((((((((((((((((((&)))))))))))))))))).))))))))))))))))))))))	-89.3	402	442	563	603
ENSGALT00000073222	ENSGALT00000065950	.(((((((((((((((....((((((((..(((.(((((((&))))))).)))..))))))))....))))))))))))))).	-61	349	389	1451	1491
ENSGALT00000073222	ENSGALT00000066204	((((((((((((((((((((((.((((((((((((((((((&)))))))))))))))))).))))))))))))))))))))))	-89	402	442	3363	3403
ENSGALT00000073222	ENSGALT00000066692	.(((((((.(((((((((((((.(((((((..(((((((((&)))))))))..))))))).))))))))))))).))))))).	-73.7	452	492	3958	3998
ENSGALT00000073222	ENSGALT00000076635	((((((((((.((((.(((((((((..((((((((((((((&))))))))))))))..))))))))).)))).))))))))))	-63.2	601	641	9	49
ENSGALT00000073222	ENSGALT00000079069	.((((((((((((((..(((((((((((((((((((((((.&.)))))))))))))))))))))))..)))))))))))))).	-80.5	420	460	1396	1436
ENSGALT00000073222	ENSGALT00000082373	.(((((.((...(((((((((((((...((((((.((((.&.)))).))))))...)))))))))))))...)).))))).	-51.2	456	495	1336	1375
ENSGALT00000073222	ENSGALT00000082928	.(((((((((((((.((((((((.((((.((((((((.&.))).))))).)))).)))))))).))))))))))))).	-61.2	446	484	1284	1321
ENSGALT00000073222	ENSGALT00000086705	.((((((((((.((((((((((.((.(((((((((((((.&.))))))))))))).)).)))))))))).)))))))))).	-68.3	445	484	37	76
ENSGALT00000073222	ENSGALT00000086712	((((((((((((((((((((((.((((((((((((((((((&)))))))))))))))))).))))))))))))))))))))))	-89.3	402	442	644	684
ENSGALT00000073222	ENSGALT00000086863	.(((((((..(.(((((((((.(((..((((((((((((.&.))))))))))))..))).))))))))).)..))))))).	-64	431	470	368	407
ENSGALT00000073222	ENSGALT00000088187	.((((((((((((((..(((((((((((((((((((((((.&.)))))))))))))))))))))))..)))))))))))))).	-85.9	420	460	916	956
ENSGALT00000073222	ENSGALT00000090040	((((((((.((((((.((((((.(((((((((((((((((.&.))))))))))))))))).)))))).)))))).))))))))	-65.6	680	720	1470	1510
ENSGALT00000073222	ENSGALT00000090232	.((((((((((((((((.(((((((((((((((((((((.&.))))))))))))))))))))).)))))))))))))))).	-79.7	398	437	634	673
ENSGALT00000073231	ENSGALT00000066119	.((((((((((.((((((((((((.(((.((((((((((((&)))))))))).)).))).)))))))))))))))))))))).	-65.1	72	112	1386	1426
ENSGALT00000073231	ENSGALT00000070846	.((((((((((.((((((((((((.(((.((((((((((((&)))))))))).)).))).)))))))))))))))))))))).	-65.1	72	112	1386	1426
ENSGALT00000073231	ENSGALT00000076221	.((((((((((.((((((((((((.(((.((((((((((((&)))))))))).)).))).)))))))))))))))))))))).	-65.1	72	112	1386	1426
ENSGALT00000073231	ENSGALT00000082608	.((((((((((.((((((((((((.(((.((((((((((((&)))))))))).)).))).)))))))))))))))))))))).	-65.1	72	112	1386	1426
ENSGALT00000073622	ENSGALT00000015428	.(((((((((((((((((((.((((.((((((((((((((.&.)))))))))))))).)))).))))))))))))))))))).	-67.9	893	933	3663	3703
ENSGALT00000073622	ENSGALT00000015796	.(((((.((((((((((.(.(((((.((((((((((((((.&.)))))))))))))).))))).).)))))))))).))))).	-54.3	898	938	20	60
ENSGALT00000073622	ENSGALT00000055403	.(((((.((((((((((.(.(((((.((((((((((((((.&.)))))))))))))).))))).).)))))))))).))))).	-54.3	898	938	20	60
ENSGALT00000073622	ENSGALT00000055919	.((((((.(((((.(((((((((((((((((((((((((.&.)))))))))))).))))))))))))).))))).)))))).	-57.9	880	920	1254	1293
ENSGALT00000073622	ENSGALT00000060327	.(((((.((((((((((.(.(((((.((((((((((((((.&.)))))))))))))).))))).).)))))))))).))))).	-54.3	898	938	20	60
ENSGALT00000074834	ENSGALT00000013683	((((((((.((((((((((((((((((((((((((((((((&)))))))))))))))))))))))))))))))).))))))))	-73.3	1010	1050	642	682
ENSGALT00000074834	ENSGALT00000020817	.((((((((.((((((((((((.((((((.((((.(((((.&.))))).)))).)))))).)))))))))))).)))))))).	-63.7	1015	1055	846	886
ENSGALT00000074834	ENSGALT00000040160	.(((((((.....((((((((((.((((.((((((((((((&)))))))))))).))))..)))))))))).....)))))))	-59.5	1259	1299	3361	3401
ENSGALT00000074834	ENSGALT00000042702	.((((((..((((((((((.(.((((((((((((((((((.&.)))))))))))))))))).).))))))))))..)))))).	-59.1	419	459	69	109
ENSGALT00000074834	ENSGALT00000043096	.((((((((((((((((((((.((.((.(((((((((((.&.))))))))))).)).)).)))))))))))))))))))).	-56.5	1134	1173	23	62
ENSGALT00000074834	ENSGALT00000044973	.(((((((((((((((((((((.(((((.(((((((((((.&.))))))))))).))))).))))))))))))))))))))).	-59.3	1134	1174	22	62
ENSGALT00000074834	ENSGALT00000045881	((((((((((((((.((((((((((.(...((((((((((.&.))))))))))...).)))))))))).))))))))))))))	-57.1	425	465	63	103
ENSGALT00000074834	ENSGALT00000057848	((((((((.((((((((((((((((((((((((((((((((&)))))))))))))))))))))))))))))))).))))))))	-73.3	1010	1050	642	682
ENSGALT00000074834	ENSGALT00000070957	.(((((((((((((((((((((((((((((((((.&.))))))))))))))))))))))))))))))))).	-68.5	1256	1290	1536	1570
ENSGALT00000074834	ENSGALT00000071228	((((((((((((.(((((((((((((((((.(((((((((.&.))))))))).))))))))))))))))).))))))))))))	-77.6	1023	1063	2962	3002
ENSGALT00000074956	ENSGALT00000027330	.(((((((((((((((((((((((.(((((((((((.(((.&.))).))))))))))).))))))))))))))))))))))).	-73.7	87	127	1814	1854
ENSGALT00000074956	ENSGALT00000043021	((((.(((.(((((((((((((((((.(((((((((((((.&.))))))))))))).))))))))))))))))).))))))).	-69.2	92	132	1722	1762
ENSGALT00000075378	ENSGALT00000088885	(((((((((((((((((((((((((..((((((((((((((&))))))))))))))..)))))))))))))))))))))))))	-89.2	51	91	421	461
ENSGALT00000075378	ENSGALT00000089026	(((((((((((((((((((((((((..((((((((((((((&))))))))))))))..)))))))))))))))))))))))))	-89.2	51	91	319	359
ENSGALT00000075464	ENSGALT00000086626	(((((((((((((((((((((((((((((((((((((((((&)))))))))))))))))))))))))))))))))))))))))	-105.8	678	718	518	558
ENSGALT00000075533	ENSGALT00000055919	.(((((((((((((((((((.(((((((((((((.(((((.&.))))).))))))))))))).))))))))))))))))))).	-59.1	795	835	1257	1297
ENSGALT00000075533	ENSGALT00000078059	.(((((((((((((((((((((((.(((((((((((((.&.))))))))))))).))))))))))))))))))))))).	-62.8	787	825	1850	1888
ENSGALT00000076527	ENSGALT00000012986	.((((((((..(((((((((((((((((((((((((((((.&.)))))))))))))))))))))))))))))..)))))))).	-75.7	66	106	4042	4082
ENSGALT00000076527	ENSGALT00000023307	.(((((((((((((((((((((((((((((((((((((((.&))))))))))))))))))))))))))))))))))))))).	-87.5	1	40	2563	2603
ENSGALT00000076527	ENSGALT00000027330	((((((((((((((((((((((((((((((((((((((((.&.))))))))))))))))))))))))))))))))))))))))	-95.9	299	339	1082	1122
ENSGALT00000076527	ENSGALT00000043021	.(((((((((((.(((((.(((((((((.((((((((((.&.)))))))))).))))))))).))))).))))))))))).	-62.2	141	180	1868	1907
ENSGALT00000076816	ENSGALT00000002576	(((((((((((((((((((((((((((((((((((((((((&)))))))))))))))))))))))))))))))))))))))))	-92.2	36	76	1227	1267
ENSGALT00000076816	ENSGALT00000015999	.(((((((((.((((((((((((((((((((((..(((((.&.)))))..)))))))))))))))))))))).))))))))).	-65.5	134	174	2706	2746
ENSGALT00000076816	ENSGALT00000027330	.(((((.(((.((((.((((((((((((.((.((.(((((.&.))))).)).)).)))))))))))).)))).))).))))).	-58.9	722	762	1729	1769
ENSGALT00000076816	ENSGALT00000043021	.(((((...(((((((((((((((((((((((((.&.))))).))))))))))))))))))))...))))).	-64.2	728	763	1642	1676
ENSGALT00000076816	ENSGALT00000048685	((((((((.((((.(((((((((((((((((((((((((((&))))))))))))))))))))))))))))))).)))))))).	-76.1	8	48	1216	1256
ENSGALT00000076816	ENSGALT00000062078	.((((((((.((((((((((((((((((((((((((((((.&.)))))))))))))))))))))))))))))).)))))))).	-80.1	5	45	6053	6093
ENSGALT00000076816	ENSGALT00000082373	(((((((((((((((((((((((((((((((((((((((((&)))))))))))))))))))))))))))))))))))))))))	-92.2	36	76	1227	1267
ENSGALT00000076816	ENSGALT00000082928	((((((((.((((.(((((((((((((((((((((((((((&))))))))))))))))))))))))))))))).)))))))).	-76.1	8	48	1193	1233
ENSGALT00000077186	ENSGALT00000002917	((((((((((((((.(((((..((((((((((((((((((.&.))))))))))))))))))..))))))))))))))))))).	-68.4	821	861	1445	1485
ENSGALT00000077186	ENSGALT00000013683	((((((((((((((((((((((..(((..(((((((((((.&.))))))))))).)))..)))))))))))))))))))))).	-63.9	1236	1276	705	745
ENSGALT00000077186	ENSGALT00000036706	(((((..((((((((((((((((((((((((((((((((((&))))))))))))))))))))))))))))))))))..)))))	-68.3	1663	1703	6237	6277
ENSGALT00000077186	ENSGALT00000053949	((((((((((..(((((((.(.((((...(((((.(((((.&.))))))))))...)))).).)))))))..)))))))))).	-54	1563	1603	743	783
ENSGALT00000077186	ENSGALT00000057848	((((((((((((((((((((((..(((..(((((((((((.&.))))))))))).)))..)))))))))))))))))))))).	-63.9	1236	1276	705	745
ENSGALT00000077186	ENSGALT00000063855	(((.(((((((((((((((((((((((((.((((.((((((&)))))).)))).))))))))))))))))))))))))).)))	-76.3	1585	1625	1288	1328
ENSGALT00000077186	ENSGALT00000066236	.(((((((.((((((((((((((((((((((((((((((&))))))))))))..))))))).))))))))))).)))))))	-64.5	1300	1340	10	48
ENSGALT00000077186	ENSGALT00000071228	((((((((.((((((((((((((.(((((.(((((((((((&))))))))))).))))).)))))))))))))).))))))))	-79	1300	1340	2973	3013
ENSGALT00000077186	ENSGALT00000072613	.(((..(((((((((.((((((((((((((((((((((((.&.)))))))))))))))))))))))).)))))))))..))).	-69.7	1591	1631	1308	1348
ENSGALT00000077186	ENSGALT00000078219	(((((((((((((.(((.((.((((.(((((((.((((((.&.)))))).))))))).)))).)).))).)))))))))))))	-70.6	1584	1624	448	488
ENSGALT00000077186	ENSGALT00000085468	.(((.((((((((((((((((.((((((((((((.(((((.&.))))).)))))))))))).)))))))))))))))).))).	-71.5	1585	1625	3790	3830
ENSGALT00000077186	ENSGALT00000089263	(((.(((((((((((((((((((((((((.((((.((((((&)))))).)))).))))))))))))))))))))))))).)))	-76.3	1585	1625	1118	1158
ENSGALT00000078015	ENSGALT00000027330	(((.(((.(((((((((((((((((.(((((((((..(((.&.)))..))))))).))))))))))))))))))).))).)))	-58.1	1264	1304	2027	2067
ENSGALT00000078015	ENSGALT00000043021	(((((((.(((((((.(((..((((((((((((((((((((&))))))))))))))))))))..))).))))))).)))))))	-64.4	1204	1244	1998	2038
ENSGALT00000078015	ENSGALT00000066119	.((((((((((((((((((((((((.(((((.(((((.&.))))).))))).)))))))))))))))))))))))).	-75	643	680	1143	1180
ENSGALT00000078015	ENSGALT00000070846	.((((((((((((((((((((((((.(((((.(((((.&.))))).))))).)))))))))))))))))))))))).	-75	643	680	1143	1180
ENSGALT00000078015	ENSGALT00000076221	.((((((((((((((((((((((((.(((((.(((((.&.))))).))))).)))))))))))))))))))))))).	-75	643	680	1143	1180
ENSGALT00000078015	ENSGALT00000082608	.((((((((((((((((((((((((.(((((.(((((.&.))))).))))).)))))))))))))))))))))))).	-75	643	680	1143	1180
ENSGALT00000078025	ENSGALT00000012986	.((((((((((((.(((((((.(((((((((.((((((((&)))))))).)))))))))))))..))).)))))))))))).	-61.5	551	591	4330	4369
ENSGALT00000078025	ENSGALT00000015999	.((((((((((.(((((((((((((((((((((((((((((&))))))))))))))))))))))))))))).)))))))))).	-75.5	547	587	2716	2756
ENSGALT00000078025	ENSGALT00000023307	.(((((((((.(((((((((((.(((((((((((.(((((.&.))))).))))))))))).))))))))))).))))))))).	-67.3	570	610	2785	2825
ENSGALT00000078025	ENSGALT00000027330	.(((((((((.(((((((.(((((((((((.((.((((((.&.)))))).)).))))))))))).))))))).))))))))).	-57.2	386	426	2517	2557
ENSGALT00000078025	ENSGALT00000090040	.(((((((((((((((((.(((((((((((((((((((((.&.))))))))))))))))))))).))))))))))))))))).	-74.7	548	588	1488	1528
ENSGALT00000078046	ENSGALT00000068252	.(((((((((.((((((((((((((.(((((((.(.((((.&.)))).).))))))).)))))))))))))).))))))))).	-59.6	737	777	710	750
ENSGALT00000078149	ENSGALT00000012986	.(((((((((.(((((((((((((((((((((((((((((.&.))))))))))))))))))))))))))))).))))))))).	-82	66	106	4042	4082
ENSGALT00000078149	ENSGALT00000023307	(((((((((((((((((((((((((((((((((((((((((&)))))))))))))))))))))))))))))))))))))))))	-81	3	43	2560	2600
ENSGALT00000078149	ENSGALT00000027330	.(((((((((((((((((((((((((((((((((((((((.&.))))))))))))))))))))))))))))))))))))))).	-94.5	299	339	1082	1122
ENSGALT00000078149	ENSGALT00000043021	((((((((((.(((((((((.(((((((((.((((.((((.&.)))).)))).))))))))).))))))))).))))))))))	-69	76	116	1932	1972
ENSGALT00000078519	ENSGALT00000088530	((((((.(((((((.((..(((((((((((((((((((((.&.))))))))))))))))))))))).))))))).)))))).	-59.8	2022	2061	981	1021
ENSGALT00000078577	ENSGALT00000002576	((((((((((((((((((((((((((((((((((((((((.&.))))))))))))))))))))))))))))))))))))))))	-90.6	158	198	835	875
ENSGALT00000078577	ENSGALT00000013683	.((((((((.(((((((((((((.(.((((((((((((((.&.)))))))))))))).).))))))))))))).)))))).))	-65.1	143	183	395	435
ENSGALT00000078577	ENSGALT00000027228	(((((((((((.(((((((((..(((((((((((((((((.&.)))))))))))))))))..))))))))).)))))))))))	-60.9	140	180	1201	1241
ENSGALT00000078577	ENSGALT00000027606	.(((((.((((((((((.((((((((((((((((((((((.&.)))))))))))))))))))))).)))))))))).))))).	-78.2	158	198	3212	3252
ENSGALT00000078577	ENSGALT00000036493	.(((((((((((((((((((((.((((((((((((((((((&)))))))))))))))))).))))))))))))))))))))).	-86.3	163	203	614	654
ENSGALT00000078577	ENSGALT00000036519	.(((((((((((((((((((((((((((((((((((((((.&.))))))))))))))))))))))))))))))))))))))).	-92	161	201	2383	2423
ENSGALT00000078577	ENSGALT00000042895	(((((((((((((((((((((((((.((((((.(((((((.&.))))))).)))))).)))))))))))))))))))))))))	-73.4	166	206	816	856
ENSGALT00000078577	ENSGALT00000043680	.(((((((((((((((((((((((.((((((((((((((((&)))))))))))))))).))))))))))))))))))))))).	-87.3	163	203	302	342
ENSGALT00000078577	ENSGALT00000044913	((((((((((((((((((((((((((((((((((((((((.&.))))))))))))))))))))))))))))))))))))))))	-94.4	166	206	20	60
ENSGALT00000078577	ENSGALT00000057848	.((((((((.(((((((((((((.(.((((((((((((((.&.)))))))))))))).).))))))))))))).)))))).))	-65.1	143	183	395	435
ENSGALT00000078577	ENSGALT00000063855	.(((((((((((((((((((.((((((((.((((((((.&.)))))))).)))))))).))))))))))))))))))).	-70.6	140	178	1317	1355
ENSGALT00000078577	ENSGALT00000071955	(((((((((((((((((((((((((((((((((.((((((.&.)))))).)))))))))))))))))))))))))))))))))	-88.5	171	211	17	57
ENSGALT00000078577	ENSGALT00000078219	((((((((((((((((((((((((((((((((((((((((.&.))))))))))))))))))))))))))))))))))))))))	-97.4	166	206	448	488
ENSGALT00000078577	ENSGALT00000082373	((((((((((((((((((((((((((((((((((((((((.&.))))))))))))))))))))))))))))))))))))))))	-90.6	158	198	835	875
ENSGALT00000078577	ENSGALT00000085468	.((((((((((((((.((((.(((((((((((((((((((.&.))))))))))))))))))).)))).)))))))))))))).	-72.6	161	201	3796	3836
ENSGALT00000078577	ENSGALT00000089263	.(((((((((((((((((((.((((((((.((((((((.&.)))))))).)))))))).))))))))))))))))))).	-70.6	140	178	1147	1185
ENSGALT00000078921	ENSGALT00000053949	((.(((((((((((((((((((((.(((((.(.((.((((.&.)))))).).))))).)))))))))).))))))))))).))	-46.4	626	666	659	699
ENSGALT00000078921	ENSGALT00000063855	.((((((((((((((((...((((((((((((((((((((&))))))))))))))))))))...)))))))).)))))))).	-63.5	621	661	1227	1266
ENSGALT00000078921	ENSGALT00000089263	.((((((((((((((((...((((((((((((((((((((&))))))))))))))))))))...)))))))).)))))))).	-63.5	621	661	1057	1096
ENSGALT00000079562	ENSGALT00000012986	.(((((((((.(((((((((((((((((((((((((((((.&.))))))))))))))))))))))))))))).))))))))).	-81.7	65	105	4042	4082
ENSGALT00000079562	ENSGALT00000023307	(((((((((((((((((((((((((((((((((((((((((&)))))))))))))))))))))))))))))))))))))))))	-91.2	2	42	2560	2600
ENSGALT00000079562	ENSGALT00000027330	((((((((((((((((((((((((((((((((((((((((.&.))))))))))))))))))))))))))))))))))))))))	-95.9	299	339	1082	1122
ENSGALT00000079562	ENSGALT00000043021	(((((((((.((((((((((.(((((((((.(((((((((.&.))))))))).))))))))).)))))))))).)))))))))	-71.3	85	125	1922	1962
ENSGALT00000079785	ENSGALT00000085423	((((((((((((((.((((((((((((.(((((((((((((&))))))))))))).)))))))))))).))))))))))))))	-97.6	137	177	634	674
ENSGALT00000079785	ENSGALT00000086317	.(((((.((((((((((((((((((((((((((((((((((&)))))))))))))))).)))))))))))))))))).)))))	-96.7	115	155	697	737
ENSGALT00000079785	ENSGALT00000088031	.(((((.((((((((((((((((((((((((((((((((((&)))))))))))))))).)))))))))))))))))).)))))	-96.7	115	155	697	737
ENSGALT00000079785	ENSGALT00000088850	((((((((((((.(.(((((((((((((((((((((..((.&.))..))))))))))))))))).)))).)))))))))))))	-74.4	662	702	1132	1172
ENSGALT00000079785	ENSGALT00000088969	((((((((((((((((((((((((..(((((((((((((((&)))))))))))))))..))))))))))))))))))))))))	-101.9	135	175	654	694
ENSGALT00000079951	ENSGALT00000002917	.(((((((((((((((.(((((.(((((((((((((((((.&.))))))))))))))))).))))).))))))))))))))).	-68.7	425	465	1227	1267
ENSGALT00000079951	ENSGALT00000013683	.(((((((((((((((((((((((((((.((((((((((((&)))))))))))).))))))))))))))))))))))))))).	-84.3	437	477	890	930
ENSGALT00000079951	ENSGALT00000057848	.(((((((((((((((((((((((((((.((((((((((((&)))))))))))).))))))))))))))))))))))))))).	-84.3	437	477	890	930
ENSGALT00000079951	ENSGALT00000071228	.(((((((((((.((((((..(((((((((((((((((((.&.)))))))))))))))))))..)))))).))))))))))).	-66.7	461	501	3182	3222
ENSGALT00000082718	ENSGALT00000012986	.(((((((.(((((((((((((((((((((((((((((.&.))))))))))))..))))))))))))))))).))))))).	-75.6	66	106	4044	4082
ENSGALT00000082718	ENSGALT00000023307	(((((((((((((((((((((((((((((((((((((((((&)))))))))))))))))))))))))))))))))))))))))	-84.6	3	43	2560	2600
ENSGALT00000082718	ENSGALT00000027330	.(((((((((((((((.((((((((.(((((((((((((((&))))))))))))))).)))))))).))))))))))))))).	-90	212	252	1886	1926
ENSGALT00000082718	ENSGALT00000043021	((((.((((.((((((((((.(((((((((.(((((((((.&.))))))))).))))))))).)))))))))).)))))))).	-67.3	88	128	1922	1962
ENSGALT00000083152	ENSGALT00000009875	.(((((((((((((((((.(((((((((((((((((((.&.))))))))))))))))))).))))))))))))))))).	-69.3	561	599	1374	1412
ENSGALT00000083152	ENSGALT00000015428	((((((((.((((((((((..((((((((.((((((((((.&.)))))))))).))))))))..)))))))))).))))))))	-60.2	558	598	3680	3720
ENSGALT00000083152	ENSGALT00000015796	.(((((((((.((((((((((((((((.((((((((((((.&.)))))))))))).)))))))))))))))).))))))))).	-65.6	559	599	41	81
ENSGALT00000083152	ENSGALT00000015999	.(((((((((((((((((...(((((((((((((((((((.&.)))))))))))))))))))...))))))))))))))))).	-68.8	558	598	3083	3123
ENSGALT00000083152	ENSGALT00000039374	.((((((((((((((((.(((((((((((((((((((((((&)))))))))))).))))))))))).))))))))))))))))	-58.8	548	588	3224	3264
ENSGALT00000083152	ENSGALT00000055403	.(((((((((.((((((((((((((((.((((((((((((.&.)))))))))))).)))))))))))))))).))))))))).	-65.6	559	599	41	81
ENSGALT00000083152	ENSGALT00000055919	.(((((((((.(((((((((..(((((((((((((((.&.)))))))))))))))..))))))))).))))))))).	-56.5	562	599	1257	1294
ENSGALT00000083152	ENSGALT00000060327	.(((((((((.((((((((((((((((.((((((((((((.&.)))))))))))).)))))))))))))))).))))))))).	-65.6	559	599	41	81
ENSGALT00000083152	ENSGALT00000078059	.((((((((((((((((.((((((((((((((((((((((.&.)))))))))))))))))))))).)))))))))))))))).	-73.2	555	595	1844	1884
ENSGALT00000083211	ENSGALT00000053938	.(((((((((((((((((((((.(((((((((((((((((.&.))))))))))))))))).))))))))))))))))))))).	-82.2	706	746	3981	4021
ENSGALT00000083211	ENSGALT00000058013	(((((((((((((((((((((((((((((((((((((((((&)))))))))))))))))))))))))))))))))))))))))	-82.3	287	327	2122	2162
ENSGALT00000083211	ENSGALT00000062198	(((((((((((((((((((((((((((((((((((((((((&)))))))))))))))))))))))))))))))))))))))))	-82.3	287	327	2202	2242
ENSGALT00000083211	ENSGALT00000075915	.(((((((((((.((((((((((((((((((((((((((.&.)))))))))))))))))))))))))).))))))))))).	-66.5	293	332	1975	2014
ENSGALT00000083211	ENSGALT00000077752	(((((((((((((((((((((((((((((((((((((((((&)))))))))))))))))))))))))))))))))))))))))	-82.3	287	327	2202	2242
ENSGALT00000083238	ENSGALT00000053938	((((((((((((((((((((((((((((.(((((((((((.&.))))))))))).))))))))))))))))))))))))))))	-81.1	646	686	4031	4071
ENSGALT00000083238	ENSGALT00000058013	(((((((((((((((((((((((((((((((((((((((((&)))))))))))))))))))))))))))))))))))))))))	-84.5	279	319	2122	2162
ENSGALT00000083238	ENSGALT00000062198	(((((((((((((((((((((((((((((((((((((((((&)))))))))))))))))))))))))))))))))))))))))	-84.5	279	319	2202	2242
ENSGALT00000083238	ENSGALT00000075915	.(((((((((((.((((((((((((((((((((((((((.&.)))))))))))))))))))))))))).))))))))))).	-68.7	285	324	1975	2014
ENSGALT00000083238	ENSGALT00000077752	(((((((((((((((((((((((((((((((((((((((((&)))))))))))))))))))))))))))))))))))))))))	-84.5	279	319	2202	2242
ENSGALT00000083352	ENSGALT00000044811	.((((((((((((((((((((((((.(((.(((((((((((&))))))))))).))).)))))))))))))))))))))))).	-84.3	1020	1060	100	140
ENSGALT00000083590	ENSGALT00000083996	((((((((((.(.(((.(((((((((((((((((((((((.&.))))))))))))))))))))))).))).).))))))))))	-79.4	186	226	477	517
ENSGALT00000083590	ENSGALT00000085423	((((((((((((((((((((((((((((((((((((((((.&.))))))))))))))))))))))))))))))))))))))))	-97.9	186	226	39	79
ENSGALT00000083590	ENSGALT00000086317	(((((((((((((((((((((((((((((((((((((((((&)))))))))))))))))))))))))))))))))))))))))	-97.3	219	259	6	46
ENSGALT00000083590	ENSGALT00000086614	(((((((.((((((((((((((.(((((((((.((((.(((&))).)))).))))))))).)))))))))))))).)))))))	-74.5	567	607	77	117
ENSGALT00000083590	ENSGALT00000087885	(((((((.((((((((((((((.(((((((((.((((.(((&))).)))).))))))))).)))))))))))))).)))))))	-74.5	567	607	77	117
ENSGALT00000083590	ENSGALT00000088031	(((((((((((((((((((((((((((((((((((((((((&)))))))))))))))))))))))))))))))))))))))))	-97.3	219	259	6	46
ENSGALT00000083590	ENSGALT00000088850	(((((.(((((((((((((((((((((((((((((((((.&.))))))))))))))))))))))))))))))))).))))).	-89.7	176	216	488	527
ENSGALT00000083590	ENSGALT00000088969	((((((((((((((((((((((((((((((((((((((((.&.))))))))))))))))))))))))))))))))))))))))	-97.9	186	226	21	61
ENSGALT00000083590	ENSGALT00000089444	((((((((((.(.(((.(((((((((((((((((((((((.&.))))))))))))))))))))))).))).).))))))))))	-79.4	186	226	477	517
ENSGALT00000083590	ENSGALT00000089701	((((((((((.(.(((.(((((((((((((((((((((((.&.))))))))))))))))))))))).))).).))))))))))	-79.4	186	226	432	472
ENSGALT00000083590	ENSGALT00000089707	((((((((((.(.(((.(((((((((((((((((((((((.&.))))))))))))))))))))))).))).).))))))))))	-79.4	186	226	432	472
ENSGALT00000083590	ENSGALT00000090038	((((((((((.(.(((..((((.(((((((((((((((((.&.))))))))))))))))).))))..))).).))))))))))	-75.9	186	226	264	304
ENSGALT00000084017	ENSGALT00000044911	.(((.((((((((((((((((((.(((((((((.(((.&.))).))))))))))))))))))))))))))).))).	-51.5	115	151	73	110
ENSGALT00000084017	ENSGALT00000088530	.((((((((((((((((((((.((((((((((((((((((.&.)))))))))))))))))).)))))))))))))))))))).	-67.5	85	125	1206	1246
ENSGALT00000084684	ENSGALT00000044811	.((((((((((((((((((((((((.(((.(((((((((((&))))))))))).))).)))))))))))))))))))))))).	-80.1	1014	1054	100	140
ENSGALT00000084703	ENSGALT00000027330	((((((((((((((..((((((.(((((((((((((((((.&.))))))))))))))))).))))))..))))))))))))))	-71.1	208	248	1722	1762
ENSGALT00000084703	ENSGALT00000043021	.((((.((((((((((((((((((...((((((((((((((&)))))))).))))))..)))))))))))))))))).)))).	-59.1	81	121	1762	1802
ENSGALT00000084827	ENSGALT00000044811	.((((((((((((((((((((((((.(((.(((((((((((&))))))))))).))).)))))))))))))))))))))))).	-82.4	1014	1054	100	140
ENSGALT00000085367	ENSGALT00000031437	((((((((((((((((((((((((((((((((((((((((.&.))))))))))))))))))))))))))))))))))))))))	-90.7	1708	1748	288	328
ENSGALT00000085367	ENSGALT00000034721	((((((((((((((((((((((((((((((((((((((((.&.))))))))))))))))))))))))))))))))))))))))	-109.9	1844	1884	7	47
ENSGALT00000085367	ENSGALT00000071529	((((((((((((((((((((((((((((((((((((((((.&.))))))))))))))))))))))))))))))))))))))))	-90.7	1708	1748	1108	1148
ENSGALT00000085367	ENSGALT00000071684	((((((((((((((((((((((((((((((((((((((((.&.))))))))))))))))))))))))))))))))))))))))	-90.7	1708	1748	493	533
ENSGALT00000085367	ENSGALT00000073143	((((((((((((((((((((((((((((((((((((((((.&.))))))))))))))))))))))))))))))))))))))))	-90.7	1708	1748	296	336
ENSGALT00000085367	ENSGALT00000084516	((((((((((((((((((((((((((((((((((((((((.&.))))))))))))))))))))))))))))))))))))))))	-90.7	1708	1748	360	400
ENSGALT00000085367	ENSGALT00000086661	((((((((((((((((((((((((((((((((((((((((.&.))))))))))))))))))))))))))))))))))))))))	-90.7	1708	1748	128	168
ENSGALT00000085636	ENSGALT00000048378	.(((.((((((((.((((((((..((((((((((((((((.&.))))))))))))))))..)))))))).)))))))).))).	-65.5	498	538	1880	1920
ENSGALT00000085636	ENSGALT00000049272	((((((.((((((((((((((((((((((.(.((((((((.&.)))))))).).)))))))))))))))))))))))))))).	-82.8	1801	1841	1044	1084
ENSGALT00000085636	ENSGALT00000054206	.((((((((.(((((((((.(.((((((((((((((((.&.))))))))).))))))).).)).))))))).)))))))).	-60.4	1741	1781	1920	1958
ENSGALT00000085636	ENSGALT00000054847	.((((((((.(((((((((.(.((((((((((((((((.&.))))))))).))))))).).)).))))))).)))))))).	-60.4	1741	1781	2024	2062
ENSGALT00000085636	ENSGALT00000057908	.((((((((.((((((((((.(.(((((((((((((((.&.)))))))).))))))).).)))))))))).)))))))).	-67.4	1742	1781	4132	4170
ENSGALT00000085636	ENSGALT00000067719	.(((((((((((((((((((.(((((((((((((((((((.&.))))))))))))))))))).))))))))))))))))))).	-85.1	1731	1771	1589	1629
ENSGALT00000085636	ENSGALT00000086705	.(((((((((..((((((((((((((((.((((((.&.)))))).))))))))))))))))..))))))))).	-54.4	491	526	175	210
ENSGALT00000085636	ENSGALT00000089615	.(((.((((((((.((((((((..((((((((((((((((.&.))))))))))))))))..)))))))).)))))))).))).	-65.5	498	538	1114	1154
ENSGALT00000086850	ENSGALT00000053938	.(((((((((((((((((((((.(((((((((((((((((.&.))))))))))))))))).))))))))))))))))))))).	-82.2	707	747	3981	4021
ENSGALT00000086850	ENSGALT00000058013	.(((((((((((((((((((((((((((((((((((((((.&.))))))))))))))))))))))))))))))))))))))).	-82.2	285	325	2124	2164
ENSGALT00000086850	ENSGALT00000062198	.(((((((((((((((((((((((((((((((((((((((.&.))))))))))))))))))))))))))))))))))))))).	-82.2	285	325	2204	2244
ENSGALT00000086850	ENSGALT00000075915	.((((.((((((((((((((((((((((((((.((((((.&.))))))..)))))))))))))))))))))))))).)))).	-63.2	285	325	1982	2021
ENSGALT00000086850	ENSGALT00000077752	.(((((((((((((((((((((((((((((((((((((((.&.))))))))))))))))))))))))))))))))))))))).	-82.2	285	325	2204	2244
ENSGALT00000087433	ENSGALT00000009875	.(((((((((((((((((.(((((((((((((((((((.&.))))))))))))))))))).))))))))))))))))).	-69.3	561	599	1374	1412
ENSGALT00000087433	ENSGALT00000015428	((((((((.((((((((((..((((((((.((((((((((.&.)))))))))).))))))))..)))))))))).))))))))	-60.2	558	598	3680	3720
ENSGALT00000087433	ENSGALT00000015796	.(((((((((.((((((((((((((((.((((((((((((.&.)))))))))))).)))))))))))))))).))))))))).	-65.6	559	599	41	81
ENSGALT00000087433	ENSGALT00000015999	.(((((((((((((((((...(((((((((((((((((((.&.)))))))))))))))))))...))))))))))))))))).	-68.8	558	598	3083	3123
ENSGALT00000087433	ENSGALT00000024967	((((((((.((((((((.((((((((((.((.(((((((((&))))))))).)).)))))))))).)))).))))))))))))	-50.7	549	589	1817	1857
ENSGALT00000087433	ENSGALT00000027330	(((((((..(((((((((((.((((((((.((((((((((.&.)))))))))).)))).))))))))))))))).))))))).	-56.8	561	601	2650	2690
ENSGALT00000087433	ENSGALT00000039374	.(((((((.((((((((((((((((.((((((((((((.&.)))))))))))).)))))))))))))))).))))))).	-56.3	559	597	3216	3254
ENSGALT00000087433	ENSGALT00000055403	.(((((((((.((((((((((((((((.((((((((((((.&.)))))))))))).)))))))))))))))).))))))))).	-65.6	559	599	41	81
ENSGALT00000087433	ENSGALT00000055919	.(((((((((.(((((((((..(((((((((((((((.&.)))))))))))))))..))))))))).))))))))).	-56.5	562	599	1257	1294
ENSGALT00000087433	ENSGALT00000060327	.(((((((((.((((((((((((((((.((((((((((((.&.)))))))))))).)))))))))))))))).))))))))).	-65.6	559	599	41	81
ENSGALT00000087433	ENSGALT00000066204	.((((((((((((((.(((((((((((.((..(((.&.)))..)).)).)))).))...))).))).)))))))))))	-47.5	115	155	1855	1890
ENSGALT00000087433	ENSGALT00000078059	((((((((((((((((.((((((((((((((((((((.((.&.)).)))))))))))))))))))).))))))))))))))))	-69	554	594	1845	1885
ENSGALT00000087504	ENSGALT00000021401	.(((((((((((((((((((((((((((((((((((((((.&.))))))))))))))))))))))))))))))))))))))).	-91	437	477	399	439
ENSGALT00000087504	ENSGALT00000037636	.(((((((((((((((((((((((((((((((((((((((.&.))))))))))))))))))))))))))))))))))))))).	-91	437	477	399	439
ENSGALT00000087504	ENSGALT00000084312	.((((((((((((((((((.((((((((((((((((((((.&.)))))))))))))))))))).)))))))))))))))))).	-86.3	437	477	354	394
ENSGALT00000087876	ENSGALT00000044811	.((((((((((((((((((((((((.(((.(((((((((((&))))))))))).))).)))))))))))))))))))))))).	-82.4	1019	1059	100	140
ENSGALT00000088212	ENSGALT00000044811	.((((((((((((((((((((((((.(((.(((((((((((&))))))))))).))).)))))))))))))))))))))))).	-84.3	1198	1238	100	140
ENSGALT00000088478	ENSGALT00000085848	(((((((((((((.(((((((((((((((((((((((.((.&.)).))))))))))))))))))))))).)))))))))))))	-75.3	250	290	3465	3505
ENSGALT00000088478	ENSGALT00000087191	(((((((((((((.(((((((((((((((((((((((.((.&.)).))))))))))))))))))))))).)))))))))))))	-75.3	250	290	3492	3532
ENSGALT00000088567	ENSGALT00000085848	(((((((((((((.(((((((((((((((((((((((.((.&.)).))))))))))))))))))))))).)))))))))))))	-75.3	1301	1341	3465	3505
ENSGALT00000088567	ENSGALT00000087191	(((((((((((((.(((((((((((((((((((((((.((.&.)).))))))))))))))))))))))).)))))))))))))	-75.3	1301	1341	3492	3532
ENSGALT00000089613	ENSGALT00000031437	((((((((((((((((((((((((((((((((((((((((.&.))))))))))))))))))))))))))))))))))))))))	-90.7	184	224	288	328
ENSGALT00000089613	ENSGALT00000034721	((((((((((((((((((((((((((((((((((((((((.&.))))))))))))))))))))))))))))))))))))))))	-90.7	184	224	478	518
ENSGALT00000089613	ENSGALT00000071529	((((((((((((((((((((((((((((((((((((((((.&.))))))))))))))))))))))))))))))))))))))))	-90.7	184	224	1108	1148
ENSGALT00000089613	ENSGALT00000071684	((((((((((((((((((((((((((((((((((((((((.&.))))))))))))))))))))))))))))))))))))))))	-90.7	184	224	493	533
ENSGALT00000089613	ENSGALT00000073143	((((((((((((((((((((((((((((((((((((((((.&.))))))))))))))))))))))))))))))))))))))))	-90.7	184	224	296	336
ENSGALT00000089613	ENSGALT00000084516	((((((((((((((((((((((((((((((((((((((((.&.))))))))))))))))))))))))))))))))))))))))	-90.7	184	224	360	400
ENSGALT00000089613	ENSGALT00000086661	((((((((((((((((((((((((((((((((((((((((.&.))))))))))))))))))))))))))))))))))))))))	-90.7	184	224	128	168
ENSGALT00000089934	ENSGALT00000053938	.((((((((((((((.((((((((((((((((((((((((.&.)))))))))))))))))))))))).)))))))))))))).	-82.5	690	730	3981	4021
ENSGALT00000089934	ENSGALT00000058013	(((((((((((((((((((((((((((((((((((((((((&)))))))))))))))))))))))))))))))))))))))))	-84.5	283	323	2122	2162
ENSGALT00000089934	ENSGALT00000062198	(((((((((((((((((((((((((((((((((((((((((&)))))))))))))))))))))))))))))))))))))))))	-84.5	283	323	2202	2242
ENSGALT00000089934	ENSGALT00000075915	.(((((((((((.((((((((((((((((((((((((((.&.)))))))))))))))))))))))))).))))))))))).	-68.7	289	328	1975	2014
ENSGALT00000089934	ENSGALT00000077752	(((((((((((((((((((((((((((((((((((((((((&)))))))))))))))))))))))))))))))))))))))))	-84.5	283	323	2202	2242
ENSGALT00000090053	ENSGALT00000053938	.(((((((((((((((((((((.(((((((((((((((((.&.))))))))))))))))).))))))))))))))))))))).	-82.2	707	747	3981	4021
ENSGALT00000090053	ENSGALT00000058013	(((((((((((((((((((((((((((((((((((((((((&)))))))))))))))))))))))))))))))))))))))))	-82.3	287	327	2122	2162
ENSGALT00000090053	ENSGALT00000062198	(((((((((((((((((((((((((((((((((((((((((&)))))))))))))))))))))))))))))))))))))))))	-82.3	287	327	2202	2242
ENSGALT00000090053	ENSGALT00000075915	.(((((((((((.((((((((((((((((((((((((((.&.)))))))))))))))))))))))))).))))))))))).	-66.5	293	332	1975	2014
ENSGALT00000090053	ENSGALT00000077752	(((((((((((((((((((((((((((((((((((((((((&)))))))))))))))))))))))))))))))))))))))))	-82.3	287	327	2202	2242
ENSGALT00000090133	ENSGALT00000003569	.((((((((.((((.(((((.((((((((((.((((((((.&.)))))))).)))))))))).))))).)))).)))))))).	-55.6	353	393	805	845
ENSGALT00000090202	ENSGALT00000002576	.(((((((((.((((((((((((((((((((.(((((((.&.))))))).)))))).)))))))))))))).))))))))).	-64.8	1420	1460	892	931
ENSGALT00000090202	ENSGALT00000002917	.((((((((((((((((((((((((((((((((((((((.&.)))))))))))))))))))))))))))))))))))))).	-78.2	791	830	1395	1434
ENSGALT00000090202	ENSGALT00000006524	.(((((((((((.(((((((((((((((((..((((((((.&.))))))))..))))))))))))))))).))))))))))).	-57.1	1574	1614	1522	1562
ENSGALT00000090202	ENSGALT00000013683	.((((((((((.(.(((((((((((((((((((((((((((&))))))))))))))))))))))))))).).)))))))))).	-77.7	1170	1210	681	721
ENSGALT00000090202	ENSGALT00000027117	.(((((((((((.((((((((.(((((((((((((((.&.))))))))))))))).))))))))..))))))))))).	-60.7	1412	1450	3367	3404
ENSGALT00000090202	ENSGALT00000027228	((((((...(((((((((((((.(((((((((((((((((.&.))))))))))))))))).))))))))))))))))))).	-68.2	1418	1456	1242	1282
ENSGALT00000090202	ENSGALT00000036519	(((((((.(((((((((((((((((((...(((((((((((&)))))))))))...))))))))))))))))))).)))))))	-70.7	1417	1457	2446	2486
ENSGALT00000090202	ENSGALT00000036706	.((((((((((((.((((((((((((((((((((((((((.&.)))))))))))))))))))))))))).)))))))))))).	-67.1	1572	1612	6230	6270
ENSGALT00000090202	ENSGALT00000042895	(((.(((((((.(.(((((((.(((((((((((((((((((&))))))))))))))))))).))))))).).))))))).)))	-66.9	1431	1471	870	910
ENSGALT00000090202	ENSGALT00000043680	.((((.(((((((.(((((((((.(((((((((((((((.&.))))))))))))))).))))))))).))))))).)))).	-66.2	1434	1473	351	390
ENSGALT00000090202	ENSGALT00000048519	.((((((((((((.(((((.....(((((.((((((((((.&.)))))))))).))))).....))))).)))))))))))).	-50.9	1551	1591	842	882
ENSGALT00000090202	ENSGALT00000050709	.(((((((((((.(.(.(((...((((((((.((((.&.)))).))))))))...))).).).))))))))))).	-43.6	1527	1563	1722	1758
ENSGALT00000090202	ENSGALT00000053949	.((((.((((((((((((((((...(((((((.((((((.&.)))))).)))))))...)))))))))).)))))).)))).	-53.2	1433	1473	773	812
ENSGALT00000090202	ENSGALT00000057848	.((((((((((.(.(((((((((((((((((((((((((((&))))))))))))))))))))))))))).).)))))))))).	-77.7	1170	1210	681	721
ENSGALT00000090202	ENSGALT00000061752	.(((((((((((.(((((((((.(((((((((((((((((.&.))))))))))))))))).))))))))).))))))))))).	-74.5	1432	1472	479	519
ENSGALT00000090202	ENSGALT00000063855	(((((((((((.(((((((((((((((((((((((((((((&))))))))))))))))))))))))))))).)))))))))))	-83.8	1431	1471	1343	1383
ENSGALT00000090202	ENSGALT00000065204	.((((((((((((((((((((.(((((((((.((((((((.&.)))))))).))))))))).)))))))))))))))))))).	-63.6	1572	1612	976	1016
ENSGALT00000090202	ENSGALT00000071228	(((((((((((.((((((((((((((((((((((((((((.&.)))))))))))))))))))))))))))).)))))))))))	-82.9	1431	1471	2811	2851
ENSGALT00000090202	ENSGALT00000072613	.(((((((((((((((((((((((((((((((((((((((.&.))))))))))))))))))))))))))))))))))))))).	-65.4	1572	1612	1229	1269
ENSGALT00000090202	ENSGALT00000082373	.(((((((((.((((((((((((((((((((.(((((((.&.))))))).)))))).)))))))))))))).))))))))).	-64.8	1420	1460	892	931
ENSGALT00000090202	ENSGALT00000082770	.(((((((.((((((((((((.(((.(((.(((((((((((&))))))))))).))).))).)))).)))))))).)))))))	-57.5	1417	1457	159	199
ENSGALT00000090202	ENSGALT00000085323	.(((((.((((((((((((((((((((((.(((((((.(((&))).))))))).)))))))))))))))))))))).))))).	-71.4	1280	1320	9	49
ENSGALT00000090202	ENSGALT00000085468	.(((((((((((((((((((((((((((((((((((((((.&.))))))))))))))))))))))))))))))))))))))).	-83.9	1430	1470	3847	3887
ENSGALT00000090202	ENSGALT00000089263	(((((((((((.(((((((((((((((((((((((((((((&))))))))))))))))))))))))))))).)))))))))))	-83.8	1431	1471	1173	1213
MSTRG.10089.7	ENSGALT00000001534	.((((((((..((.((((((.(((((((((((((((((.&.))))))))))))))))).)))))).))..)))))))).	-68.2	823	861	3612	3650
MSTRG.10089.7	ENSGALT00000003372	(((((((((((((((((((((((((((((((((((((((((&)))))))))))))))))))))))))))))))))))))))))	-67.2	1370	1410	1582	1622
MSTRG.10089.7	ENSGALT00000009713	.((((((((((((((((((...((((((((.((((((((.&.)))))))).))))))))...)))))))))))))))))).	-62.6	722	761	2070	2109
MSTRG.10089.7	ENSGALT00000012986	(((((((((((((((..((((((((((((((((((((((((&))))))))))))))))))))))))..)))))))))))))))	-89.9	827	867	4591	4631
MSTRG.10089.7	ENSGALT00000013283	.((((..((.((((((((((((((((((((((((((((((.&.)))))))))))))))))))))))))))))).))..)))).	-69.4	726	766	3369	3409
MSTRG.10089.7	ENSGALT00000023307	((((((..((.((((((.((((((((((((((((((((((.&.)))))))))))))))))))))).)))))).))..))))))	-73.9	818	858	3080	3120
MSTRG.10089.7	ENSGALT00000024967	((((.(((.(((((((((((((((((((((((((.((((((&)))))).))))))))))))))))))))))))).))).))))	-62.9	725	765	1821	1861
MSTRG.10089.7	ENSGALT00000027081	((((((..((.((((((.((((((((((((((((((((((.&.)))))))))))))))))))))).)))))).))..))))))	-73.9	818	858	655	695
MSTRG.10089.7	ENSGALT00000027083	((((((..((.((((((.((((((((((((((((((((((.&.)))))))))))))))))))))).)))))).))..))))))	-73.9	818	858	3975	4015
MSTRG.10089.7	ENSGALT00000027330	((((((..((.((((((.((((((((((((((((((((((.&.)))))))))))))))))))))).)))))).))..))))))	-73.6	818	858	2584	2624
MSTRG.10089.7	ENSGALT00000027680	((((((..(.((((((((((((((((((((((((.(((((.&.))))).)))))))))))))))))))))))).)..))))))	-75	818	858	1639	1679
MSTRG.10089.7	ENSGALT00000028001	(((((((((((((.(((.((.(.((((((((((((((((((&)))))))))))))))))).).)).))).)))))))))))))	-66.3	831	871	1155	1195
MSTRG.10089.7	ENSGALT00000028025	.(((((((((..(((((((((((((((((..((((((((((&))))))))))..)))))))))))))))))..))))))))).	-65.6	729	769	1867	1907
MSTRG.10089.7	ENSGALT00000030086	((((((..(.((((((((((((((((((((((((.(((((.&.))))).)))))))))))))))))))))))).)..))))))	-75	818	858	1533	1573
MSTRG.10089.7	ENSGALT00000034720	(((((((((((.((((.((((.(..((((((((((((.((.&.))))))))))))))..).)))).)))).))))))))))).	-63.2	836	876	1063	1103
MSTRG.10089.7	ENSGALT00000043021	((((((((((.(..(((((((((((((((((((((.(((((&))))).)))))))))))))))))))))..).))))))))))	-75.7	824	864	2499	2539
MSTRG.10089.7	ENSGALT00000045494	(((((((((..((.((((((.(((((((((((((((((((.&.))))))))))))))))))).)))))).))..)))))))))	-67.4	741	781	169	209
MSTRG.10089.7	ENSGALT00000048378	.((((((((((((((((((((((.(((.(((..(((((((.&.)))))))..))).))).)))))))))))))))))))))).	-63.5	723	763	1893	1933
MSTRG.10089.7	ENSGALT00000048940	.((((.(((((((..((((.(((((((((((((((((.(((&))).))))))))))))))))).))))..))))))).)))).	-73.1	825	865	1346	1386
MSTRG.10089.7	ENSGALT00000051153	.((((((((((((((((.(..((((((((((.(((((((((&))))))))).))))))))))..).)))))))))))))))).	-74.4	831	871	2891	2931
MSTRG.10089.7	ENSGALT00000053938	(((((.((((((((((((((((((((((((((((.((((((&)))))).)))))))))))))))))))))))))))).)))))	-67.8	725	765	4283	4323
MSTRG.10089.7	ENSGALT00000054263	.((((((((..((.((((((.(((((((((((((((((.&.))))))))))))))))).)))))).))..)))))))).	-68.2	823	861	3955	3993
MSTRG.10089.7	ENSGALT00000054976	.((((((((((((((((((.(((((((((((..(((((&)))))..))))))))))).)))))))))....)))))))))	-64.2	846	886	2329	2366
MSTRG.10089.7	ENSGALT00000057908	((((((..((.((((((.((((((((((((((((((((((.&.)))))))))))))))))))))).)))))).))..))))))	-73.9	818	858	1740	1780
MSTRG.10089.7	ENSGALT00000058458	.((((.(((((((((((((((((((..((((((((((((((&))))))))))))))..))))))))))))).)))))).))))	-64.1	725	765	1918	1958
MSTRG.10089.7	ENSGALT00000065511	((((((..((.((((((.((((((((((((((((((((((.&.)))))))))))))))))))))).)))))).))..))))))	-73.9	818	858	576	616
MSTRG.10089.7	ENSGALT00000065950	.((((((((((((((((((.((((((((..(((((((.&.)))))))..)))))))).)))))))))))))))))).	-59.3	731	768	1490	1527
MSTRG.10089.7	ENSGALT00000066204	.((((((((..((.((((((.(((((((((((((((((.&.))))))))))))))))).)))))).))..)))))))).	-67.9	823	861	3373	3411
MSTRG.10089.7	ENSGALT00000066692	.(((.((((((((((((((((((((((..((.(((((((((&))))))))).))..)))))))))))))))))))))).))).	-78	774	814	4065	4105
MSTRG.10089.7	ENSGALT00000067279	(((((((((..((.((((((.(((((((((((((((((((.&.))))))))))))))))))).)))))).))..)))))))))	-67.4	741	781	169	209
MSTRG.10089.7	ENSGALT00000071468	.(((..(((((((((((((((((((((..((((((.&.))))))..)))))))))))))))))))))..))).	-66.4	816	851	1389	1424
MSTRG.10089.7	ENSGALT00000074019	.(((..(((((((((((((((((((((..((((((.&.))))))..)))))))))))))))))))))..))).	-66.4	816	851	1400	1435
MSTRG.10089.7	ENSGALT00000078130	(((((((((..((.((((((.(((((((((((((((((((.&.))))))))))))))))))).)))))).))..)))))))))	-67.4	741	781	169	209
MSTRG.10089.7	ENSGALT00000079069	.(((((((((((((((((((((((.((((((((((((((((&))))))))))))))))))))..)))))))))))))))))))	-84.9	768	808	1473	1513
MSTRG.10089.7	ENSGALT00000079973	.(((..(((((((((((((((((((((..((((((.&.))))))..)))))))))))))))))))))..))).	-66.4	816	851	1440	1475
MSTRG.10089.7	ENSGALT00000086705	(((((((.(((((((((((((((((.(((((((((((((((&))))))))))))))).))))))))))))))))).)))))))	-70.3	725	765	174	214
MSTRG.10089.7	ENSGALT00000086712	((((((..((.((((((.((((((((((((((((((((((.&.)))))))))))))))))))))).)))))).))..))))))	-73.9	818	858	657	697
MSTRG.10089.7	ENSGALT00000086863	.(((((..(((((((((((.((((((((((((((..((((.&.))))..)))))))))))))).)))))))))))..))))).	-72.1	818	858	409	449
MSTRG.10089.7	ENSGALT00000088187	((((((..((...((((.((((((((((((((((((((((.&.)))))))))))))))))))))).))))...))..))))))	-67.7	818	858	947	987
MSTRG.10089.7	ENSGALT00000089068	.(((..(((((((((((((((((((((..((((((.&.))))))..)))))))))))))))))))))..))).	-66.4	816	851	1403	1438
MSTRG.10089.7	ENSGALT00000089615	.((((((((((((((((((((((.(((.(((..(((((((.&.)))))))..))).))).)))))))))))))))))))))).	-63.5	723	763	1127	1167
MSTRG.10089.7	ENSGALT00000090040	.(((((..((((((..(((((((((((.((((((((((((.&.)))))))))))).)))))))))))..))))))..))))).	-73.8	826	866	1744	1784
MSTRG.10089.7	ENSGALT00000090232	.((((((((..((.((((((.(((((((((((((((((.&.))))))))))))))))).)))))).))..)))))))).	-65.1	823	861	639	677
MSTRG.10313.1	ENSGALT00000008286	(((((((((((((((((((((((((((((((((((((((((&)))))))))))))))))))))))))))))))))))))))))	-91.5	9431	9471	898	938
MSTRG.10378.1	ENSGALT00000002576	((((((.((((((((((((.((.(((((((.((.((((((.&.)))))).)).))))))))).)))))))))))).)))))).	-70.5	2877	2917	551	591
MSTRG.10378.1	ENSGALT00000006397	.((((((((.(((((((((((((((((.(((..(((((((.&.)))))))))).))))))))))))))))).))))).))).	-78.8	2881	2920	3201	3241
MSTRG.10378.1	ENSGALT00000009457	.((((((((((((((((((.(((((((((((((((((((.&.))))))))))))).)))))).))).)))))))))))))))	-82.3	2821	2861	663	702
MSTRG.10378.1	ENSGALT00000013683	(((((((.(((((((((.(((.((((((((.((((((((((&)))))))))).)))))))).))).))))))))).)))))))	-74.2	2854	2894	397	437
MSTRG.10378.1	ENSGALT00000021158	((((.((((((((.(.((.(((((((((((((.(((((((.&.)))))))))))))))))).)).)).).)))))))))))).	-73.1	2888	2928	974	1014
MSTRG.10378.1	ENSGALT00000023517	(((((((((((....(((((((((((((((((((((.(((.&.))).))))))))))))))))))))))))))).))).)).	-77.8	2884	2923	451	491
MSTRG.10378.1	ENSGALT00000027606	.(((((((.((((((((((((((((((.(((((((.((((.&.)))).))))))).))))))))))))))))))))))))).	-80.7	2864	2903	3219	3259
MSTRG.10378.1	ENSGALT00000036519	((((((((((.(((.((((((((((((((((.(.(((((((&))))))).).))))))))))))))))))).)))))))))).	-78	2868	2908	2389	2429
MSTRG.10378.1	ENSGALT00000038622	.(((((((((.((((.(((((((((.((((((((.(((((.&.))))).))))))))))))))))).)))).))))))))).	-74	2881	2920	2154	2194
MSTRG.10378.1	ENSGALT00000042895	((((((((..((((((((((((((.((((((((.(((((((&))))))).))))))))))))))))))))))..)))))))).	-76.2	2880	2920	815	855
MSTRG.10378.1	ENSGALT00000043680	((((((((((.(.((((((((((.((((((((((((((((.&.)))))))))))))))).)))))))))).).))))))))))	-75.6	2847	2887	331	371
MSTRG.10378.1	ENSGALT00000057848	(((((((.(((((((((.(((.((((((((.((((((((((&)))))))))).)))))))).))).))))))))).)))))))	-74.2	2854	2894	397	437
MSTRG.10378.1	ENSGALT00000063855	.((((((((((((((((((.((((((((((((.(.(((((.&.))))).).)))))))))))).)))))))))))))))))).	-80.2	2856	2896	1312	1352
MSTRG.10378.1	ENSGALT00000065204	.(((((..((((((((((((((.((((((((.((((((.&.)))))).))))))))))))))))))))))..))))).	-71.5	2880	2917	1075	1113
MSTRG.10378.1	ENSGALT00000071228	.((((((((((((((((((.(((((((((.((((((((((.&.)))))))))).))))))))))))))))))))))))))).	-75.8	2639	2678	2955	2995
MSTRG.10378.1	ENSGALT00000078219	(((((((..((((((((((((.(((.((((((((((((((.&.))))))))))))))))).))))))))))))..))))))).	-83.2	2879	2919	448	488
MSTRG.10378.1	ENSGALT00000082373	((((((.((((((((((((.((.(((((((.((.((((((.&.)))))).)).))))))))).)))))))))))).)))))).	-70.5	2877	2917	551	591
MSTRG.10378.1	ENSGALT00000082770	.(((((((((.(((((((((((((((((.(((((((((((.&.))))))))))).))))))))))))))))).))))))))).	-84.7	2834	2874	137	177
MSTRG.10378.1	ENSGALT00000083848	.((((((((((((((.(.((((((((((((((.(((((((.&.))))))))))))))))))))).).))))))).))))))).	-79	2888	2928	301	341
MSTRG.10378.1	ENSGALT00000085468	(((.(((..(((((((((((..(.((((((((((((((((.&.)))))))))))))))))..)))))))))))..))).))).	-63.8	2879	2919	3791	3831
MSTRG.10378.1	ENSGALT00000089263	.((((((((((((((((((.((((((((((((.(.(((((.&.))))).).)))))))))))).)))))))))))))))))).	-80.2	2856	2896	1142	1182
MSTRG.10495.1	ENSGALT00000009457	((((((((((((....(((((((.(((((.(((((((((((&)))))))))))..))))).))))))).)))))))))))).	-65.2	1223	1262	626	666
MSTRG.10495.1	ENSGALT00000021158	((((.(((((((((((((((...(((((.((..(((((((.&.)))))))..)).)))))))))))))))))))).)))).	-63.1	1232	1270	995	1035
MSTRG.10495.1	ENSGALT00000027228	((((((...((((((((..((((((((((((((((..(((.&.)))..)))))))))))))))))).))))))...)))))).	-54.5	1190	1230	1229	1269
MSTRG.10495.1	ENSGALT00000036519	((((((((((((.(((((....(((..(((((((((((((.&.)))))))))))))))).....))))).)))))))))))).	-59.2	1194	1234	2428	2468
MSTRG.10495.1	ENSGALT00000038622	.((((((((((.(((((.((.((((((((((((((((((.&.)))..))))))))))))))).)).))))).))))))))))	-69.9	1244	1284	2152	2191
MSTRG.10495.1	ENSGALT00000042895	((((((((((((.((((...((((((((((((((((((((.&.))))))))))))))))))))..)))).)))))))))))).	-72.4	1194	1234	866	906
MSTRG.10495.1	ENSGALT00000063855	((((((((((.((((.(((((..((.((.((((((((((((&)))))))))))).)).)).))))).)))).)))))))))).	-62.3	1197	1237	1336	1376
MSTRG.10495.1	ENSGALT00000071228	((((((((((.((((.(((((..((.((.((((((((((((&)))))))))))).)).)).))))).)))).)))))))))).	-61.3	1197	1237	2804	2844
MSTRG.10495.1	ENSGALT00000082770	.((((((((((((((((...(((..(((((((((((((((.&.))))))))))))))).)))...))))))))))))).))).	-65.4	1199	1239	137	177
MSTRG.10495.1	ENSGALT00000083848	.((((((((.((((((((((((((((((((((((((((((.&.)))))))))))))))))))))))))))))).)))))))).	-88.8	1234	1274	317	357
MSTRG.10495.1	ENSGALT00000089263	((((((((((.((((.(((((..((.((.((((((((((((&)))))))))))).)).)).))))).)))).)))))))))).	-62.3	1197	1237	1166	1206
MSTRG.10496.2	ENSGALT00000001534	((((.((((((.(((((((((((((((((((((((((((((&))))))))))))))))))))))))))))).)))))).))))	-85.2	370	410	3609	3649
MSTRG.10496.2	ENSGALT00000012986	.((((((((((((.(((((((((((((((((((.((((((.&.)))))).))))))))))))))))))).)))))))))))).	-78.3	399	439	4565	4605
MSTRG.10496.2	ENSGALT00000013283	((((..(((((.(((((((((((((((((((((((((((((&))))))))))))))))))))))))))))).)))))..))))	-81.6	370	410	3285	3325
MSTRG.10496.2	ENSGALT00000023307	.((((((((((((((((((((((((((((((((((((.(((&))).)))))))))))))))))))))))))))))))))))).	-93	357	397	3087	3127
MSTRG.10496.2	ENSGALT00000024624	(((.((((((((((((((((.((((.((.(((((((((((.&.))))))))))).)).)))).)))))))))))))))).)))	-70.5	394	434	2562	2602
MSTRG.10496.2	ENSGALT00000024967	((((((((((((((((((((((.(((...(((((((((((.&.)))))))))))...))).))))))))))))))))))))))	-76.6	348	388	1755	1795
MSTRG.10496.2	ENSGALT00000027081	.((((((((((((((((((((((((((((((((((((.(((&))).)))))))))))))))))))))))))))))))))))).	-93	357	397	662	702
MSTRG.10496.2	ENSGALT00000027083	.((((((((((((((((((((((((((((((((((((.(((&))).)))))))))))))))))))))))))))))))))))).	-93	357	397	3982	4022
MSTRG.10496.2	ENSGALT00000027330	((.(((((((((((((((((((((((((((((((((((((.&.))))))))))))))))))))))))))))))))))))).))	-91.9	361	401	2587	2627
MSTRG.10496.2	ENSGALT00000027680	.(((.((((((((((((.((((((((..(((((((((((.&.)))))))))))..)))))))).)))))))))))).))).	-76.4	348	387	1656	1695
MSTRG.10496.2	ENSGALT00000030086	.(((.((((((((((((.((((((((..(((((((((((.&.)))))))))))..)))))))).)))))))))))).))).	-76.4	348	387	1550	1589
MSTRG.10496.2	ENSGALT00000034720	.((((((((((((((.(((..((((..(((((((((((((.&.)).)))))))))))..))))..))).))))))))))))))	-58.7	384	424	1059	1099
MSTRG.10496.2	ENSGALT00000045494	(((((((((...(((.(((((((((((((((((((.(((((&))))).))))))))))))))))))).)))...)))))))))	-68.6	401	441	75	115
MSTRG.10496.2	ENSGALT00000048378	.(((((((.((((((((..(((((((.((((((((((((.&.)))))))))))).)))))))..)))))))).))))))).	-77.5	348	387	1827	1866
MSTRG.10496.2	ENSGALT00000053938	.(((((((..((((((((((((.((((.((.(.(((((((.&.))))))).).)).)))).))))))))))))..))))))).	-64.5	352	392	4213	4253
MSTRG.10496.2	ENSGALT00000054263	((((.((((((.(((((((((((((((((((((((((((((&))))))))))))))))))))))))))))).)))))).))))	-85.2	370	410	3952	3992
MSTRG.10496.2	ENSGALT00000054976	.((((((((((((((((((((((((((((.(((.((((((.&.)))))).))).)))))))))))))))))))))))))))).	-78.8	399	439	2319	2359
MSTRG.10496.2	ENSGALT00000057908	((.(((((((((((((((((((((((((((((((((((((.&.))))))))))))))))))))))))))))))))))))).))	-91.9	361	401	1743	1783
MSTRG.10496.2	ENSGALT00000063392	.(((((((((.(((((((.(((.((((((((.((((.(((.&.))).)))).)))))))).))).))))))).))))))))).	-63.7	357	397	1489	1529
MSTRG.10496.2	ENSGALT00000065511	.((((((((((((((((((((((((((((((((((((.(((&))).)))))))))))))))))))))))))))))))))))).	-93	357	397	583	623
MSTRG.10496.2	ENSGALT00000066204	((((((((((((((((((.((((((.(((((((((((((((&))))))))))))))).)))))).))))))))))))))))))	-86	384	424	3356	3396
MSTRG.10496.2	ENSGALT00000066692	.(((((((.(((((((((((((((((((((((((..(((((&)))))..)))))))))))))))))))))))))..)))))))	-73	400	440	8098	8138
MSTRG.10496.2	ENSGALT00000067279	(((((((((...(((.(((((((((((((((((((.(((((&))))).))))))))))))))))))).)))...)))))))))	-68.6	401	441	75	115
MSTRG.10496.2	ENSGALT00000071468	(((((..((((.(((.((((((((((((..((((((.(((.&.)))))))))..)))))))))))).))).))))..))))).	-64.3	359	399	1388	1428
MSTRG.10496.2	ENSGALT00000074019	(((((..((((.(((.((((((((((((..((((((.(((.&.)))))))))..)))))))))))).))).))))..))))).	-64.3	359	399	1399	1439
MSTRG.10496.2	ENSGALT00000075230	.(((((((((.(((((((.(((.((((((((.((((.(((.&.))).)))).)))))))).))).))))))).))))))))).	-63.7	357	397	1489	1529
MSTRG.10496.2	ENSGALT00000078130	(((((((((...(((.(((((((((((((((((((.(((((&))))).))))))))))))))))))).)))...)))))))))	-68.6	401	441	75	115
MSTRG.10496.2	ENSGALT00000079069	(((.((.(((((((((((((((.(((((((((((((((((.&.))))))))))))))))).))))))))))))))).)).)))	-79.3	408	448	1383	1423
MSTRG.10496.2	ENSGALT00000079973	(((((..((((.(((.((((((((((((..((((((.(((.&.)))))))))..)))))))))))).))).))))..))))).	-64.3	359	399	1439	1479
MSTRG.10496.2	ENSGALT00000086549	.(((((.(((.((((.(((((((..(((((((((((((((&)))).)))).)))))))..))))))).)))).))).)))))	-61.4	352	392	395	434
MSTRG.10496.2	ENSGALT00000086705	.(((((((((((..((.(((..(((((..((((((((((.&.))))))))))..)))))..))).))..))))))))))).	-56.5	387	426	70	109
MSTRG.10496.2	ENSGALT00000086712	.((((((((((((((((((((((((((((((((((((.(((&))).)))))))))))))))))))))))))))))))))))).	-93	357	397	664	704
MSTRG.10496.2	ENSGALT00000086863	.(((((((((((((((((.(.((((.(.((((((((((((.&.))).))))))))).).)))).).)))))))))))))))))	-69	383	423	389	429
MSTRG.10496.2	ENSGALT00000088187	.((((((((((((((((((((((((((((.(((((((((((&))))))))))).)))))))))))))))))))))))))))).	-91.9	349	389	962	1002
MSTRG.10496.2	ENSGALT00000089068	(((((..((((.(((.((((((((((((..((((((.(((.&.)))))))))..)))))))))))).))).))))..))))).	-64.3	359	399	1402	1442
MSTRG.10496.2	ENSGALT00000089615	.(((((((.((((((((..(((((((.((((((((((((.&.)))))))))))).)))))))..)))))))).))))))).	-77.5	348	387	1061	1100
MSTRG.10496.2	ENSGALT00000090040	.((((((((((((.((.(((((((((..(((((((((.(((&))).)))))))))..))))))))))).))).))))))))).	-69.1	357	397	1759	1799
MSTRG.10496.2	ENSGALT00000090232	((((.((((((.(((((((((((((((((((((((((((((&))))))))))))))))))))))))))))).)))))).))))	-82.1	370	410	636	676
MSTRG.10499.1	ENSGALT00000008364	(((((((((((((((((((((((((((((((((((((((((&)))))))))))))))))))))))))))))))))))))))))	-92.4	165	205	701	741
MSTRG.10545.10	ENSGALT00000001534	((((((((.((((((((((((((((((((((((((((((((&)))))))))))))))))))))))))))))))).))))))))	-92.1	6305	6345	3609	3649
MSTRG.10545.10	ENSGALT00000002576	((((((((((((((((((((.((((((((((((((((((((&)))))))))))))))))))).))))))))))))))))))))	-92	2769	2809	835	875
MSTRG.10545.10	ENSGALT00000002917	(((((((((((((.(((((((((((((.((((((.(((((.&.)))))))).))).))))))))))))).)))))))))))))	-75.5	1531	1571	1140	1180
MSTRG.10545.10	ENSGALT00000009165	.((((((((.((((((.(((.(((.((((((((((((((.&.)))))))))))))).))).))).)))))).))).))))).	-65.9	1550	1590	4005	4044
MSTRG.10545.10	ENSGALT00000009457	(((((.((((((((((((((((((((.(((((((.(((((.&.))))).))))))).)))))))))))))))))))).)))))	-77.3	1531	1571	615	655
MSTRG.10545.10	ENSGALT00000012986	(((((.((((((((((((((.(((.(((((((((((((((.&.))))))))))))))).))).)))))))))))))).)))))	-77.8	6302	6342	4597	4637
MSTRG.10545.10	ENSGALT00000013283	(((((.((.((((((((((((((((((((((((((((((((&)))))))))))))))))))))))))))))))).)).)))))	-88.9	6305	6345	3285	3325
MSTRG.10545.10	ENSGALT00000013683	.((((.(((.(((((((((((((.((((((((((((((((&)))))))))))))))).))))))))))))).))).)).)).	-72.5	2755	2795	395	434
MSTRG.10545.10	ENSGALT00000021158	.((((((.(((((.(((.(.(.((((((((((((((((.&.))))))))))))).))).).).))).))))).)))))).	-60.8	2792	2831	970	1008
MSTRG.10545.10	ENSGALT00000023307	((((((((((((((((((((((((((((((((((((((((.&.))))))))))))))))))))))))))))))))))))))))	-97.5	6296	6336	3083	3123
MSTRG.10545.10	ENSGALT00000024967	.((((((((((((((((((((((((((((((((((((((((&)))))))))))))))))))))))))))))))))))))))).	-75	6221	6261	1817	1857
MSTRG.10545.10	ENSGALT00000027081	((((((((((((((((((((((((((((((((((((((((.&.))))))))))))))))))))))))))))))))))))))))	-97.5	6296	6336	658	698
MSTRG.10545.10	ENSGALT00000027083	((((((((((((((((((((((((((((((((((((((((.&.))))))))))))))))))))))))))))))))))))))))	-97.5	6296	6336	3978	4018
MSTRG.10545.10	ENSGALT00000027117	(((((((((((((((.((((.((((.((.(((((((((((.&.))))))))))).)).)))).)))).)))))))))))))))	-65.2	2777	2817	3298	3338
MSTRG.10545.10	ENSGALT00000027228	.(((((((((((((.((.((((((((.(((((((((((((.&.))))))))))))).)))))))).)).))))))))))))).	-67.5	2766	2806	1186	1226
MSTRG.10545.10	ENSGALT00000027330	((((((((((((((((((((((((((((((((((((((((.&.))))))))))))))))))))))))))))))))))))))))	-97.5	6296	6336	2587	2627
MSTRG.10545.10	ENSGALT00000027606	.(((((((((((((((((((((.((((((((((((((((.&.)))..))))))))))))).)))))))))))))))))))))	-81	2748	2788	3232	3271
MSTRG.10545.10	ENSGALT00000027680	.(((.((((((((((((.((((((((...(((((((((((.&.)).)))))))))...)))))))).)))))))))))).)))	-72.2	6281	6321	1656	1696
MSTRG.10545.10	ENSGALT00000030086	.(((.((((((((((((.((((((((...(((((((((((.&.)).)))))))))...)))))))).)))))))))))).)))	-72.2	6281	6321	1550	1590
MSTRG.10545.10	ENSGALT00000036493	.(((((((((((((((((.(((((((((((((((((((((.&.))))))))))))))))))))).))))))))))))))))).	-85.3	1537	1577	614	654
MSTRG.10545.10	ENSGALT00000036519	((((((.((((((((((((((((((((((((((((((((((&)))))))))))))))))))))))))))))))))).))))))	-92.4	2755	2795	2400	2440
MSTRG.10545.10	ENSGALT00000038622	.(((.((((((.(((((.(((((((((((((((((((((((&))))))))))))))))))))))).))))).)))))).))).	-77.9	1544	1584	2152	2192
MSTRG.10545.10	ENSGALT00000042895	.(((((((((((((((((((((((((((((((((((((((.&.)))))))).)))))))))))))))))))))))))))))))	-88.7	2744	2784	848	888
MSTRG.10545.10	ENSGALT00000043021	.((((((((((((.(((.(((((((.((((((((((((.&.)))))))))))).))))))).))).)))))))))))).	-70.8	6297	6335	2509	2547
MSTRG.10545.10	ENSGALT00000043354	.((((((.(((((((((((((((((.(((((((.(((((((&))))))).))))))).))))))))))))))))).)))))).	-59	2866	2906	61	101
MSTRG.10545.10	ENSGALT00000043680	(((((..((((((((((((((((((((((((((((((((((&))))))))))))))))))))))))))))))))))..)))))	-89	2755	2795	321	361
MSTRG.10545.10	ENSGALT00000044913	((((((((((((((((((((((((((((.(((((((((((.&.))))))))))).))))))))))))))))))))))))))))	-91.1	2777	2817	20	60
MSTRG.10545.10	ENSGALT00000045494	.((((((.(((((((.((((((((((((((.....(((((.&.))))).....).))))))))))))).))))))))))))).	-51.4	6243	6283	704	744
MSTRG.10545.10	ENSGALT00000048378	.((((((((((((.(((((((.((((((((..(((((((.&.)))))))..)))))))).))))))).)))))))))))).	-73.4	6296	6335	1814	1853
MSTRG.10545.10	ENSGALT00000048519	.((((((((((((((((((((((((.((.((((((((((.&.)))))))))).)).)))))))))))))))))))))))).	-76.7	2778	2817	920	959
MSTRG.10545.10	ENSGALT00000050432	.((((((((.((((((.(((.(((.((((((((((((((.&.)))))))))))))).))).))).)))))).))).))))).	-65.9	1550	1590	3549	3588
MSTRG.10545.10	ENSGALT00000050709	(((((((((.((((.....(((((((((((((((((((((.&.))))))))))))))))))))).....)))).)))))))))	-68.4	2809	2849	1728	1768
MSTRG.10545.10	ENSGALT00000051153	.((((((((((((((.....((((((((((..((.((((((&)))))).))..)))))))))).....)))))))))))))).	-61	6312	6352	2891	2931
MSTRG.10545.10	ENSGALT00000051762	.((((((((.((((((.(((.(((.((((((((((((((.&.)))))))))))))).))).))).)))))).))).))))).	-65.9	1550	1590	3872	3911
MSTRG.10545.10	ENSGALT00000053938	.(((((((((((((((((((((((((((((((((((((((.&.))))))))))))))))))))))))))))))))))))))).	-73.4	6209	6249	4291	4331
MSTRG.10545.10	ENSGALT00000053949	.(((((((((((((((((((((((((((((((.((((((((&)))))))).))))))))))))))))))))))))))))))).	-83.9	2793	2833	705	745
MSTRG.10545.10	ENSGALT00000054263	((((((((.((((((((((((((((((((((((((((((((&)))))))))))))))))))))))))))))))).))))))))	-92.1	6305	6345	3952	3992
MSTRG.10545.10	ENSGALT00000054976	.(((((.((.(..(((((((.((((((((((((((.&.)))))))))))))).)))))))..).)).))))).	-56.5	2794	2829	2288	2323
MSTRG.10545.10	ENSGALT00000057848	.((((.(((.(((((((((((((.((((((((((((((((&)))))))))))))))).))))))))))))).))).)).)).	-72.5	2755	2795	395	434
MSTRG.10545.10	ENSGALT00000057908	((((((((((((((((((((((((((((((((((((((((.&.))))))))))))))))))))))))))))))))))))))))	-97.5	6296	6336	1743	1783
MSTRG.10545.10	ENSGALT00000061752	(((((((((.((((((((((((((((((((((((((((((.&.)))))))))))))))))))))))))))))).)))))))))	-83.4	2809	2849	422	462
MSTRG.10545.10	ENSGALT00000063392	.((((((((((((.(((((((.(((.(((((((((((((.&.))))))))))))).))).))))))).)))))))))))).	-69.3	6296	6335	1486	1525
MSTRG.10545.10	ENSGALT00000063855	.((((((((((((((((((((((((((((.(((((((((.&.))).)))))).)))))))))))))))))))))))))))).	-81.7	2749	2789	1317	1356
MSTRG.10545.10	ENSGALT00000065204	.(((((((((((((((((((((((.((.(((.((((((.&.)))))).))).)).))))))))))))))))))))))).	-73.1	2778	2816	1075	1113
MSTRG.10545.10	ENSGALT00000065511	((((((((((((((((((((((((((((((((((((((((.&.))))))))))))))))))))))))))))))))))))))))	-97.5	6296	6336	579	619
MSTRG.10545.10	ENSGALT00000066204	(((((((((((.(((((((((((((((((((((((((((((&))))))))))))))))))))))))))))).)))))))))))	-93.1	6308	6348	3367	3407
MSTRG.10545.10	ENSGALT00000067279	.((((((.(((((((.((((((((((((((.....(((((.&.))))).....).))))))))))))).))))))))))))).	-51.4	6243	6283	704	744
MSTRG.10545.10	ENSGALT00000071228	.((((((((((((.(((((((((((((((.(((((((((.&.))).)))))).))))))))))))))).)))))))))))).	-77.9	2749	2789	2785	2824
MSTRG.10545.10	ENSGALT00000071955	((((((((((((((((((((((((((((((((((((((((.&.))))))))))))))))))))))))))))))))))))))))	-94.8	2782	2822	17	57
MSTRG.10545.10	ENSGALT00000072280	.(((((((((((((.((((((((((((((((((((((((.&.)))))))))))))))))))))))).))))))))))))).	-66.4	2864	2903	121	160
MSTRG.10545.10	ENSGALT00000072613	(((((((((((((((.......((((((((((((((((((.&.)))))))))))))))))).......)))))))))))))))	-62.5	2840	2880	1253	1293
MSTRG.10545.10	ENSGALT00000075230	.((((((((((((.(((((((.(((.(((((((((((((.&.))))))))))))).))).))))))).)))))))))))).	-69.3	6296	6335	1486	1525
MSTRG.10545.10	ENSGALT00000078130	.((((((.(((((((.((((((((((((((.....(((((.&.))))).....).))))))))))))).))))))))))))).	-51.4	6243	6283	704	744
MSTRG.10545.10	ENSGALT00000078219	((((((((((((((((((((((((((((.(((((((((((.&.))))))))))).))))))))))))))))))))))))))))	-95.1	2777	2817	448	488
MSTRG.10545.10	ENSGALT00000079069	((((((((((((((.((((((((((((((.(((..(((((.&.)))))..))).)))))))))))))).))))))))))))))	-76.1	6311	6351	1415	1455
MSTRG.10545.10	ENSGALT00000080286	(((((((.((((((((((((((((((((((((((.(((((.&.))))).)))))))))))))))))))))))))).)))))))	-68	2853	2893	1450	1490
MSTRG.10545.10	ENSGALT00000082373	((((((((((((((((((((.((((((((((((((((((((&)))))))))))))))))))).))))))))))))))))))))	-92	2769	2809	835	875
MSTRG.10545.10	ENSGALT00000082770	.((((((.((((((((((((((((((((((((((.((((.&.)))))))..))))))))))))))))))))))).)))))).	-75.5	2744	2784	125	164
MSTRG.10545.10	ENSGALT00000083848	((((((((((((((((((((((((((((((((((((((.&)))))))))))))))...)))))))))))))))))))))))	-84.6	1531	1571	319	357
MSTRG.10545.10	ENSGALT00000085468	.((((((((((((((((((((((((.(((..(((((((((.&.))))))))).))).)))))))))))))))))))))))).	-73.5	2750	2789	3819	3859
MSTRG.10545.10	ENSGALT00000085959	.((((((.((((((((((.((((((((((((((((((((.&.)))))))))))))))))))).)))))))))).)))))).	-79.1	2792	2831	68	107
MSTRG.10545.10	ENSGALT00000086712	((((((((((((((((((((((((((((((((((((((((.&.))))))))))))))))))))))))))))))))))))))))	-97.5	6296	6336	660	700
MSTRG.10545.10	ENSGALT00000087530	.((((((.((((((((((.((((((((((((((((((((.&.)))))))))))))))))))).)))))))))).)))))).	-79.1	2792	2831	68	107
MSTRG.10545.10	ENSGALT00000088187	(((((((((.((((((((((((((((((((((((((((((.&.)))))))))))))))))))))))))))))).)))))))))	-90.9	6296	6336	950	990
MSTRG.10545.10	ENSGALT00000089263	.((((((((((((((((((((((((((((.(((((((((.&.))).)))))).)))))))))))))))))))))))))))).	-81.7	2749	2789	1147	1186
MSTRG.10545.10	ENSGALT00000089615	.((((((((((((.(((((((.((((((((..(((((((.&.)))))))..)))))))).))))))).)))))))))))).	-73.4	6296	6335	1048	1087
MSTRG.10545.10	ENSGALT00000090040	(((((((((((((((((..(((((((((((..((((((((.&.))))))))..))))))))))).))).))))))))))))))	-71.8	6296	6336	1755	1795
MSTRG.10545.10	ENSGALT00000090232	((((((((.((((((((((((((((((((((((((((((((&)))))))))))))))))))))))))))))))).))))))))	-90	6305	6345	636	676
MSTRG.10545.13	ENSGALT00000001534	(((((.((.((((((((((((((((((..(((((((((((.&.))))))))))))).)))))))))))))))).)).))))).	-72.1	879	919	3585	3625
MSTRG.10545.13	ENSGALT00000012986	((((((((((((.(((.((((((((((((((.(((((((((&))))))))).))))))))))))))))).)))))))))))).	-78.5	869	909	4580	4620
MSTRG.10545.13	ENSGALT00000013283	(((((.((.((((((((((((((((((((((((((((((((&)))))))))))))))))))))))))))))))).)).)))))	-88.9	3285	3325	3285	3325
MSTRG.10545.13	ENSGALT00000023307	.(((((((((..((.((((((((.(((((((((((((.&.))))))))))))).)))))))).))..))))))))).	-67	896	933	3035	3072
MSTRG.10545.13	ENSGALT00000024967	.((((((((((((((((((((((((((((((((((((((((&)))))))))))))))))))))))))))))))))))))))).	-75	3201	3241	1817	1857
MSTRG.10545.13	ENSGALT00000027081	(((((((((((((((((((((((((((((((((((((((((&)))))))))))))))))))))))))))))))))))))))))	-73.7	3197	3237	737	777
MSTRG.10545.13	ENSGALT00000027083	(((((((((((((((((((((((((((((((((((((((((&)))))))))))))))))))))))))))))))))))))))))	-73.7	3197	3237	4057	4097
MSTRG.10545.13	ENSGALT00000027330	.(((((((((((((((((((((((((((((((((((((((.&.))))))))))))))))))))))))))))))))))))))).	-75.7	3204	3244	2659	2699
MSTRG.10545.13	ENSGALT00000027680	.(((.((((((((((((.((((((((...(((((((((((.&.)).)))))))))...)))))))).)))))))))))).)))	-72.2	3261	3301	1656	1696
MSTRG.10545.13	ENSGALT00000030086	.(((.((((((((((((.((((((((...(((((((((((.&.)).)))))))))...)))))))).)))))))))))).)))	-72.2	3261	3301	1550	1590
MSTRG.10545.13	ENSGALT00000043021	((.(((((((.((((((.(((((((((..(((((.((((((&)))))))))))..))))))))).)))))).))))))).)).	-61.1	856	896	2499	2539
MSTRG.10545.13	ENSGALT00000045494	.(((((((.....((((.(((.(((((((((((((.((.&.)).))))))))))))).))).)))).....))))))).	-60.5	893	931	69	107
MSTRG.10545.13	ENSGALT00000048378	(((((((((((..(((.(((((((.(((((..(((((((((&)))))))))..))))).))))))))))..))))))))))).	-67.2	869	909	1790	1830
MSTRG.10545.13	ENSGALT00000048940	((((((((((((((((.((((((((((((((..((((((((&))))))))..)))))))))))))))))))))))))))))).	-75.5	869	909	1333	1373
MSTRG.10545.13	ENSGALT00000051153	.((.(((((.(((((((.((((((((((((((((((((.&.)))))))))))))))))))).)))))))..))))))).	-56.1	3191	3229	2980	3018
MSTRG.10545.13	ENSGALT00000053938	.(((((((((((((((((((((((((((((((((((((((.&.))))))))))))))))))))))))))))))))))))))).	-73.4	3189	3229	4291	4331
MSTRG.10545.13	ENSGALT00000054263	(((((.((.((((((((((((((((((..(((((((((((.&.))))))))))))).)))))))))))))))).)).))))).	-72.1	879	919	3928	3968
MSTRG.10545.13	ENSGALT00000054976	((((((((((((((((((((((..((.(((((((((((((.&.))))))))))))).)).)))))))))))))))))))))).	-76.5	879	919	2324	2364
MSTRG.10545.13	ENSGALT00000057908	.(((((((((..((.((((((((.(((((((((((((.((.&.)).))))))))))))).)))))))).))..))))))))).	-72.3	893	933	1695	1735
MSTRG.10545.13	ENSGALT00000063392	.((((((((((((.(((((((.(((.(((((((((((((.&.))))))))))))).))).))))))).)))))))))))).	-69.3	3276	3315	1486	1525
MSTRG.10545.13	ENSGALT00000065511	((((((((((((((((((((((((((((((((((((((((.&.))))))))))))))))))))))))))))))))))))))))	-97.5	3276	3316	579	619
MSTRG.10545.13	ENSGALT00000066204	.(((((((((..((((.(((((.(((((((((((((.((.&.)).))))))))))))).))))).)).))..))))))))).	-67.8	893	933	3332	3371
MSTRG.10545.13	ENSGALT00000066692	.((((((((((((((((((((((.(((.((.((((((((.&.)))))))).))))).)))))))))))))))))))))).	-75.6	881	919	8103	8142
MSTRG.10545.13	ENSGALT00000067279	.(((((((.....((((.(((.(((((((((((((.((.&.)).))))))))))))).))).)))).....))))))).	-60.5	893	931	69	107
MSTRG.10545.13	ENSGALT00000071468	.(((((((..((((((((((((((((((((((.(((.((.&.))))).)))))))))))))))))))))).....)))))))	-75.4	890	930	1342	1381
MSTRG.10545.13	ENSGALT00000074019	.(((((((..((((((((((((((((((((((.(((.((.&.))))).)))))))))))))))))))))).....)))))))	-75.4	890	930	1353	1392
MSTRG.10545.13	ENSGALT00000075230	.((((((((((((.(((((((.(((.(((((((((((((.&.))))))))))))).))).))))))).)))))))))))).	-69.3	3276	3315	1486	1525
MSTRG.10545.13	ENSGALT00000078130	.(((((((.....((((.(((.(((((((((((((.((.&.)).))))))))))))).))).)))).....))))))).	-60.5	893	931	69	107
MSTRG.10545.13	ENSGALT00000079069	((((((((((((.(((.(((((((((((((..(((((((((&)))))))))..)))))))))))))))).)))))))))))).	-76.7	869	909	1407	1447
MSTRG.10545.13	ENSGALT00000079973	.(((((((..((((((((((((((((((((((.(((.((.&.))))).)))))))))))))))))))))).....)))))))	-75.4	890	930	1393	1432
MSTRG.10545.13	ENSGALT00000086549	((((.(((((.....(((.(((((((((((((((((((((.&.))))))))))))))))))))).))).....))))).))))	-71.4	893	933	342	382
MSTRG.10545.13	ENSGALT00000086712	(((((((((((((((((((((((((((((((((((((((((&)))))))))))))))))))))))))))))))))))))))))	-73.7	3197	3237	739	779
MSTRG.10545.13	ENSGALT00000086863	.(((((((.....((((((((...(((((((((((.((((.&.)).)).)))))))))))...)))))))).....)))))))	-62.2	890	930	366	406
MSTRG.10545.13	ENSGALT00000088187	(((((((((((((((((((((((((((((((((((((((((&)))))))))))))))))))))))))))))))))))))))))	-74.1	3197	3237	1029	1069
MSTRG.10545.13	ENSGALT00000089068	.(((((((..((((((((((((((((((((((.(((.((.&.))))).)))))))))))))))))))))).....)))))))	-75.4	890	930	1356	1395
MSTRG.10545.13	ENSGALT00000089615	(((((((((((..(((.(((((((.(((((..(((((((((&)))))))))..))))).))))))))))..))))))))))).	-67.2	869	909	1024	1064
MSTRG.10545.13	ENSGALT00000090040	.(((((((((((.(((.((.(((((((((((.(((((((.&.))))))).))))))))))).))))).))))))))))).	-65.5	870	908	1732	1771
MSTRG.10545.13	ENSGALT00000090232	.(((((((((..((.((((((((.((((((((((((((((.&.)))))))))))))))).)))))))).))..))))))))).	-76.4	893	933	597	637
MSTRG.10545.15	ENSGALT00000001534	((((((((.((((((((((((((((((((((((((((((((&)))))))))))))))))))))))))))))))).))))))))	-92.1	2206	2246	3609	3649
MSTRG.10545.15	ENSGALT00000002576	((((((((((((((((((((((((((((.((((((((((((&)))))))))))).))))))))))))))))))))))))))))	-92.4	6615	6655	849	889
MSTRG.10545.15	ENSGALT00000009457	(((((((((..((.((((((((((((((.(((((((.(((.&.)))))))))).)))))))))))))).))..))))))))).	-66.4	6602	6642	642	682
MSTRG.10545.15	ENSGALT00000012986	(((((.((((((((((((((.(((.(((((((((((((((.&.))))))))))))))).))).)))))))))))))).)))))	-77.8	2203	2243	4597	4637
MSTRG.10545.15	ENSGALT00000013283	(((((.((.((((((((((((((((((((((((((((((((&)))))))))))))))))))))))))))))))).)).)))))	-88.9	2206	2246	3285	3325
MSTRG.10545.15	ENSGALT00000013683	.(((((((((((((.((((((((((((((((((((((((.&.))))))).))))))))))))))))).))))))))))))).	-82.4	6605	6645	404	443
MSTRG.10545.15	ENSGALT00000023307	((((((((((((((((((((((((((((((((((((((((.&.))))))))))))))))))))))))))))))))))))))))	-97.5	2197	2237	3083	3123
MSTRG.10545.15	ENSGALT00000024967	.((((((((((((((((((((((((((((((((((((((((&)))))))))))))))))))))))))))))))))))))))).	-75	2122	2162	1817	1857
MSTRG.10545.15	ENSGALT00000027081	((((((((((((((((((((((((((((((((((((((((.&.))))))))))))))))))))))))))))))))))))))))	-97.5	2197	2237	658	698
MSTRG.10545.15	ENSGALT00000027083	((((((((((((((((((((((((((((((((((((((((.&.))))))))))))))))))))))))))))))))))))))))	-97.5	2197	2237	3978	4018
MSTRG.10545.15	ENSGALT00000027228	.(((((((((((((.(((((((((((.(((((((((((((.&.))))))))))))).))))))))))).))))))))))))).	-71.8	6626	6666	1186	1226
MSTRG.10545.15	ENSGALT00000027330	((((((((((((((((((((((((((((((((((((((((.&.))))))))))))))))))))))))))))))))))))))))	-97.5	2197	2237	2587	2627
MSTRG.10545.15	ENSGALT00000027606	(((.((((((((((((((((((((((((.((((((((((((&)))))))))))).)))))))))))))))))))))))).)))	-84.8	6615	6655	3226	3266
MSTRG.10545.15	ENSGALT00000027680	.(((.((((((((((((.((((((((...(((((((((((.&.)).)))))))))...)))))))).)))))))))))).)))	-72.2	2182	2222	1656	1696
MSTRG.10545.15	ENSGALT00000030086	.(((.((((((((((((.((((((((...(((((((((((.&.)).)))))))))...)))))))).)))))))))))).)))	-72.2	2182	2222	1550	1590
MSTRG.10545.15	ENSGALT00000036493	((((((((((.(((((((((((((((((((.((((((((((&)))))))))).))))))))))))))))))).))))))))))	-87.2	6622	6662	626	666
MSTRG.10545.15	ENSGALT00000036519	(((((((((((((((((((((((((((((((((((((((((&)))))))))))))))))))))))))))))))))))))))))	-96.7	6615	6655	2400	2440
MSTRG.10545.15	ENSGALT00000038622	(((((((.(((((.(((((((((((.((((((.(((((.&.))))).)))))).))))))))))).))))).))))))).	-65.1	6639	6678	2156	2194
MSTRG.10545.15	ENSGALT00000042895	.((((((((((((((((((((((((((((((((((.((((.&.)))).)))))))))))))))))))))))))))))))))).	-89.3	6605	6645	848	888
MSTRG.10545.15	ENSGALT00000043021	.((((((((((((.(((.(((((((.((((((((((((.&.)))))))))))).))))))).))).)))))))))))).	-70.8	2198	2236	2509	2547
MSTRG.10545.15	ENSGALT00000043680	((((((((((((((((((((((((((((((((((((((((.&.))))))))))))))))))))))))))))))))))))))))	-95.3	6595	6635	341	381
MSTRG.10545.15	ENSGALT00000044913	(((((((((((((((((((((((((((((((((((((((((&)))))))))))))))))))))))))))))))))))))))))	-93.4	6622	6662	35	75
MSTRG.10545.15	ENSGALT00000045494	.((((((.(((((((.((((((((((((((.....(((((.&.))))).....).))))))))))))).))))))))))))).	-51.4	2144	2184	704	744
MSTRG.10545.15	ENSGALT00000048378	.((((((((((((.(((((((.((((((((..(((((((.&.)))))))..)))))))).))))))).)))))))))))).	-73.4	2197	2236	1814	1853
MSTRG.10545.15	ENSGALT00000051153	.((((((((((((((.....((((((((((..((.((((((&)))))).))..)))))))))).....)))))))))))))).	-61	2213	2253	2891	2931
MSTRG.10545.15	ENSGALT00000053938	.(((((((((((((((((((((((((((((((((((((((.&.))))))))))))))))))))))))))))))))))))))).	-73.4	2110	2150	4291	4331
MSTRG.10545.15	ENSGALT00000053949	(((.((((((.((((((((((((.(((((((((((((((((&))))))))))))))))).)))))))))))).)))))).)))	-75.8	6615	6655	743	783
MSTRG.10545.15	ENSGALT00000054263	((((((((.((((((((((((((((((((((((((((((((&)))))))))))))))))))))))))))))))).))))))))	-92.1	2206	2246	3952	3992
MSTRG.10545.15	ENSGALT00000054976	.((.(((((.(((((((.((((((((((.(((((((((((.&.))))))))))).)))))))))).)))))))..))))))).	-53.2	2110	2150	2456	2496
MSTRG.10545.15	ENSGALT00000057848	.(((((((((((((.((((((((((((((((((((((((.&.))))))).))))))))))))))))).))))))))))))).	-82.4	6605	6645	404	443
MSTRG.10545.15	ENSGALT00000057908	((((((((((((((((((((((((((((((((((((((((.&.))))))))))))))))))))))))))))))))))))))))	-97.5	2197	2237	1743	1783
MSTRG.10545.15	ENSGALT00000061752	.((((.((((((.((((((((((((.(((((((((((((.&.))))))))))))).)))))))))))).)))))).)))).	-77.1	6593	6632	471	510
MSTRG.10545.15	ENSGALT00000063392	.((((((((((((.(((((((.(((.(((((((((((((.&.))))))))))))).))).))))))).)))))))))))).	-69.3	2197	2236	1486	1525
MSTRG.10545.15	ENSGALT00000063855	(((((((((((((((((((((((((.(((((((((((((((&))))))))))))))).)))))))))))))))))))))))))	-89.6	6605	6645	1321	1361
MSTRG.10545.15	ENSGALT00000065204	.(((((((((((.(((((((((((.((((((.((((((.&.)))))).)))))).))))))))))).))))))))))).	-70.7	6638	6676	1075	1113
MSTRG.10545.15	ENSGALT00000065511	((((((((((((((((((((((((((((((((((((((((.&.))))))))))))))))))))))))))))))))))))))))	-97.5	2197	2237	579	619
MSTRG.10545.15	ENSGALT00000066204	(((((((((((.(((((((((((((((((((((((((((((&))))))))))))))))))))))))))))).)))))))))))	-93.1	2209	2249	3367	3407
MSTRG.10545.15	ENSGALT00000067279	.((((((.(((((((.((((((((((((((.....(((((.&.))))).....).))))))))))))).))))))))))))).	-51.4	2144	2184	704	744
MSTRG.10545.15	ENSGALT00000071228	(((((((((.(((((((((((((((.(((((((((((((((&))))))))))))))).))))))))))))))).)))))))))	-85.4	6605	6645	2789	2829
MSTRG.10545.15	ENSGALT00000071955	((((((((((((((((((.((((((((((((((.((((((.&.)))))).)))))))))))))).))))))))))))))))))	-83.8	6642	6682	17	57
MSTRG.10545.15	ENSGALT00000075230	.((((((((((((.(((((((.(((.(((((((((((((.&.))))))))))))).))).))))))).)))))))))))).	-69.3	2197	2236	1486	1525
MSTRG.10545.15	ENSGALT00000078130	.((((((.(((((((.((((((((((((((.....(((((.&.))))).....).))))))))))))).))))))))))))).	-51.4	2144	2184	704	744
MSTRG.10545.15	ENSGALT00000078219	(((((((((((((((((((((((((((((((((((((((((&)))))))))))))))))))))))))))))))))))))))))	-96.1	6622	6662	463	503
MSTRG.10545.15	ENSGALT00000079069	((((((((((((((.((((((((((((((.(((..(((((.&.)))))..))).)))))))))))))).))))))))))))))	-76.1	2212	2252	1415	1455
MSTRG.10545.15	ENSGALT00000082373	((((((((((((((((((((((((((((.((((((((((((&)))))))))))).))))))))))))))))))))))))))))	-92.4	6615	6655	849	889
MSTRG.10545.15	ENSGALT00000082770	((((((.(((((((((((((((((((((((.((((((((((&)))))))))).))))))))))))))))))))))).))))))	-82.9	6603	6643	126	166
MSTRG.10545.15	ENSGALT00000085468	((((((((((((.((((.((((((((((((((((((((((.&.)))))))))))))))))))))).)))).))))))))))))	-75.7	6629	6669	3799	3839
MSTRG.10545.15	ENSGALT00000086712	((((((((((((((((((((((((((((((((((((((((.&.))))))))))))))))))))))))))))))))))))))))	-97.5	2197	2237	660	700
MSTRG.10545.15	ENSGALT00000088187	(((((((((.((((((((((((((((((((((((((((((.&.)))))))))))))))))))))))))))))).)))))))))	-90.9	2197	2237	950	990
MSTRG.10545.15	ENSGALT00000089263	(((((((((((((((((((((((((.(((((((((((((((&))))))))))))))).)))))))))))))))))))))))))	-89.6	6605	6645	1151	1191
MSTRG.10545.15	ENSGALT00000089615	.((((((((((((.(((((((.((((((((..(((((((.&.)))))))..)))))))).))))))).)))))))))))).	-73.4	2197	2236	1048	1087
MSTRG.10545.15	ENSGALT00000090040	(((((((((((((((((..(((((((((((..((((((((.&.))))))))..))))))))))).))).))))))))))))))	-71.8	2197	2237	1755	1795
MSTRG.10545.15	ENSGALT00000090232	((((((((.((((((((((((((((((((((((((((((((&)))))))))))))))))))))))))))))))).))))))))	-90	2206	2246	636	676
MSTRG.10545.16	ENSGALT00000002576	((((((((((((((((((((((((((((.((((((((((((&)))))))))))).))))))))))))))))))))))))))))	-92.4	2010	2050	849	889
MSTRG.10545.16	ENSGALT00000009457	(((((((((..((.((((((((((((((.(((((((.(((.&.)))))))))).)))))))))))))).))..))))))))).	-66.4	1997	2037	642	682
MSTRG.10545.16	ENSGALT00000013683	.(((((((((((((.((((((((((((((((((((((((.&.))))))).))))))))))))))))).))))))))))))).	-82.4	2000	2040	404	443
MSTRG.10545.16	ENSGALT00000027228	.(((((((((((((.(((((((((((.(((((((((((((.&.))))))))))))).))))))))))).))))))))))))).	-71.8	2021	2061	1186	1226
MSTRG.10545.16	ENSGALT00000027606	(((.((((((((((((((((((((((((.((((((((((((&)))))))))))).)))))))))))))))))))))))).)))	-84.8	2010	2050	3226	3266
MSTRG.10545.16	ENSGALT00000036493	((((((((((.(((((((((((((((((((.((((((((((&)))))))))).))))))))))))))))))).))))))))))	-87.2	2017	2057	626	666
MSTRG.10545.16	ENSGALT00000036519	(((((((((((((((((((((((((((((((((((((((((&)))))))))))))))))))))))))))))))))))))))))	-96.7	2010	2050	2400	2440
MSTRG.10545.16	ENSGALT00000038622	(((((((.(((((.(((((((((((.((((((.(((((.&.))))).)))))).))))))))))).))))).))))))).	-65.1	2034	2073	2156	2194
MSTRG.10545.16	ENSGALT00000042895	.((((((((((((((((((((((((((((((((((.((((.&.)))).)))))))))))))))))))))))))))))))))).	-89.3	2000	2040	848	888
MSTRG.10545.16	ENSGALT00000043680	((((((((((((((((((((((((((((((((((((((((.&.))))))))))))))))))))))))))))))))))))))))	-95.3	1990	2030	341	381
MSTRG.10545.16	ENSGALT00000044913	(((((((((((((((((((((((((((((((((((((((((&)))))))))))))))))))))))))))))))))))))))))	-93.4	2017	2057	35	75
MSTRG.10545.16	ENSGALT00000053949	(((.((((((.((((((((((((.(((((((((((((((((&))))))))))))))))).)))))))))))).)))))).)))	-75.8	2010	2050	743	783
MSTRG.10545.16	ENSGALT00000057848	.(((((((((((((.((((((((((((((((((((((((.&.))))))).))))))))))))))))).))))))))))))).	-82.4	2000	2040	404	443
MSTRG.10545.16	ENSGALT00000061752	.((((.((((((.((((((((((((.(((((((((((((.&.))))))))))))).)))))))))))).)))))).)))).	-77.1	1988	2027	471	510
MSTRG.10545.16	ENSGALT00000063855	(((((((((((((((((((((((((.(((((((((((((((&))))))))))))))).)))))))))))))))))))))))))	-89.6	2000	2040	1321	1361
MSTRG.10545.16	ENSGALT00000065204	.(((((((((((.(((((((((((.((((((.((((((.&.)))))).)))))).))))))))))).))))))))))).	-70.7	2033	2071	1075	1113
MSTRG.10545.16	ENSGALT00000071228	(((((((((.(((((((((((((((.(((((((((((((((&))))))))))))))).))))))))))))))).)))))))))	-85.4	2000	2040	2789	2829
MSTRG.10545.16	ENSGALT00000071955	((((((((((((((((((.((((((((((((((.((((((.&.)))))).)))))))))))))).))))))))))))))))))	-83.8	2037	2077	17	57
MSTRG.10545.16	ENSGALT00000078219	(((((((((((((((((((((((((((((((((((((((((&)))))))))))))))))))))))))))))))))))))))))	-96.1	2017	2057	463	503
MSTRG.10545.16	ENSGALT00000082373	((((((((((((((((((((((((((((.((((((((((((&)))))))))))).))))))))))))))))))))))))))))	-92.4	2010	2050	849	889
MSTRG.10545.16	ENSGALT00000082770	((((((.(((((((((((((((((((((((.((((((((((&)))))))))).))))))))))))))))))))))).))))))	-82.9	1998	2038	126	166
MSTRG.10545.16	ENSGALT00000085468	((((((((((((.((((.((((((((((((((((((((((.&.)))))))))))))))))))))).)))).))))))))))))	-75.7	2024	2064	3799	3839
MSTRG.10545.16	ENSGALT00000089263	(((((((((((((((((((((((((.(((((((((((((((&))))))))))))))).)))))))))))))))))))))))))	-89.6	2000	2040	1151	1191
MSTRG.10545.17	ENSGALT00000002576	((((((((((((((((((((((((((((.((((((((((((&)))))))))))).))))))))))))))))))))))))))))	-92.4	1356	1396	849	889
MSTRG.10545.17	ENSGALT00000009457	(((((((((..((.((((((((((((((.(((((((.(((.&.)))))))))).)))))))))))))).))..))))))))).	-66.4	1343	1383	642	682
MSTRG.10545.17	ENSGALT00000013683	.(((((((((((((.((((((((((((((((((((((((.&.))))))).))))))))))))))))).))))))))))))).	-82.4	1346	1386	404	443
MSTRG.10545.17	ENSGALT00000027228	.(((((((((((((.(((((((((((.(((((((((((((.&.))))))))))))).))))))))))).))))))))))))).	-71.8	1367	1407	1186	1226
MSTRG.10545.17	ENSGALT00000027606	(((.((((((((((((((((((((((((.((((((((((((&)))))))))))).)))))))))))))))))))))))).)))	-84.8	1356	1396	3226	3266
MSTRG.10545.17	ENSGALT00000036493	((((((((((.(((((((((((((((((((.((((((((((&)))))))))).))))))))))))))))))).))))))))))	-87.2	1363	1403	626	666
MSTRG.10545.17	ENSGALT00000036519	(((((((((((((((((((((((((((((((((((((((((&)))))))))))))))))))))))))))))))))))))))))	-96.7	1356	1396	2400	2440
MSTRG.10545.17	ENSGALT00000038622	(((((((.(((((.(((((((((((.((((((.(((((.&.))))).)))))).))))))))))).))))).))))))).	-65.1	1380	1419	2156	2194
MSTRG.10545.17	ENSGALT00000042895	.((((((((((((((((((((((((((((((((((.((((.&.)))).)))))))))))))))))))))))))))))))))).	-89.3	1346	1386	848	888
MSTRG.10545.17	ENSGALT00000043680	((((((((((((((((((((((((((((((((((((((((.&.))))))))))))))))))))))))))))))))))))))))	-95.3	1336	1376	341	381
MSTRG.10545.17	ENSGALT00000044913	(((((((((((((((((((((((((((((((((((((((((&)))))))))))))))))))))))))))))))))))))))))	-93.4	1363	1403	35	75
MSTRG.10545.17	ENSGALT00000053949	(((.((((((.((((((((((((.(((((((((((((((((&))))))))))))))))).)))))))))))).)))))).)))	-75.8	1356	1396	743	783
MSTRG.10545.17	ENSGALT00000057848	.(((((((((((((.((((((((((((((((((((((((.&.))))))).))))))))))))))))).))))))))))))).	-82.4	1346	1386	404	443
MSTRG.10545.17	ENSGALT00000061752	.((((.((((((.((((((((((((.(((((((((((((.&.))))))))))))).)))))))))))).)))))).)))).	-77.1	1334	1373	471	510
MSTRG.10545.17	ENSGALT00000063855	(((((((((((((((((((((((((.(((((((((((((((&))))))))))))))).)))))))))))))))))))))))))	-89.6	1346	1386	1321	1361
MSTRG.10545.17	ENSGALT00000065204	.(((((((((((.(((((((((((.((((((.((((((.&.)))))).)))))).))))))))))).))))))))))).	-70.7	1379	1417	1075	1113
MSTRG.10545.17	ENSGALT00000071228	(((((((((.(((((((((((((((.(((((((((((((((&))))))))))))))).))))))))))))))).)))))))))	-85.4	1346	1386	2789	2829
MSTRG.10545.17	ENSGALT00000071955	((((((((((((((((((.((((((((((((((.((((((.&.)))))).)))))))))))))).))))))))))))))))))	-83.8	1383	1423	17	57
MSTRG.10545.17	ENSGALT00000078219	(((((((((((((((((((((((((((((((((((((((((&)))))))))))))))))))))))))))))))))))))))))	-96.1	1363	1403	463	503
MSTRG.10545.17	ENSGALT00000082373	((((((((((((((((((((((((((((.((((((((((((&)))))))))))).))))))))))))))))))))))))))))	-92.4	1356	1396	849	889
MSTRG.10545.17	ENSGALT00000082770	((((((.(((((((((((((((((((((((.((((((((((&)))))))))).))))))))))))))))))))))).))))))	-82.9	1344	1384	126	166
MSTRG.10545.17	ENSGALT00000083848	.(((((((..(((.(((((((((((((.((((((((((.&.)))))))))).))))))))))))).)))..))))))).	-62.9	1343	1381	344	382
MSTRG.10545.17	ENSGALT00000085468	((((((((((((.((((.((((((((((((((((((((((.&.)))))))))))))))))))))).)))).))))))))))))	-75.7	1370	1410	3799	3839
MSTRG.10545.17	ENSGALT00000089263	(((((((((((((((((((((((((.(((((((((((((((&))))))))))))))).)))))))))))))))))))))))))	-89.6	1346	1386	1151	1191
MSTRG.10545.18	ENSGALT00000001534	((((((((.((((((((((((((((((((((((((((((((&)))))))))))))))))))))))))))))))).))))))))	-92.1	2199	2239	3609	3649
MSTRG.10545.18	ENSGALT00000002576	((((((((((((((((((((((((((((.((((((((((((&)))))))))))).))))))))))))))))))))))))))))	-92.4	4909	4949	849	889
MSTRG.10545.18	ENSGALT00000009457	(((((((((..((.((((((((((((((.(((((((.(((.&.)))))))))).)))))))))))))).))..))))))))).	-66.4	4896	4936	642	682
MSTRG.10545.18	ENSGALT00000012986	(((((.((((((((((((((.(((.(((((((((((((((.&.))))))))))))))).))).)))))))))))))).)))))	-77.8	2196	2236	4597	4637
MSTRG.10545.18	ENSGALT00000013283	(((((.((.((((((((((((((((((((((((((((((((&)))))))))))))))))))))))))))))))).)).)))))	-88.9	2199	2239	3285	3325
MSTRG.10545.18	ENSGALT00000013683	.(((((((((((((.((((((((((((((((((((((((.&.))))))).))))))))))))))))).))))))))))))).	-82.4	4899	4939	404	443
MSTRG.10545.18	ENSGALT00000023307	((((((((((((((((((((((((((((((((((((((((.&.))))))))))))))))))))))))))))))))))))))))	-97.5	2190	2230	3083	3123
MSTRG.10545.18	ENSGALT00000024967	.((((((((((((((((((((((((((((((((((((((((&)))))))))))))))))))))))))))))))))))))))).	-75	2115	2155	1817	1857
MSTRG.10545.18	ENSGALT00000027081	((((((((((((((((((((((((((((((((((((((((.&.))))))))))))))))))))))))))))))))))))))))	-97.5	2190	2230	658	698
MSTRG.10545.18	ENSGALT00000027083	((((((((((((((((((((((((((((((((((((((((.&.))))))))))))))))))))))))))))))))))))))))	-97.5	2190	2230	3978	4018
MSTRG.10545.18	ENSGALT00000027228	.(((((((((((((.(((((((((((.(((((((((((((.&.))))))))))))).))))))))))).))))))))))))).	-71.8	4920	4960	1186	1226
MSTRG.10545.18	ENSGALT00000027330	((((((((((((((((((((((((((((((((((((((((.&.))))))))))))))))))))))))))))))))))))))))	-97.5	2190	2230	2587	2627
MSTRG.10545.18	ENSGALT00000027606	(((.((((((((((((((((((((((((.((((((((((((&)))))))))))).)))))))))))))))))))))))).)))	-84.8	4909	4949	3226	3266
MSTRG.10545.18	ENSGALT00000027680	.(((.((((((((((((.((((((((...(((((((((((.&.)).)))))))))...)))))))).)))))))))))).)))	-72.2	2175	2215	1656	1696
MSTRG.10545.18	ENSGALT00000030086	.(((.((((((((((((.((((((((...(((((((((((.&.)).)))))))))...)))))))).)))))))))))).)))	-72.2	2175	2215	1550	1590
MSTRG.10545.18	ENSGALT00000036493	((((((((((.(((((((((((((((((((.((((((((((&)))))))))).))))))))))))))))))).))))))))))	-87.2	4916	4956	626	666
MSTRG.10545.18	ENSGALT00000036519	(((((((((((((((((((((((((((((((((((((((((&)))))))))))))))))))))))))))))))))))))))))	-96.7	4909	4949	2400	2440
MSTRG.10545.18	ENSGALT00000038622	(((((((.(((((.(((((((((((.((((((.(((((.&.))))).)))))).))))))))))).))))).))))))).	-65.1	4933	4972	2156	2194
MSTRG.10545.18	ENSGALT00000042895	.((((((((((((((((((((((((((((((((((.((((.&.)))).)))))))))))))))))))))))))))))))))).	-89.3	4899	4939	848	888
MSTRG.10545.18	ENSGALT00000043021	.((((((((((((.(((.(((((((.((((((((((((.&.)))))))))))).))))))).))).)))))))))))).	-70.8	2191	2229	2509	2547
MSTRG.10545.18	ENSGALT00000043680	((((((((((((((((((((((((((((((((((((((((.&.))))))))))))))))))))))))))))))))))))))))	-95.3	4889	4929	341	381
MSTRG.10545.18	ENSGALT00000044913	(((((((((((((((((((((((((((((((((((((((((&)))))))))))))))))))))))))))))))))))))))))	-93.4	4916	4956	35	75
MSTRG.10545.18	ENSGALT00000045494	.((((((.(((((((.((((((((((((((.....(((((.&.))))).....).))))))))))))).))))))))))))).	-51.4	2137	2177	704	744
MSTRG.10545.18	ENSGALT00000048378	.((((((((((((.(((((((.((((((((..(((((((.&.)))))))..)))))))).))))))).)))))))))))).	-73.4	2190	2229	1814	1853
MSTRG.10545.18	ENSGALT00000051153	.((((((((((((((.....((((((((((..((.((((((&)))))).))..)))))))))).....)))))))))))))).	-61	2206	2246	2891	2931
MSTRG.10545.18	ENSGALT00000053938	.(((((((((((((((((((((((((((((((((((((((.&.))))))))))))))))))))))))))))))))))))))).	-73.4	2103	2143	4291	4331
MSTRG.10545.18	ENSGALT00000053949	(((.((((((.((((((((((((.(((((((((((((((((&))))))))))))))))).)))))))))))).)))))).)))	-75.8	4909	4949	743	783
MSTRG.10545.18	ENSGALT00000054263	((((((((.((((((((((((((((((((((((((((((((&)))))))))))))))))))))))))))))))).))))))))	-92.1	2199	2239	3952	3992
MSTRG.10545.18	ENSGALT00000054976	.((.(((((.(((((((.((((((((((.(((((((((((.&.))))))))))).)))))))))).)))))))..))))))).	-53.2	2103	2143	2456	2496
MSTRG.10545.18	ENSGALT00000057848	.(((((((((((((.((((((((((((((((((((((((.&.))))))).))))))))))))))))).))))))))))))).	-82.4	4899	4939	404	443
MSTRG.10545.18	ENSGALT00000057908	((((((((((((((((((((((((((((((((((((((((.&.))))))))))))))))))))))))))))))))))))))))	-97.5	2190	2230	1743	1783
MSTRG.10545.18	ENSGALT00000061752	.((((.((((((.((((((((((((.(((((((((((((.&.))))))))))))).)))))))))))).)))))).)))).	-77.1	4887	4926	471	510
MSTRG.10545.18	ENSGALT00000063392	.((((((((((((.(((((((.(((.(((((((((((((.&.))))))))))))).))).))))))).)))))))))))).	-69.3	2190	2229	1486	1525
MSTRG.10545.18	ENSGALT00000063855	(((((((((((((((((((((((((.(((((((((((((((&))))))))))))))).)))))))))))))))))))))))))	-89.6	4899	4939	1321	1361
MSTRG.10545.18	ENSGALT00000065204	.(((((((((((.(((((((((((.((((((.((((((.&.)))))).)))))).))))))))))).))))))))))).	-70.7	4932	4970	1075	1113
MSTRG.10545.18	ENSGALT00000065511	((((((((((((((((((((((((((((((((((((((((.&.))))))))))))))))))))))))))))))))))))))))	-97.5	2190	2230	579	619
MSTRG.10545.18	ENSGALT00000066204	(((((((((((.(((((((((((((((((((((((((((((&))))))))))))))))))))))))))))).)))))))))))	-93.1	2202	2242	3367	3407
MSTRG.10545.18	ENSGALT00000067279	.((((((.(((((((.((((((((((((((.....(((((.&.))))).....).))))))))))))).))))))))))))).	-51.4	2137	2177	704	744
MSTRG.10545.18	ENSGALT00000071228	(((((((((.(((((((((((((((.(((((((((((((((&))))))))))))))).))))))))))))))).)))))))))	-85.4	4899	4939	2789	2829
MSTRG.10545.18	ENSGALT00000071955	((((((((((((((((((.((((((((((((((.((((((.&.)))))).)))))))))))))).))))))))))))))))))	-83.8	4936	4976	17	57
MSTRG.10545.18	ENSGALT00000075230	.((((((((((((.(((((((.(((.(((((((((((((.&.))))))))))))).))).))))))).)))))))))))).	-69.3	2190	2229	1486	1525
MSTRG.10545.18	ENSGALT00000078130	.((((((.(((((((.((((((((((((((.....(((((.&.))))).....).))))))))))))).))))))))))))).	-51.4	2137	2177	704	744
MSTRG.10545.18	ENSGALT00000078219	(((((((((((((((((((((((((((((((((((((((((&)))))))))))))))))))))))))))))))))))))))))	-96.1	4916	4956	463	503
MSTRG.10545.18	ENSGALT00000079069	((((((((((((((.((((((((((((((.(((..(((((.&.)))))..))).)))))))))))))).))))))))))))))	-76.1	2205	2245	1415	1455
MSTRG.10545.18	ENSGALT00000082373	((((((((((((((((((((((((((((.((((((((((((&)))))))))))).))))))))))))))))))))))))))))	-92.4	4909	4949	849	889
MSTRG.10545.18	ENSGALT00000082770	((((((.(((((((((((((((((((((((.((((((((((&)))))))))).))))))))))))))))))))))).))))))	-82.9	4897	4937	126	166
MSTRG.10545.18	ENSGALT00000085468	((((((((((((.((((.((((((((((((((((((((((.&.)))))))))))))))))))))).)))).))))))))))))	-75.7	4923	4963	3799	3839
MSTRG.10545.18	ENSGALT00000086712	((((((((((((((((((((((((((((((((((((((((.&.))))))))))))))))))))))))))))))))))))))))	-97.5	2190	2230	660	700
MSTRG.10545.18	ENSGALT00000088187	(((((((((.((((((((((((((((((((((((((((((.&.)))))))))))))))))))))))))))))).)))))))))	-90.9	2190	2230	950	990
MSTRG.10545.18	ENSGALT00000089263	(((((((((((((((((((((((((.(((((((((((((((&))))))))))))))).)))))))))))))))))))))))))	-89.6	4899	4939	1151	1191
MSTRG.10545.18	ENSGALT00000089615	.((((((((((((.(((((((.((((((((..(((((((.&.)))))))..)))))))).))))))).)))))))))))).	-73.4	2190	2229	1048	1087
MSTRG.10545.18	ENSGALT00000090040	(((((((((((((((((..(((((((((((..((((((((.&.))))))))..))))))))))).))).))))))))))))))	-71.8	2190	2230	1755	1795
MSTRG.10545.18	ENSGALT00000090232	((((((((.((((((((((((((((((((((((((((((((&)))))))))))))))))))))))))))))))).))))))))	-90	2199	2239	636	676
MSTRG.10545.19	ENSGALT00000002576	((((((((((((((((((((((((((((.((((((((((((&)))))))))))).))))))))))))))))))))))))))))	-92.4	2531	2571	849	889
MSTRG.10545.19	ENSGALT00000009457	(((((((((..((.((((((((((((((.(((((((.(((.&.)))))))))).)))))))))))))).))..))))))))).	-66.4	2518	2558	642	682
MSTRG.10545.19	ENSGALT00000009875	.((((((((((..((((((....((((((((((((((((.&.))))))))))))))))....))))))..)))))))))).	-52.6	202	241	1373	1412
MSTRG.10545.19	ENSGALT00000013683	.(((((((((((((.((((((((((((((((((((((((.&.))))))).))))))))))))))))).))))))))))))).	-82.4	2521	2561	404	443
MSTRG.10545.19	ENSGALT00000027228	.(((((((((((((.(((((((((((.(((((((((((((.&.))))))))))))).))))))))))).))))))))))))).	-71.8	2542	2582	1186	1226
MSTRG.10545.19	ENSGALT00000027606	(((.((((((((((((((((((((((((.((((((((((((&)))))))))))).)))))))))))))))))))))))).)))	-84.8	2531	2571	3226	3266
MSTRG.10545.19	ENSGALT00000036493	((((((((((.(((((((((((((((((((.((((((((((&)))))))))).))))))))))))))))))).))))))))))	-87.2	2538	2578	626	666
MSTRG.10545.19	ENSGALT00000036519	(((((((((((((((((((((((((((((((((((((((((&)))))))))))))))))))))))))))))))))))))))))	-96.7	2531	2571	2400	2440
MSTRG.10545.19	ENSGALT00000038622	(((((((.(((((.(((((((((((.((((((.(((((.&.))))).)))))).))))))))))).))))).))))))).	-65.1	2555	2594	2156	2194
MSTRG.10545.19	ENSGALT00000042895	.((((((((((((((((((((((((((((((((((.((((.&.)))).)))))))))))))))))))))))))))))))))).	-89.3	2521	2561	848	888
MSTRG.10545.19	ENSGALT00000043680	((((((((((((((((((((((((((((((((((((((((.&.))))))))))))))))))))))))))))))))))))))))	-95.3	2511	2551	341	381
MSTRG.10545.19	ENSGALT00000044913	(((((((((((((((((((((((((((((((((((((((((&)))))))))))))))))))))))))))))))))))))))))	-93.4	2538	2578	35	75
MSTRG.10545.19	ENSGALT00000048685	(((((((((..((((((((((((((((((((((((((((((&))))))))))))))))))))))))))))))..)))))))))	-65.8	199	239	1441	1481
MSTRG.10545.19	ENSGALT00000053949	(((.((((((.((((((((((((.(((((((((((((((((&))))))))))))))))).)))))))))))).)))))).)))	-75.8	2531	2571	743	783
MSTRG.10545.19	ENSGALT00000055900	(((((((((((((((((((((((((((((((((((((((((&)))))))))))))))))))))))))))))))))))))))))	-67.2	186	226	3065	3105
MSTRG.10545.19	ENSGALT00000055919	.(((((((((((.((((((((.((((((((((((((((.&.)))))))))))))))).)))))))).))))))))))).	-54.2	203	241	1256	1294
MSTRG.10545.19	ENSGALT00000057848	.(((((((((((((.((((((((((((((((((((((((.&.))))))).))))))))))))))))).))))))))))))).	-82.4	2521	2561	404	443
MSTRG.10545.19	ENSGALT00000061752	.((((.((((((.((((((((((((.(((((((((((((.&.))))))))))))).)))))))))))).)))))).)))).	-77.1	2509	2548	471	510
MSTRG.10545.19	ENSGALT00000063855	(((((((((((((((((((((((((.(((((((((((((((&))))))))))))))).)))))))))))))))))))))))))	-89.6	2521	2561	1321	1361
MSTRG.10545.19	ENSGALT00000065204	.(((((((((((.(((((((((((.((((((.((((((.&.)))))).)))))).))))))))))).))))))))))).	-70.7	2554	2592	1075	1113
MSTRG.10545.19	ENSGALT00000068667	(((((((((((((((((((((((((((((((((((((((((&)))))))))))))))))))))))))))))))))))))))))	-67.2	186	226	3065	3105
MSTRG.10545.19	ENSGALT00000071228	(((((((((.(((((((((((((((.(((((((((((((((&))))))))))))))).))))))))))))))).)))))))))	-85.4	2521	2561	2789	2829
MSTRG.10545.19	ENSGALT00000071955	((((((((((((((((((.((((((((((((((.((((((.&.)))))).)))))))))))))).))))))))))))))))))	-83.8	2558	2598	17	57
MSTRG.10545.19	ENSGALT00000078219	(((((((((((((((((((((((((((((((((((((((((&)))))))))))))))))))))))))))))))))))))))))	-96.1	2538	2578	463	503
MSTRG.10545.19	ENSGALT00000082373	((((((((((((((((((((((((((((.((((((((((((&)))))))))))).))))))))))))))))))))))))))))	-92.4	2531	2571	849	889
MSTRG.10545.19	ENSGALT00000082770	((((((.(((((((((((((((((((((((.((((((((((&)))))))))).))))))))))))))))))))))).))))))	-82.9	2519	2559	126	166
MSTRG.10545.19	ENSGALT00000082928	(((((((((..((((((((((((((((((((((((((((((&))))))))))))))))))))))))))))))..)))))))))	-65.8	199	239	1418	1458
MSTRG.10545.19	ENSGALT00000085468	((((((((((((.((((.((((((((((((((((((((((.&.)))))))))))))))))))))).)))).))))))))))))	-75.7	2545	2585	3799	3839
MSTRG.10545.19	ENSGALT00000089263	(((((((((((((((((((((((((.(((((((((((((((&))))))))))))))).)))))))))))))))))))))))))	-89.6	2521	2561	1151	1191
MSTRG.10545.1	ENSGALT00000009875	.(((((((((((((.(((((..(((((.((((((((((((.&.)))))))))))))))))...))))).))))))))))))).	-51.8	1775	1815	1372	1412
MSTRG.10545.1	ENSGALT00000015796	.(((((((((.(.(((((((((((((((((((((((((((.&.)))))))))))))).))))))))))))).)))))).))))	-44.9	1757	1797	56	96
MSTRG.10545.1	ENSGALT00000023425	(((..((((((((.((((.((.(.((((.((((((.((((.&.))))..))))))))).).).)))))))))))))).))).	-43.6	3	42	703	743
MSTRG.10545.1	ENSGALT00000039374	.(((((((((((.((...(((((((.((((((((((((((.&.))))).))))))))).)))))))...)).)))))))))))	-51.3	1787	1827	3199	3239
MSTRG.10545.1	ENSGALT00000055403	.(((((((((.(.(((((((((((((((((((((((((((.&.)))))))))))))).))))))))))))).)))))).))))	-44.9	1757	1797	56	96
MSTRG.10545.1	ENSGALT00000055758	.(((.(((((.((.(((((((((.((((((((((((((((.&.)))))))))))))))).))))))))).)).))))).))).	-45.5	1758	1798	170	210
MSTRG.10545.1	ENSGALT00000060327	.(((((((((.(.(((((((((((((((((((((((((((.&.)))))))))))))).))))))))))))).)))))).))))	-44.9	1757	1797	56	96
MSTRG.10545.20	ENSGALT00000002576	((((((((((((((((((((((((((((.((((((((((((&)))))))))))).))))))))))))))))))))))))))))	-92.4	2555	2595	849	889
MSTRG.10545.20	ENSGALT00000009457	(((((((((..((.((((((((((((((.(((((((.(((.&.)))))))))).)))))))))))))).))..))))))))).	-66.4	2542	2582	642	682
MSTRG.10545.20	ENSGALT00000009875	.((((((((((..((((((....((((((((((((((((.&.))))))))))))))))....))))))..)))))))))).	-52.6	187	226	1373	1412
MSTRG.10545.20	ENSGALT00000013683	.(((((((((((((.((((((((((((((((((((((((.&.))))))).))))))))))))))))).))))))))))))).	-82.4	2545	2585	404	443
MSTRG.10545.20	ENSGALT00000027228	.(((((((((((((.(((((((((((.(((((((((((((.&.))))))))))))).))))))))))).))))))))))))).	-71.8	2566	2606	1186	1226
MSTRG.10545.20	ENSGALT00000027606	(((.((((((((((((((((((((((((.((((((((((((&)))))))))))).)))))))))))))))))))))))).)))	-84.8	2555	2595	3226	3266
MSTRG.10545.20	ENSGALT00000036493	((((((((((.(((((((((((((((((((.((((((((((&)))))))))).))))))))))))))))))).))))))))))	-87.2	2562	2602	626	666
MSTRG.10545.20	ENSGALT00000036519	(((((((((((((((((((((((((((((((((((((((((&)))))))))))))))))))))))))))))))))))))))))	-96.7	2555	2595	2400	2440
MSTRG.10545.20	ENSGALT00000038622	(((((((.(((((.(((((((((((.((((((.(((((.&.))))).)))))).))))))))))).))))).))))))).	-65.1	2579	2618	2156	2194
MSTRG.10545.20	ENSGALT00000042895	.((((((((((((((((((((((((((((((((((.((((.&.)))).)))))))))))))))))))))))))))))))))).	-89.3	2545	2585	848	888
MSTRG.10545.20	ENSGALT00000043680	((((((((((((((((((((((((((((((((((((((((.&.))))))))))))))))))))))))))))))))))))))))	-95.3	2535	2575	341	381
MSTRG.10545.20	ENSGALT00000044913	(((((((((((((((((((((((((((((((((((((((((&)))))))))))))))))))))))))))))))))))))))))	-93.4	2562	2602	35	75
MSTRG.10545.20	ENSGALT00000048685	(((((((((..((((((((((((((((((((((((((((((&))))))))))))))))))))))))))))))..)))))))))	-65.8	184	224	1441	1481
MSTRG.10545.20	ENSGALT00000053949	(((.((((((.((((((((((((.(((((((((((((((((&))))))))))))))))).)))))))))))).)))))).)))	-75.8	2555	2595	743	783
MSTRG.10545.20	ENSGALT00000055900	(((((((((((((((((((((((((((((((((((((((((&)))))))))))))))))))))))))))))))))))))))))	-67.2	171	211	3065	3105
MSTRG.10545.20	ENSGALT00000055919	.(((((((((((.((((((((.((((((((((((((((.&.)))))))))))))))).)))))))).))))))))))).	-54.2	188	226	1256	1294
MSTRG.10545.20	ENSGALT00000057848	.(((((((((((((.((((((((((((((((((((((((.&.))))))).))))))))))))))))).))))))))))))).	-82.4	2545	2585	404	443
MSTRG.10545.20	ENSGALT00000061752	.((((.((((((.((((((((((((.(((((((((((((.&.))))))))))))).)))))))))))).)))))).)))).	-77.1	2533	2572	471	510
MSTRG.10545.20	ENSGALT00000063855	(((((((((((((((((((((((((.(((((((((((((((&))))))))))))))).)))))))))))))))))))))))))	-89.6	2545	2585	1321	1361
MSTRG.10545.20	ENSGALT00000065204	.(((((((((((.(((((((((((.((((((.((((((.&.)))))).)))))).))))))))))).))))))))))).	-70.7	2578	2616	1075	1113
MSTRG.10545.20	ENSGALT00000068667	(((((((((((((((((((((((((((((((((((((((((&)))))))))))))))))))))))))))))))))))))))))	-67.2	171	211	3065	3105
MSTRG.10545.20	ENSGALT00000071228	(((((((((.(((((((((((((((.(((((((((((((((&))))))))))))))).))))))))))))))).)))))))))	-85.4	2545	2585	2789	2829
MSTRG.10545.20	ENSGALT00000071955	((((((((((((((((((.((((((((((((((.((((((.&.)))))).)))))))))))))).))))))))))))))))))	-83.8	2582	2622	17	57
MSTRG.10545.20	ENSGALT00000078219	(((((((((((((((((((((((((((((((((((((((((&)))))))))))))))))))))))))))))))))))))))))	-96.1	2562	2602	463	503
MSTRG.10545.20	ENSGALT00000082373	((((((((((((((((((((((((((((.((((((((((((&)))))))))))).))))))))))))))))))))))))))))	-92.4	2555	2595	849	889
MSTRG.10545.20	ENSGALT00000082770	((((((.(((((((((((((((((((((((.((((((((((&)))))))))).))))))))))))))))))))))).))))))	-82.9	2543	2583	126	166
MSTRG.10545.20	ENSGALT00000082928	(((((((((..((((((((((((((((((((((((((((((&))))))))))))))))))))))))))))))..)))))))))	-65.8	184	224	1418	1458
MSTRG.10545.20	ENSGALT00000085468	((((((((((((.((((.((((((((((((((((((((((.&.)))))))))))))))))))))).)))).))))))))))))	-75.7	2569	2609	3799	3839
MSTRG.10545.20	ENSGALT00000089263	(((((((((((((((((((((((((.(((((((((((((((&))))))))))))))).)))))))))))))))))))))))))	-89.6	2545	2585	1151	1191
MSTRG.10545.21	ENSGALT00000002576	((((((.(((.((((((((((((((((((((((((((((((&)))))))))))))))))))))))))))))).))).))))))	-59.4	186	226	1495	1535
MSTRG.10545.21	ENSGALT00000009875	.((((((((((..((((((....((((((((((((((((.&.))))))))))))))))....))))))..)))))))))).	-52.6	202	241	1373	1412
MSTRG.10545.21	ENSGALT00000030078	((((((((((((((((.(((((((((((((((((.((((((&)))))).))))))))))))))))).))))))))))))))))	-56.6	2160	2200	1378	1418
MSTRG.10545.21	ENSGALT00000048685	(((((((((..((((((((((((((((((((((((((((((&))))))))))))))))))))))))))))))..)))))))))	-65.8	199	239	1441	1481
MSTRG.10545.21	ENSGALT00000053949	.(((((((((((((.(((.(((((((((((((((((((((.&.))))))))))))))))))))).))).))))))))))))).	-56.3	2166	2206	641	681
MSTRG.10545.21	ENSGALT00000055900	(((((((((((((((((((((((((((((((((((((((((&)))))))))))))))))))))))))))))))))))))))))	-67.2	186	226	3065	3105
MSTRG.10545.21	ENSGALT00000055919	.(((((((((((.((((((((.((((((((((((((((.&.)))))))))))))))).)))))))).))))))))))).	-54.2	203	241	1256	1294
MSTRG.10545.21	ENSGALT00000067177	((((((((((((((((((((((((.(((((((((((((((.&.))))))))))))))).))))))))))))))))))))))))	-64.8	2168	2208	861	901
MSTRG.10545.21	ENSGALT00000068667	(((((((((((((((((((((((((((((((((((((((((&)))))))))))))))))))))))))))))))))))))))))	-67.2	186	226	3065	3105
MSTRG.10545.21	ENSGALT00000070032	.((.(((((((((((((((((.(((.(((((((((((((((&))))))))))))))).))).))))))))))))))))).)).	-57.6	2169	2209	848	888
MSTRG.10545.21	ENSGALT00000082373	((((((.(((.((((((((((((((((((((((((((((((&)))))))))))))))))))))))))))))).))).))))))	-59.4	186	226	1495	1535
MSTRG.10545.21	ENSGALT00000082928	(((((((((..((((((((((((((((((((((((((((((&))))))))))))))))))))))))))))))..)))))))))	-65.8	199	239	1418	1458
MSTRG.10545.22	ENSGALT00000001534	((((((((.((((((((((((((((((((((((((((((((&)))))))))))))))))))))))))))))))).))))))))	-92.1	2009	2049	3609	3649
MSTRG.10545.22	ENSGALT00000012986	(((((.((((((((((((((.(((.(((((((((((((((.&.))))))))))))))).))).)))))))))))))).)))))	-77.8	2006	2046	4597	4637
MSTRG.10545.22	ENSGALT00000013283	(((((.((.((((((((((((((((((((((((((((((((&)))))))))))))))))))))))))))))))).)).)))))	-88.9	2009	2049	3285	3325
MSTRG.10545.22	ENSGALT00000023307	((((((((((((((((((((((((((((((((((((((((.&.))))))))))))))))))))))))))))))))))))))))	-97.5	2000	2040	3083	3123
MSTRG.10545.22	ENSGALT00000024967	.((((((((((((((((((((((((((((((((((((((((&)))))))))))))))))))))))))))))))))))))))).	-75	1925	1965	1817	1857
MSTRG.10545.22	ENSGALT00000027081	((((((((((((((((((((((((((((((((((((((((.&.))))))))))))))))))))))))))))))))))))))))	-97.5	2000	2040	658	698
MSTRG.10545.22	ENSGALT00000027083	((((((((((((((((((((((((((((((((((((((((.&.))))))))))))))))))))))))))))))))))))))))	-97.5	2000	2040	3978	4018
MSTRG.10545.22	ENSGALT00000027330	((((((((((((((((((((((((((((((((((((((((.&.))))))))))))))))))))))))))))))))))))))))	-97.5	2000	2040	2587	2627
MSTRG.10545.22	ENSGALT00000027680	.(((.((((((((((((.((((((((...(((((((((((.&.)).)))))))))...)))))))).)))))))))))).)))	-72.2	1985	2025	1656	1696
MSTRG.10545.22	ENSGALT00000030086	.(((.((((((((((((.((((((((...(((((((((((.&.)).)))))))))...)))))))).)))))))))))).)))	-72.2	1985	2025	1550	1590
MSTRG.10545.22	ENSGALT00000043021	.((((((((((((.(((.(((((((.((((((((((((.&.)))))))))))).))))))).))).)))))))))))).	-70.8	2001	2039	2509	2547
MSTRG.10545.22	ENSGALT00000045494	.((((((.(((((((.((((((((((((((.....(((((.&.))))).....).))))))))))))).))))))))))))).	-51.4	1947	1987	704	744
MSTRG.10545.22	ENSGALT00000048378	.((((((((((((.(((((((.((((((((..(((((((.&.)))))))..)))))))).))))))).)))))))))))).	-73.4	2000	2039	1814	1853
MSTRG.10545.22	ENSGALT00000051153	.((((((((((((((.....((((((((((..((.((((((&)))))).))..)))))))))).....)))))))))))))).	-61	2016	2056	2891	2931
MSTRG.10545.22	ENSGALT00000053938	.(((((((((((((((((((((((((((((((((((((((.&.))))))))))))))))))))))))))))))))))))))).	-73.4	1913	1953	4291	4331
MSTRG.10545.22	ENSGALT00000054263	((((((((.((((((((((((((((((((((((((((((((&)))))))))))))))))))))))))))))))).))))))))	-92.1	2009	2049	3952	3992
MSTRG.10545.22	ENSGALT00000054976	.((.(((((.(((((((.((((((((((.(((((((((((.&.))))))))))).)))))))))).)))))))..))))))).	-53.2	1913	1953	2456	2496
MSTRG.10545.22	ENSGALT00000057908	((((((((((((((((((((((((((((((((((((((((.&.))))))))))))))))))))))))))))))))))))))))	-97.5	2000	2040	1743	1783
MSTRG.10545.22	ENSGALT00000063392	.((((((((((((.(((((((.(((.(((((((((((((.&.))))))))))))).))).))))))).)))))))))))).	-69.3	2000	2039	1486	1525
MSTRG.10545.22	ENSGALT00000065511	((((((((((((((((((((((((((((((((((((((((.&.))))))))))))))))))))))))))))))))))))))))	-97.5	2000	2040	579	619
MSTRG.10545.22	ENSGALT00000066204	(((((((((((.(((((((((((((((((((((((((((((&))))))))))))))))))))))))))))).)))))))))))	-93.1	2012	2052	3367	3407
MSTRG.10545.22	ENSGALT00000067279	.((((((.(((((((.((((((((((((((.....(((((.&.))))).....).))))))))))))).))))))))))))).	-51.4	1947	1987	704	744
MSTRG.10545.22	ENSGALT00000075230	.((((((((((((.(((((((.(((.(((((((((((((.&.))))))))))))).))).))))))).)))))))))))).	-69.3	2000	2039	1486	1525
MSTRG.10545.22	ENSGALT00000078130	.((((((.(((((((.((((((((((((((.....(((((.&.))))).....).))))))))))))).))))))))))))).	-51.4	1947	1987	704	744
MSTRG.10545.22	ENSGALT00000079069	((((((((((((((.((((((((((((((.(((..(((((.&.)))))..))).)))))))))))))).))))))))))))))	-76.1	2015	2055	1415	1455
MSTRG.10545.22	ENSGALT00000086712	((((((((((((((((((((((((((((((((((((((((.&.))))))))))))))))))))))))))))))))))))))))	-97.5	2000	2040	660	700
MSTRG.10545.22	ENSGALT00000088187	(((((((((.((((((((((((((((((((((((((((((.&.)))))))))))))))))))))))))))))).)))))))))	-90.9	2000	2040	950	990
MSTRG.10545.22	ENSGALT00000089615	.((((((((((((.(((((((.((((((((..(((((((.&.)))))))..)))))))).))))))).)))))))))))).	-73.4	2000	2039	1048	1087
MSTRG.10545.22	ENSGALT00000090040	(((((((((((((((((..(((((((((((..((((((((.&.))))))))..))))))))))).))).))))))))))))))	-71.8	2000	2040	1755	1795
MSTRG.10545.22	ENSGALT00000090232	((((((((.((((((((((((((((((((((((((((((((&)))))))))))))))))))))))))))))))).))))))))	-90	2009	2049	636	676
MSTRG.10545.23	ENSGALT00000001534	((((((((.((((((((((((((((((((((((((((((((&)))))))))))))))))))))))))))))))).))))))))	-92.1	3971	4011	3609	3649
MSTRG.10545.23	ENSGALT00000002576	.((((.(((((((((((((.(((((((((((((.(((((((&))))))).))))))))))))).))))))))))))).)))).	-76.9	1538	1578	551	591
MSTRG.10545.23	ENSGALT00000002917	(((((((((((((.(((((((((((((.((((((.(((((.&.)))))))).))).))))))))))))).)))))))))))))	-75.5	1531	1571	1140	1180
MSTRG.10545.23	ENSGALT00000009165	.((((.((((((((.((((((.(((.(((.((((((((((.&.)))))))))).))).))).)))))).))).))))).))))	-67.2	1554	1594	4000	4040
MSTRG.10545.23	ENSGALT00000009457	(((((.((((((((((((((((((((.(((((((.(((((.&.))))).))))))).)))))))))))))))))))).)))))	-77.3	1531	1571	615	655
MSTRG.10545.23	ENSGALT00000012986	(((((.((((((((((((((.(((.(((((((((((((((.&.))))))))))))))).))).)))))))))))))).)))))	-77.8	3968	4008	4597	4637
MSTRG.10545.23	ENSGALT00000013283	(((((.((.((((((((((((((((((((((((((((((((&)))))))))))))))))))))))))))))))).)).)))))	-88.9	3971	4011	3285	3325
MSTRG.10545.23	ENSGALT00000013683	.(((.(((((((((((((.((((((((((((((((((((.&.)))))))))))))))))))).)))))))))).))).))).	-70.1	1537	1577	376	415
MSTRG.10545.23	ENSGALT00000021158	.((((((((((((((((((((((((((((.((.((((((.&.)))))).)).)))))))))))))))))))))))))))).	-81.9	1530	1569	994	1033
MSTRG.10545.23	ENSGALT00000023307	((((((((((((((((((((((((((((((((((((((((.&.))))))))))))))))))))))))))))))))))))))))	-97.5	3962	4002	3083	3123
MSTRG.10545.23	ENSGALT00000024967	.((((((((((((((((((((((((((((((((((((((((&)))))))))))))))))))))))))))))))))))))))).	-75	3887	3927	1817	1857
MSTRG.10545.23	ENSGALT00000027081	((((((((((((((((((((((((((((((((((((((((.&.))))))))))))))))))))))))))))))))))))))))	-97.5	3962	4002	658	698
MSTRG.10545.23	ENSGALT00000027083	((((((((((((((((((((((((((((((((((((((((.&.))))))))))))))))))))))))))))))))))))))))	-97.5	3962	4002	3978	4018
MSTRG.10545.23	ENSGALT00000027330	((((((((((((((((((((((((((((((((((((((((.&.))))))))))))))))))))))))))))))))))))))))	-97.5	3962	4002	2587	2627
MSTRG.10545.23	ENSGALT00000027680	.(((.((((((((((((.((((((((...(((((((((((.&.)).)))))))))...)))))))).)))))))))))).)))	-72.2	3947	3987	1656	1696
MSTRG.10545.23	ENSGALT00000030086	.(((.((((((((((((.((((((((...(((((((((((.&.)).)))))))))...)))))))).)))))))))))).)))	-72.2	3947	3987	1550	1590
MSTRG.10545.23	ENSGALT00000036493	.(((((((((((((((((.(((((((((((((((((((((.&.))))))))))))))))))))).))))))))))))))))).	-85.3	1537	1577	614	654
MSTRG.10545.23	ENSGALT00000036519	.(((((((((((((((((.(((.(((((((((((((((((.&.))))))))))))))))).))).))))))))))))))))).	-78.9	1537	1577	2381	2421
MSTRG.10545.23	ENSGALT00000038622	.(((.((((((.(((((.(((((((((((((((((((((((&))))))))))))))))))))))).))))).)))))).))).	-77.9	1544	1584	2152	2192
MSTRG.10545.23	ENSGALT00000042895	.((((((((((((((((((((((((((((((((((((((((&)))))))))))))))))))))))))))))))))))))))).	-87	1538	1578	818	858
MSTRG.10545.23	ENSGALT00000043021	.((((((((((((.(((.(((((((.((((((((((((.&.)))))))))))).))))))).))).)))))))))))).	-70.8	3963	4001	2509	2547
MSTRG.10545.23	ENSGALT00000043354	.(((((((..(((((((.(((...(((((((((.((((((&.)))))).)))))))))...))).)))))))..))))))).	-45	1611	1651	77	116
MSTRG.10545.23	ENSGALT00000043680	.(((((((((((((((((.(((.(.(((((((((((((((.&.))))))))))))))).).))).))))))))))))))))).	-71.4	1537	1577	302	342
MSTRG.10545.23	ENSGALT00000045494	.((((((.(((((((.((((((((((((((.....(((((.&.))))).....).))))))))))))).))))))))))))).	-51.4	3909	3949	704	744
MSTRG.10545.23	ENSGALT00000048378	.((((((((((((.(((((((.((((((((..(((((((.&.)))))))..)))))))).))))))).)))))))))))).	-73.4	3962	4001	1814	1853
MSTRG.10545.23	ENSGALT00000048519	.((((((((((((((((((((((((((((((((((((((.&.)))))))))))))))))))))))))))))))))))))).	-82.1	1541	1580	920	959
MSTRG.10545.23	ENSGALT00000050432	.((((.((((((((.((((((.(((.(((.((((((((((.&.)))))))))).))).))).)))))).))).))))).))))	-67.2	1554	1594	3544	3584
MSTRG.10545.23	ENSGALT00000051153	.((((((((((((((.....((((((((((..((.((((((&)))))).))..)))))))))).....)))))))))))))).	-61	3978	4018	2891	2931
MSTRG.10545.23	ENSGALT00000051762	.((((.((((((((.((((((.(((.(((.((((((((((.&.)))))))))).))).))).)))))).))).))))).))))	-67.2	1554	1594	3867	3907
MSTRG.10545.23	ENSGALT00000053938	.(((((((((((((((((((((((((((((((((((((((.&.))))))))))))))))))))))))))))))))))))))).	-73.4	3875	3915	4291	4331
MSTRG.10545.23	ENSGALT00000053949	.(((((((((((((.((((((((((((((((((((((((((&)))))))))))))))))))))))))).))))))))))))).	-75.8	1538	1578	723	763
MSTRG.10545.23	ENSGALT00000054263	((((((((.((((((((((((((((((((((((((((((((&)))))))))))))))))))))))))))))))).))))))))	-92.1	3971	4011	3952	3992
MSTRG.10545.23	ENSGALT00000054976	.((.(((((.(((((((.((((((((((.(((((((((((.&.))))))))))).)))))))))).)))))))..))))))).	-53.2	3875	3915	2456	2496
MSTRG.10545.23	ENSGALT00000057848	.(((.(((((((((((((.((((((((((((((((((((.&.)))))))))))))))))))).)))))))))).))).))).	-70.1	1537	1577	376	415
MSTRG.10545.23	ENSGALT00000057908	((((((((((((((((((((((((((((((((((((((((.&.))))))))))))))))))))))))))))))))))))))))	-97.5	3962	4002	1743	1783
MSTRG.10545.23	ENSGALT00000063392	.((((((((((((.(((((((.(((.(((((((((((((.&.))))))))))))).))).))))))).)))))))))))).	-69.3	3962	4001	1486	1525
MSTRG.10545.23	ENSGALT00000063855	.(((((((((((((((((..((((((.((((((((((((((&)))))))))))))).))))))..))))))))))))))))).	-72.2	1538	1578	1291	1331
MSTRG.10545.23	ENSGALT00000065204	.(((((((((((((((((((((((((((((((((((((.&.))))))))))))))))))))))))))))))))))))).	-89.2	1541	1579	1075	1113
MSTRG.10545.23	ENSGALT00000065511	((((((((((((((((((((((((((((((((((((((((.&.))))))))))))))))))))))))))))))))))))))))	-97.5	3962	4002	579	619
MSTRG.10545.23	ENSGALT00000066204	(((((((((((.(((((((((((((((((((((((((((((&))))))))))))))))))))))))))))).)))))))))))	-93.1	3974	4014	3367	3407
MSTRG.10545.23	ENSGALT00000067279	.((((((.(((((((.((((((((((((((.....(((((.&.))))).....).))))))))))))).))))))))))))).	-51.4	3909	3949	704	744
MSTRG.10545.23	ENSGALT00000071228	.((((((((((((..((((((((((((((((((((((.&.)))).))))))))))))))))))..)))))))))))).	-67.3	1535	1573	2764	2801
MSTRG.10545.23	ENSGALT00000072613	.(((((((((.(((((((((((..(((((((((((((.&.)))))))))))))..))))))))))).))))))).)).	-58.5	1545	1583	1313	1350
MSTRG.10545.23	ENSGALT00000075230	.((((((((((((.(((((((.(((.(((((((((((((.&.))))))))))))).))).))))))).)))))))))))).	-69.3	3962	4001	1486	1525
MSTRG.10545.23	ENSGALT00000078130	.((((((.(((((((.((((((((((((((.....(((((.&.))))).....).))))))))))))).))))))))))))).	-51.4	3909	3949	704	744
MSTRG.10545.23	ENSGALT00000078219	.((((((((((((((((((((.(((.((((((((((((((.&.)))))))))))))).))).)))))))))))))))))))).	-86.1	1540	1580	448	488
MSTRG.10545.23	ENSGALT00000079069	((((((((((((((.((((((((((((((.(((..(((((.&.)))))..))).)))))))))))))).))))))))))))))	-76.1	3977	4017	1415	1455
MSTRG.10545.23	ENSGALT00000082373	.((((.(((((((((((((.(((((((((((((.(((((((&))))))).))))))))))))).))))))))))))).)))).	-76.9	1538	1578	551	591
MSTRG.10545.23	ENSGALT00000083848	((((((((((((((((((((((((((((((((((((((.&)))))))))))))))...)))))))))))))))))))))))	-84.6	1531	1571	319	357
MSTRG.10545.23	ENSGALT00000085468	.((((((((((((((((..(((((((((((((((((((((.&.)))))))))))))))))))))..)))))))))))))))).	-74	1537	1577	3794	3834
MSTRG.10545.23	ENSGALT00000085959	.((((((((((((((((((((((((((((((((((((((.&.)))))))))))))))))))))))))))))))))))))).	-86.6	1537	1576	86	125
MSTRG.10545.23	ENSGALT00000086712	((((((((((((((((((((((((((((((((((((((((.&.))))))))))))))))))))))))))))))))))))))))	-97.5	3962	4002	660	700
MSTRG.10545.23	ENSGALT00000087530	.((((((((((((((((((((((((((((((((((((((.&.)))))))))))))))))))))))))))))))))))))).	-86.6	1537	1576	86	125
MSTRG.10545.23	ENSGALT00000088187	(((((((((.((((((((((((((((((((((((((((((.&.)))))))))))))))))))))))))))))).)))))))))	-90.9	3962	4002	950	990
MSTRG.10545.23	ENSGALT00000089263	.(((((((((((((((((..((((((.((((((((((((((&)))))))))))))).))))))..))))))))))))))))).	-72.2	1538	1578	1121	1161
MSTRG.10545.23	ENSGALT00000089615	.((((((((((((.(((((((.((((((((..(((((((.&.)))))))..)))))))).))))))).)))))))))))).	-73.4	3962	4001	1048	1087
MSTRG.10545.23	ENSGALT00000090040	(((((((((((((((((..(((((((((((..((((((((.&.))))))))..))))))))))).))).))))))))))))))	-71.8	3962	4002	1755	1795
MSTRG.10545.23	ENSGALT00000090232	((((((((.((((((((((((((((((((((((((((((((&)))))))))))))))))))))))))))))))).))))))))	-90	3971	4011	636	676
MSTRG.10545.24	ENSGALT00000001534	((((((((.((((((((((((((((((((((((((((((((&)))))))))))))))))))))))))))))))).))))))))	-92.1	3971	4011	3609	3649
MSTRG.10545.24	ENSGALT00000002576	.((((.(((((((((((((.(((((((((((((.(((((((&))))))).))))))))))))).))))))))))))).)))).	-76.9	1538	1578	551	591
MSTRG.10545.24	ENSGALT00000002917	(((((((((((((.(((((((((((((.((((((.(((((.&.)))))))).))).))))))))))))).)))))))))))))	-75.5	1531	1571	1140	1180
MSTRG.10545.24	ENSGALT00000009165	.((((.((((((((.((((((.(((.(((.((((((((((.&.)))))))))).))).))).)))))).))).))))).))))	-67.2	1554	1594	4000	4040
MSTRG.10545.24	ENSGALT00000009457	(((((.((((((((((((((((((((.(((((((.(((((.&.))))).))))))).)))))))))))))))))))).)))))	-77.3	1531	1571	615	655
MSTRG.10545.24	ENSGALT00000012986	(((((.((((((((((((((.(((.(((((((((((((((.&.))))))))))))))).))).)))))))))))))).)))))	-77.8	3968	4008	4597	4637
MSTRG.10545.24	ENSGALT00000013283	(((((.((.((((((((((((((((((((((((((((((((&)))))))))))))))))))))))))))))))).)).)))))	-88.9	3971	4011	3285	3325
MSTRG.10545.24	ENSGALT00000013683	.(((.(((((((((((((.((((((((((((((((((((.&.)))))))))))))))))))).)))))))))).))).))).	-70.1	1537	1577	376	415
MSTRG.10545.24	ENSGALT00000021158	.((((((((((((((((((((((((((((.((.((((((.&.)))))).)).)))))))))))))))))))))))))))).	-81.9	1530	1569	994	1033
MSTRG.10545.24	ENSGALT00000023307	((((((((((((((((((((((((((((((((((((((((.&.))))))))))))))))))))))))))))))))))))))))	-97.5	3962	4002	3083	3123
MSTRG.10545.24	ENSGALT00000024967	.((((((((((((((((((((((((((((((((((((((((&)))))))))))))))))))))))))))))))))))))))).	-75	3887	3927	1817	1857
MSTRG.10545.24	ENSGALT00000027081	((((((((((((((((((((((((((((((((((((((((.&.))))))))))))))))))))))))))))))))))))))))	-97.5	3962	4002	658	698
MSTRG.10545.24	ENSGALT00000027083	((((((((((((((((((((((((((((((((((((((((.&.))))))))))))))))))))))))))))))))))))))))	-97.5	3962	4002	3978	4018
MSTRG.10545.24	ENSGALT00000027330	((((((((((((((((((((((((((((((((((((((((.&.))))))))))))))))))))))))))))))))))))))))	-97.5	3962	4002	2587	2627
MSTRG.10545.24	ENSGALT00000027680	.(((.((((((((((((.((((((((...(((((((((((.&.)).)))))))))...)))))))).)))))))))))).)))	-72.2	3947	3987	1656	1696
MSTRG.10545.24	ENSGALT00000030086	.(((.((((((((((((.((((((((...(((((((((((.&.)).)))))))))...)))))))).)))))))))))).)))	-72.2	3947	3987	1550	1590
MSTRG.10545.24	ENSGALT00000036493	.(((((((((((((((((.(((((((((((((((((((((.&.))))))))))))))))))))).))))))))))))))))).	-85.3	1537	1577	614	654
MSTRG.10545.24	ENSGALT00000036519	.(((((((((((((((((.(((.(((((((((((((((((.&.))))))))))))))))).))).))))))))))))))))).	-78.9	1537	1577	2381	2421
MSTRG.10545.24	ENSGALT00000038622	.(((.((((((.(((((.(((((((((((((((((((((((&))))))))))))))))))))))).))))).)))))).))).	-77.9	1544	1584	2152	2192
MSTRG.10545.24	ENSGALT00000042895	.((((((((((((((((((((((((((((((((((((((((&)))))))))))))))))))))))))))))))))))))))).	-87	1538	1578	818	858
MSTRG.10545.24	ENSGALT00000043021	.((((((((((((.(((.(((((((.((((((((((((.&.)))))))))))).))))))).))).)))))))))))).	-70.8	3963	4001	2509	2547
MSTRG.10545.24	ENSGALT00000043354	.(((((((..(((((((.(((...(((((((((.((((((&.)))))).)))))))))...))).)))))))..))))))).	-45	1611	1651	77	116
MSTRG.10545.24	ENSGALT00000043680	.(((((((((((((((((.(((.(.(((((((((((((((.&.))))))))))))))).).))).))))))))))))))))).	-71.4	1537	1577	302	342
MSTRG.10545.24	ENSGALT00000045494	.((((((.(((((((.((((((((((((((.....(((((.&.))))).....).))))))))))))).))))))))))))).	-51.4	3909	3949	704	744
MSTRG.10545.24	ENSGALT00000048378	.((((((((((((.(((((((.((((((((..(((((((.&.)))))))..)))))))).))))))).)))))))))))).	-73.4	3962	4001	1814	1853
MSTRG.10545.24	ENSGALT00000048519	.((((((((((((((((((((((((((((((((((((((.&.)))))))))))))))))))))))))))))))))))))).	-82.1	1541	1580	920	959
MSTRG.10545.24	ENSGALT00000050432	.((((.((((((((.((((((.(((.(((.((((((((((.&.)))))))))).))).))).)))))).))).))))).))))	-67.2	1554	1594	3544	3584
MSTRG.10545.24	ENSGALT00000051153	.((((((((((((((.....((((((((((..((.((((((&)))))).))..)))))))))).....)))))))))))))).	-61	3978	4018	2891	2931
MSTRG.10545.24	ENSGALT00000051762	.((((.((((((((.((((((.(((.(((.((((((((((.&.)))))))))).))).))).)))))).))).))))).))))	-67.2	1554	1594	3867	3907
MSTRG.10545.24	ENSGALT00000053938	.(((((((((((((((((((((((((((((((((((((((.&.))))))))))))))))))))))))))))))))))))))).	-73.4	3875	3915	4291	4331
MSTRG.10545.24	ENSGALT00000053949	.(((((((((((((.((((((((((((((((((((((((((&)))))))))))))))))))))))))).))))))))))))).	-75.8	1538	1578	723	763
MSTRG.10545.24	ENSGALT00000054263	((((((((.((((((((((((((((((((((((((((((((&)))))))))))))))))))))))))))))))).))))))))	-92.1	3971	4011	3952	3992
MSTRG.10545.24	ENSGALT00000054976	.((.(((((.(((((((.((((((((((.(((((((((((.&.))))))))))).)))))))))).)))))))..))))))).	-53.2	3875	3915	2456	2496
MSTRG.10545.24	ENSGALT00000057848	.(((.(((((((((((((.((((((((((((((((((((.&.)))))))))))))))))))).)))))))))).))).))).	-70.1	1537	1577	376	415
MSTRG.10545.24	ENSGALT00000057908	((((((((((((((((((((((((((((((((((((((((.&.))))))))))))))))))))))))))))))))))))))))	-97.5	3962	4002	1743	1783
MSTRG.10545.24	ENSGALT00000063392	.((((((((((((.(((((((.(((.(((((((((((((.&.))))))))))))).))).))))))).)))))))))))).	-69.3	3962	4001	1486	1525
MSTRG.10545.24	ENSGALT00000063855	.(((((((((((((((((..((((((.((((((((((((((&)))))))))))))).))))))..))))))))))))))))).	-72.2	1538	1578	1291	1331
MSTRG.10545.24	ENSGALT00000065204	.(((((((((((((((((((((((((((((((((((((.&.))))))))))))))))))))))))))))))))))))).	-89.2	1541	1579	1075	1113
MSTRG.10545.24	ENSGALT00000065511	((((((((((((((((((((((((((((((((((((((((.&.))))))))))))))))))))))))))))))))))))))))	-97.5	3962	4002	579	619
MSTRG.10545.24	ENSGALT00000066204	(((((((((((.(((((((((((((((((((((((((((((&))))))))))))))))))))))))))))).)))))))))))	-93.1	3974	4014	3367	3407
MSTRG.10545.24	ENSGALT00000067279	.((((((.(((((((.((((((((((((((.....(((((.&.))))).....).))))))))))))).))))))))))))).	-51.4	3909	3949	704	744
MSTRG.10545.24	ENSGALT00000071228	.((((((((((((..((((((((((((((((((((((.&.)))).))))))))))))))))))..)))))))))))).	-67.3	1535	1573	2764	2801
MSTRG.10545.24	ENSGALT00000072613	.(((((((((.(((((((((((..(((((((((((((.&.)))))))))))))..))))))))))).))))))).)).	-58.5	1545	1583	1313	1350
MSTRG.10545.24	ENSGALT00000075230	.((((((((((((.(((((((.(((.(((((((((((((.&.))))))))))))).))).))))))).)))))))))))).	-69.3	3962	4001	1486	1525
MSTRG.10545.24	ENSGALT00000078130	.((((((.(((((((.((((((((((((((.....(((((.&.))))).....).))))))))))))).))))))))))))).	-51.4	3909	3949	704	744
MSTRG.10545.24	ENSGALT00000078219	.((((((((((((((((((((.(((.((((((((((((((.&.)))))))))))))).))).)))))))))))))))))))).	-86.1	1540	1580	448	488
MSTRG.10545.24	ENSGALT00000079069	((((((((((((((.((((((((((((((.(((..(((((.&.)))))..))).)))))))))))))).))))))))))))))	-76.1	3977	4017	1415	1455
MSTRG.10545.24	ENSGALT00000082373	.((((.(((((((((((((.(((((((((((((.(((((((&))))))).))))))))))))).))))))))))))).)))).	-76.9	1538	1578	551	591
MSTRG.10545.24	ENSGALT00000083848	((((((((((((((((((((((((((((((((((((((.&)))))))))))))))...)))))))))))))))))))))))	-84.6	1531	1571	319	357
MSTRG.10545.24	ENSGALT00000085468	.((((((((((((((((..(((((((((((((((((((((.&.)))))))))))))))))))))..)))))))))))))))).	-74	1537	1577	3794	3834
MSTRG.10545.24	ENSGALT00000085959	.((((((((((((((((((((((((((((((((((((((.&.)))))))))))))))))))))))))))))))))))))).	-86.6	1537	1576	86	125
MSTRG.10545.24	ENSGALT00000086712	((((((((((((((((((((((((((((((((((((((((.&.))))))))))))))))))))))))))))))))))))))))	-97.5	3962	4002	660	700
MSTRG.10545.24	ENSGALT00000087530	.((((((((((((((((((((((((((((((((((((((.&.)))))))))))))))))))))))))))))))))))))).	-86.6	1537	1576	86	125
MSTRG.10545.24	ENSGALT00000088187	(((((((((.((((((((((((((((((((((((((((((.&.)))))))))))))))))))))))))))))).)))))))))	-90.9	3962	4002	950	990
MSTRG.10545.24	ENSGALT00000089263	.(((((((((((((((((..((((((.((((((((((((((&)))))))))))))).))))))..))))))))))))))))).	-72.2	1538	1578	1121	1161
MSTRG.10545.24	ENSGALT00000089615	.((((((((((((.(((((((.((((((((..(((((((.&.)))))))..)))))))).))))))).)))))))))))).	-73.4	3962	4001	1048	1087
MSTRG.10545.24	ENSGALT00000090040	(((((((((((((((((..(((((((((((..((((((((.&.))))))))..))))))))))).))).))))))))))))))	-71.8	3962	4002	1755	1795
MSTRG.10545.24	ENSGALT00000090232	((((((((.((((((((((((((((((((((((((((((((&)))))))))))))))))))))))))))))))).))))))))	-90	3971	4011	636	676
MSTRG.10545.2	ENSGALT00000009875	.(((((((((((((.(((((..(((((.((((((((((((.&.)))))))))))))))))...))))).))))))))))))).	-51.8	113	153	1372	1412
MSTRG.10545.2	ENSGALT00000015796	.(((((((((.(.(((((((((((((((((((((((((((.&.)))))))))))))).))))))))))))).)))))).))))	-44.9	95	135	56	96
MSTRG.10545.2	ENSGALT00000023425	.(((.(((((.((.(((((((((.((((((((((((((((.&.)))))))))))))))).))))))))).)).))))).))).	-45.5	96	136	170	210
MSTRG.10545.2	ENSGALT00000039374	.(((((((((((.((...(((((((.((((((((((((((.&.))))).))))))))).)))))))...)).)))))))))))	-51.3	125	165	3199	3239
MSTRG.10545.2	ENSGALT00000055403	.(((((((((.(.(((((((((((((((((((((((((((.&.)))))))))))))).))))))))))))).)))))).))))	-44.9	95	135	56	96
MSTRG.10545.2	ENSGALT00000055758	.(((.(((((.((.(((((((((.((((((((((((((((.&.)))))))))))))))).))))))))).)).))))).))).	-45.5	96	136	170	210
MSTRG.10545.2	ENSGALT00000060327	.(((((((((.(.(((((((((((((((((((((((((((.&.)))))))))))))).))))))))))))).)))))).))))	-44.9	95	135	56	96
MSTRG.10545.2	ENSGALT00000078059	.(((((((.(((((((((.((.((((((((((((((((((.&.)))))))))))))))))).)).))))))))).))))))).	-55.1	107	147	1844	1884
MSTRG.10545.3	ENSGALT00000001534	((((((((.((((((((((((((((((((((((((((((((&)))))))))))))))))))))))))))))))).))))))))	-92.1	2065	2105	3609	3649
MSTRG.10545.3	ENSGALT00000012986	(((((.((((((((((((((.(((.(((((((((((((((.&.))))))))))))))).))).)))))))))))))).)))))	-77.8	2062	2102	4597	4637
MSTRG.10545.3	ENSGALT00000013283	(((((.((.((((((((((((((((((((((((((((((((&)))))))))))))))))))))))))))))))).)).)))))	-88.9	2065	2105	3285	3325
MSTRG.10545.3	ENSGALT00000023307	((((((((((((((((((((((((((((((((((((((((.&.))))))))))))))))))))))))))))))))))))))))	-97.5	2056	2096	3083	3123
MSTRG.10545.3	ENSGALT00000024967	.((((((((((((((((((((((((((((((((((((((((&)))))))))))))))))))))))))))))))))))))))).	-75	1981	2021	1817	1857
MSTRG.10545.3	ENSGALT00000027081	((((((((((((((((((((((((((((((((((((((((.&.))))))))))))))))))))))))))))))))))))))))	-97.5	2056	2096	658	698
MSTRG.10545.3	ENSGALT00000027083	((((((((((((((((((((((((((((((((((((((((.&.))))))))))))))))))))))))))))))))))))))))	-97.5	2056	2096	3978	4018
MSTRG.10545.3	ENSGALT00000027330	((((((((((((((((((((((((((((((((((((((((.&.))))))))))))))))))))))))))))))))))))))))	-97.5	2056	2096	2587	2627
MSTRG.10545.3	ENSGALT00000027680	.(((.((((((((((((.((((((((...(((((((((((.&.)).)))))))))...)))))))).)))))))))))).)))	-72.2	2041	2081	1656	1696
MSTRG.10545.3	ENSGALT00000030086	.(((.((((((((((((.((((((((...(((((((((((.&.)).)))))))))...)))))))).)))))))))))).)))	-72.2	2041	2081	1550	1590
MSTRG.10545.3	ENSGALT00000043021	.((((((((((((.(((.(((((((.((((((((((((.&.)))))))))))).))))))).))).)))))))))))).	-70.8	2057	2095	2509	2547
MSTRG.10545.3	ENSGALT00000045494	.((((((.(((((((.((((((((((((((.....(((((.&.))))).....).))))))))))))).))))))))))))).	-51.4	2003	2043	704	744
MSTRG.10545.3	ENSGALT00000048378	.((((((((((((.(((((((.((((((((..(((((((.&.)))))))..)))))))).))))))).)))))))))))).	-73.4	2056	2095	1814	1853
MSTRG.10545.3	ENSGALT00000051153	.((((((((((((((.....((((((((((..((.((((((&)))))).))..)))))))))).....)))))))))))))).	-61	2072	2112	2891	2931
MSTRG.10545.3	ENSGALT00000053938	.(((((((((((((((((((((((((((((((((((((((.&.))))))))))))))))))))))))))))))))))))))).	-73.4	1969	2009	4291	4331
MSTRG.10545.3	ENSGALT00000054263	((((((((.((((((((((((((((((((((((((((((((&)))))))))))))))))))))))))))))))).))))))))	-92.1	2065	2105	3952	3992
MSTRG.10545.3	ENSGALT00000054976	.((.(((((.(((((((.((((((((((.(((((((((((.&.))))))))))).)))))))))).)))))))..))))))).	-53.2	1969	2009	2456	2496
MSTRG.10545.3	ENSGALT00000057908	((((((((((((((((((((((((((((((((((((((((.&.))))))))))))))))))))))))))))))))))))))))	-97.5	2056	2096	1743	1783
MSTRG.10545.3	ENSGALT00000063392	.((((((((((((.(((((((.(((.(((((((((((((.&.))))))))))))).))).))))))).)))))))))))).	-69.3	2056	2095	1486	1525
MSTRG.10545.3	ENSGALT00000065511	((((((((((((((((((((((((((((((((((((((((.&.))))))))))))))))))))))))))))))))))))))))	-97.5	2056	2096	579	619
MSTRG.10545.3	ENSGALT00000066204	(((((((((((.(((((((((((((((((((((((((((((&))))))))))))))))))))))))))))).)))))))))))	-93.1	2068	2108	3367	3407
MSTRG.10545.3	ENSGALT00000067279	.((((((.(((((((.((((((((((((((.....(((((.&.))))).....).))))))))))))).))))))))))))).	-51.4	2003	2043	704	744
MSTRG.10545.3	ENSGALT00000075230	.((((((((((((.(((((((.(((.(((((((((((((.&.))))))))))))).))).))))))).)))))))))))).	-69.3	2056	2095	1486	1525
MSTRG.10545.3	ENSGALT00000078130	.((((((.(((((((.((((((((((((((.....(((((.&.))))).....).))))))))))))).))))))))))))).	-51.4	2003	2043	704	744
MSTRG.10545.3	ENSGALT00000079069	((((((((((((((.((((((((((((((.(((..(((((.&.)))))..))).)))))))))))))).))))))))))))))	-76.1	2071	2111	1415	1455
MSTRG.10545.3	ENSGALT00000086712	((((((((((((((((((((((((((((((((((((((((.&.))))))))))))))))))))))))))))))))))))))))	-97.5	2056	2096	660	700
MSTRG.10545.3	ENSGALT00000088187	(((((((((.((((((((((((((((((((((((((((((.&.)))))))))))))))))))))))))))))).)))))))))	-90.9	2056	2096	950	990
MSTRG.10545.3	ENSGALT00000089615	.((((((((((((.(((((((.((((((((..(((((((.&.)))))))..)))))))).))))))).)))))))))))).	-73.4	2056	2095	1048	1087
MSTRG.10545.3	ENSGALT00000090040	(((((((((((((((((..(((((((((((..((((((((.&.))))))))..))))))))))).))).))))))))))))))	-71.8	2056	2096	1755	1795
MSTRG.10545.3	ENSGALT00000090232	((((((((.((((((((((((((((((((((((((((((((&)))))))))))))))))))))))))))))))).))))))))	-90	2065	2105	636	676
MSTRG.10545.4	ENSGALT00000001534	(((((.((.((((((((((((((((((..(((((((((((.&.))))))))))))).)))))))))))))))).)).))))).	-72.1	463	503	3585	3625
MSTRG.10545.4	ENSGALT00000012986	((((((((((((.(((.((((((((((((((.(((((((((&))))))))).))))))))))))))))).)))))))))))).	-78.5	453	493	4580	4620
MSTRG.10545.4	ENSGALT00000013283	(((((.((.((((((((((((((((((((((((((((((((&)))))))))))))))))))))))))))))))).)).)))))	-88.9	2872	2912	3285	3325
MSTRG.10545.4	ENSGALT00000023307	.(((((((((..((.((((((((.(((((((((((((.&.))))))))))))).)))))))).))..))))))))).	-67	480	517	3035	3072
MSTRG.10545.4	ENSGALT00000024967	.((((((((((((((((((((((((((((((((((((((((&)))))))))))))))))))))))))))))))))))))))).	-75	2788	2828	1817	1857
MSTRG.10545.4	ENSGALT00000027081	(((((((((((((((((((((((((((((((((((((((((&)))))))))))))))))))))))))))))))))))))))))	-73.7	2784	2824	737	777
MSTRG.10545.4	ENSGALT00000027083	(((((((((((((((((((((((((((((((((((((((((&)))))))))))))))))))))))))))))))))))))))))	-73.7	2784	2824	4057	4097
MSTRG.10545.4	ENSGALT00000027330	.(((((((((((((((((((((((((((((((((((((((.&.))))))))))))))))))))))))))))))))))))))).	-75.7	2791	2831	2659	2699
MSTRG.10545.4	ENSGALT00000027680	.(((.((((((((((((.((((((((...(((((((((((.&.)).)))))))))...)))))))).)))))))))))).)))	-72.2	2848	2888	1656	1696
MSTRG.10545.4	ENSGALT00000030086	.(((.((((((((((((.((((((((...(((((((((((.&.)).)))))))))...)))))))).)))))))))))).)))	-72.2	2848	2888	1550	1590
MSTRG.10545.4	ENSGALT00000043021	((.(((((((.((((((.(((((((((..(((((.((((((&)))))))))))..))))))))).)))))).))))))).)).	-61.1	440	480	2499	2539
MSTRG.10545.4	ENSGALT00000045494	.(((((((.....((((.(((.(((((((((((((.((.&.)).))))))))))))).))).)))).....))))))).	-60.5	477	515	69	107
MSTRG.10545.4	ENSGALT00000048378	(((((((((((..(((.(((((((.(((((..(((((((((&)))))))))..))))).))))))))))..))))))))))).	-67.2	453	493	1790	1830
MSTRG.10545.4	ENSGALT00000048940	((((((((((((((((.((((((((((((((..((((((((&))))))))..)))))))))))))))))))))))))))))).	-75.5	453	493	1333	1373
MSTRG.10545.4	ENSGALT00000051153	.((.(((((.(((((((.((((((((((((((((((((.&.)))))))))))))))))))).)))))))..))))))).	-56.1	2778	2816	2980	3018
MSTRG.10545.4	ENSGALT00000053938	.(((((((((((((((((((((((((((((((((((((((.&.))))))))))))))))))))))))))))))))))))))).	-73.4	2776	2816	4291	4331
MSTRG.10545.4	ENSGALT00000054263	(((((.((.((((((((((((((((((..(((((((((((.&.))))))))))))).)))))))))))))))).)).))))).	-72.1	463	503	3928	3968
MSTRG.10545.4	ENSGALT00000054976	((((((((((((((((((((((..((.(((((((((((((.&.))))))))))))).)).)))))))))))))))))))))).	-76.5	463	503	2324	2364
MSTRG.10545.4	ENSGALT00000057908	.(((((((((..((.((((((((.(((((((((((((.((.&.)).))))))))))))).)))))))).))..))))))))).	-72.3	477	517	1695	1735
MSTRG.10545.4	ENSGALT00000063392	.((((((((((((.(((((((.(((.(((((((((((((.&.))))))))))))).))).))))))).)))))))))))).	-69.3	2863	2902	1486	1525
MSTRG.10545.4	ENSGALT00000065511	((((((((((((((((((((((((((((((((((((((((.&.))))))))))))))))))))))))))))))))))))))))	-97.5	2863	2903	579	619
MSTRG.10545.4	ENSGALT00000066204	.(((((((((..((((.(((((.(((((((((((((.((.&.)).))))))))))))).))))).)).))..))))))))).	-67.8	477	517	3332	3371
MSTRG.10545.4	ENSGALT00000066692	.((((((((((((((((((((((.(((.((.((((((((.&.)))))))).))))).)))))))))))))))))))))).	-75.6	465	503	8103	8142
MSTRG.10545.4	ENSGALT00000067279	.(((((((.....((((.(((.(((((((((((((.((.&.)).))))))))))))).))).)))).....))))))).	-60.5	477	515	69	107
MSTRG.10545.4	ENSGALT00000071468	.(((((((..((((((((((((((((((((((.(((.((.&.))))).)))))))))))))))))))))).....)))))))	-75.4	474	514	1342	1381
MSTRG.10545.4	ENSGALT00000074019	.(((((((..((((((((((((((((((((((.(((.((.&.))))).)))))))))))))))))))))).....)))))))	-75.4	474	514	1353	1392
MSTRG.10545.4	ENSGALT00000075230	.((((((((((((.(((((((.(((.(((((((((((((.&.))))))))))))).))).))))))).)))))))))))).	-69.3	2863	2902	1486	1525
MSTRG.10545.4	ENSGALT00000078130	.(((((((.....((((.(((.(((((((((((((.((.&.)).))))))))))))).))).)))).....))))))).	-60.5	477	515	69	107
MSTRG.10545.4	ENSGALT00000079069	((((((((((((.(((.(((((((((((((..(((((((((&)))))))))..)))))))))))))))).)))))))))))).	-76.7	453	493	1407	1447
MSTRG.10545.4	ENSGALT00000079973	.(((((((..((((((((((((((((((((((.(((.((.&.))))).)))))))))))))))))))))).....)))))))	-75.4	474	514	1393	1432
MSTRG.10545.4	ENSGALT00000086549	((((.(((((.....(((.(((((((((((((((((((((.&.))))))))))))))))))))).))).....))))).))))	-71.4	477	517	342	382
MSTRG.10545.4	ENSGALT00000086712	(((((((((((((((((((((((((((((((((((((((((&)))))))))))))))))))))))))))))))))))))))))	-73.7	2784	2824	739	779
MSTRG.10545.4	ENSGALT00000086863	.(((((((.....((((((((...(((((((((((.((((.&.)).)).)))))))))))...)))))))).....)))))))	-62.2	474	514	366	406
MSTRG.10545.4	ENSGALT00000088187	(((((((((((((((((((((((((((((((((((((((((&)))))))))))))))))))))))))))))))))))))))))	-74.1	2784	2824	1029	1069
MSTRG.10545.4	ENSGALT00000089068	.(((((((..((((((((((((((((((((((.(((.((.&.))))).)))))))))))))))))))))).....)))))))	-75.4	474	514	1356	1395
MSTRG.10545.4	ENSGALT00000089615	(((((((((((..(((.(((((((.(((((..(((((((((&)))))))))..))))).))))))))))..))))))))))).	-67.2	453	493	1024	1064
MSTRG.10545.4	ENSGALT00000090040	.(((((((((((.(((.((.(((((((((((.(((((((.&.))))))).))))))))))).))))).))))))))))).	-65.5	454	492	1732	1771
MSTRG.10545.4	ENSGALT00000090232	.(((((((((..((.((((((((.((((((((((((((((.&.)))))))))))))))).)))))))).))..))))))))).	-76.4	477	517	597	637
MSTRG.10545.6	ENSGALT00000001534	(((((.((.((((((((((((((((((..(((((((((((.&.))))))))))))).)))))))))))))))).)).))))).	-72.1	879	919	3585	3625
MSTRG.10545.6	ENSGALT00000012986	((((((((((((.(((.((((((((((((((.(((((((((&))))))))).))))))))))))))))).)))))))))))).	-78.5	869	909	4580	4620
MSTRG.10545.6	ENSGALT00000013283	(((((.((.((((((((((((((((((((((((((((((((&)))))))))))))))))))))))))))))))).)).)))))	-88.9	3285	3325	3285	3325
MSTRG.10545.6	ENSGALT00000023307	.(((((((((..((.((((((((.(((((((((((((.&.))))))))))))).)))))))).))..))))))))).	-67	896	933	3035	3072
MSTRG.10545.6	ENSGALT00000024967	.((((((((((((((((((((((((((((((((((((((((&)))))))))))))))))))))))))))))))))))))))).	-75	3201	3241	1817	1857
MSTRG.10545.6	ENSGALT00000027081	(((((((((((((((((((((((((((((((((((((((((&)))))))))))))))))))))))))))))))))))))))))	-73.7	3197	3237	737	777
MSTRG.10545.6	ENSGALT00000027083	(((((((((((((((((((((((((((((((((((((((((&)))))))))))))))))))))))))))))))))))))))))	-73.7	3197	3237	4057	4097
MSTRG.10545.6	ENSGALT00000027330	.(((((((((((((((((((((((((((((((((((((((.&.))))))))))))))))))))))))))))))))))))))).	-75.7	3204	3244	2659	2699
MSTRG.10545.6	ENSGALT00000027680	.(((.((((((((((((.((((((((...(((((((((((.&.)).)))))))))...)))))))).)))))))))))).)))	-72.2	3261	3301	1656	1696
MSTRG.10545.6	ENSGALT00000030086	.(((.((((((((((((.((((((((...(((((((((((.&.)).)))))))))...)))))))).)))))))))))).)))	-72.2	3261	3301	1550	1590
MSTRG.10545.6	ENSGALT00000043021	((.(((((((.((((((.(((((((((..(((((.((((((&)))))))))))..))))))))).)))))).))))))).)).	-61.1	856	896	2499	2539
MSTRG.10545.6	ENSGALT00000045494	.(((((((.....((((.(((.(((((((((((((.((.&.)).))))))))))))).))).)))).....))))))).	-60.5	893	931	69	107
MSTRG.10545.6	ENSGALT00000048378	(((((((((((..(((.(((((((.(((((..(((((((((&)))))))))..))))).))))))))))..))))))))))).	-67.2	869	909	1790	1830
MSTRG.10545.6	ENSGALT00000048940	((((((((((((((((.((((((((((((((..((((((((&))))))))..)))))))))))))))))))))))))))))).	-75.5	869	909	1333	1373
MSTRG.10545.6	ENSGALT00000051153	.((.(((((.(((((((.((((((((((((((((((((.&.)))))))))))))))))))).)))))))..))))))).	-56.1	3191	3229	2980	3018
MSTRG.10545.6	ENSGALT00000053938	.(((((((((((((((((((((((((((((((((((((((.&.))))))))))))))))))))))))))))))))))))))).	-73.4	3189	3229	4291	4331
MSTRG.10545.6	ENSGALT00000054263	(((((.((.((((((((((((((((((..(((((((((((.&.))))))))))))).)))))))))))))))).)).))))).	-72.1	879	919	3928	3968
MSTRG.10545.6	ENSGALT00000054976	((((((((((((((((((((((..((.(((((((((((((.&.))))))))))))).)).)))))))))))))))))))))).	-76.5	879	919	2324	2364
MSTRG.10545.6	ENSGALT00000057908	.(((((((((..((.((((((((.(((((((((((((.((.&.)).))))))))))))).)))))))).))..))))))))).	-72.3	893	933	1695	1735
MSTRG.10545.6	ENSGALT00000063392	.((((((((((((.(((((((.(((.(((((((((((((.&.))))))))))))).))).))))))).)))))))))))).	-69.3	3276	3315	1486	1525
MSTRG.10545.6	ENSGALT00000065511	((((((((((((((((((((((((((((((((((((((((.&.))))))))))))))))))))))))))))))))))))))))	-97.5	3276	3316	579	619
MSTRG.10545.6	ENSGALT00000066204	.(((((((((..((((.(((((.(((((((((((((.((.&.)).))))))))))))).))))).)).))..))))))))).	-67.8	893	933	3332	3371
MSTRG.10545.6	ENSGALT00000066692	.((((((((((((((((((((((.(((.((.((((((((.&.)))))))).))))).)))))))))))))))))))))).	-75.6	881	919	8103	8142
MSTRG.10545.6	ENSGALT00000067279	.(((((((.....((((.(((.(((((((((((((.((.&.)).))))))))))))).))).)))).....))))))).	-60.5	893	931	69	107
MSTRG.10545.6	ENSGALT00000071468	.(((((((..((((((((((((((((((((((.(((.((.&.))))).)))))))))))))))))))))).....)))))))	-75.4	890	930	1342	1381
MSTRG.10545.6	ENSGALT00000074019	.(((((((..((((((((((((((((((((((.(((.((.&.))))).)))))))))))))))))))))).....)))))))	-75.4	890	930	1353	1392
MSTRG.10545.6	ENSGALT00000075230	.((((((((((((.(((((((.(((.(((((((((((((.&.))))))))))))).))).))))))).)))))))))))).	-69.3	3276	3315	1486	1525
MSTRG.10545.6	ENSGALT00000078130	.(((((((.....((((.(((.(((((((((((((.((.&.)).))))))))))))).))).)))).....))))))).	-60.5	893	931	69	107
MSTRG.10545.6	ENSGALT00000079069	((((((((((((.(((.(((((((((((((..(((((((((&)))))))))..)))))))))))))))).)))))))))))).	-76.7	869	909	1407	1447
MSTRG.10545.6	ENSGALT00000079973	.(((((((..((((((((((((((((((((((.(((.((.&.))))).)))))))))))))))))))))).....)))))))	-75.4	890	930	1393	1432
MSTRG.10545.6	ENSGALT00000086549	((((.(((((.....(((.(((((((((((((((((((((.&.))))))))))))))))))))).))).....))))).))))	-71.4	893	933	342	382
MSTRG.10545.6	ENSGALT00000086712	(((((((((((((((((((((((((((((((((((((((((&)))))))))))))))))))))))))))))))))))))))))	-73.7	3197	3237	739	779
MSTRG.10545.6	ENSGALT00000086863	.(((((((.....((((((((...(((((((((((.((((.&.)).)).)))))))))))...)))))))).....)))))))	-62.2	890	930	366	406
MSTRG.10545.6	ENSGALT00000088187	(((((((((((((((((((((((((((((((((((((((((&)))))))))))))))))))))))))))))))))))))))))	-74.1	3197	3237	1029	1069
MSTRG.10545.6	ENSGALT00000089068	.(((((((..((((((((((((((((((((((.(((.((.&.))))).)))))))))))))))))))))).....)))))))	-75.4	890	930	1356	1395
MSTRG.10545.6	ENSGALT00000089615	(((((((((((..(((.(((((((.(((((..(((((((((&)))))))))..))))).))))))))))..))))))))))).	-67.2	869	909	1024	1064
MSTRG.10545.6	ENSGALT00000090040	.(((((((((((.(((.((.(((((((((((.(((((((.&.))))))).))))))))))).))))).))))))))))).	-65.5	870	908	1732	1771
MSTRG.10545.6	ENSGALT00000090232	.(((((((((..((.((((((((.((((((((((((((((.&.)))))))))))))))).)))))))).))..))))))))).	-76.4	893	933	597	637
MSTRG.10545.7	ENSGALT00000001534	((((((((.((((((((((((((((((((((((((((((((&)))))))))))))))))))))))))))))))).))))))))	-92.1	1974	2014	3609	3649
MSTRG.10545.7	ENSGALT00000012986	(((((.((((((((((((((.(((.(((((((((((((((.&.))))))))))))))).))).)))))))))))))).)))))	-77.8	1971	2011	4597	4637
MSTRG.10545.7	ENSGALT00000013283	(((((.((.((((((((((((((((((((((((((((((((&)))))))))))))))))))))))))))))))).)).)))))	-88.9	1974	2014	3285	3325
MSTRG.10545.7	ENSGALT00000023307	((((((((((((((((((((((((((((((((((((((((.&.))))))))))))))))))))))))))))))))))))))))	-97.5	1965	2005	3083	3123
MSTRG.10545.7	ENSGALT00000024967	.((((((((((((((((((((((((((((((((((((((((&)))))))))))))))))))))))))))))))))))))))).	-75	1890	1930	1817	1857
MSTRG.10545.7	ENSGALT00000027081	((((((((((((((((((((((((((((((((((((((((.&.))))))))))))))))))))))))))))))))))))))))	-97.5	1965	2005	658	698
MSTRG.10545.7	ENSGALT00000027083	((((((((((((((((((((((((((((((((((((((((.&.))))))))))))))))))))))))))))))))))))))))	-97.5	1965	2005	3978	4018
MSTRG.10545.7	ENSGALT00000027330	((((((((((((((((((((((((((((((((((((((((.&.))))))))))))))))))))))))))))))))))))))))	-97.5	1965	2005	2587	2627
MSTRG.10545.7	ENSGALT00000027680	.(((.((((((((((((.((((((((...(((((((((((.&.)).)))))))))...)))))))).)))))))))))).)))	-72.2	1950	1990	1656	1696
MSTRG.10545.7	ENSGALT00000030086	.(((.((((((((((((.((((((((...(((((((((((.&.)).)))))))))...)))))))).)))))))))))).)))	-72.2	1950	1990	1550	1590
MSTRG.10545.7	ENSGALT00000043021	.((((((((((((.(((.(((((((.((((((((((((.&.)))))))))))).))))))).))).)))))))))))).	-70.8	1966	2004	2509	2547
MSTRG.10545.7	ENSGALT00000045494	.((((((.(((((((.((((((((((((((.....(((((.&.))))).....).))))))))))))).))))))))))))).	-51.4	1912	1952	704	744
MSTRG.10545.7	ENSGALT00000048378	.((((((((((((.(((((((.((((((((..(((((((.&.)))))))..)))))))).))))))).)))))))))))).	-73.4	1965	2004	1814	1853
MSTRG.10545.7	ENSGALT00000051153	.((((((((((((((.....((((((((((..((.((((((&)))))).))..)))))))))).....)))))))))))))).	-61	1981	2021	2891	2931
MSTRG.10545.7	ENSGALT00000053938	.(((((((((((((((((((((((((((((((((((((((.&.))))))))))))))))))))))))))))))))))))))).	-73.4	1878	1918	4291	4331
MSTRG.10545.7	ENSGALT00000054263	((((((((.((((((((((((((((((((((((((((((((&)))))))))))))))))))))))))))))))).))))))))	-92.1	1974	2014	3952	3992
MSTRG.10545.7	ENSGALT00000054976	.((.(((((.(((((((.((((((((((.(((((((((((.&.))))))))))).)))))))))).)))))))..))))))).	-53.2	1878	1918	2456	2496
MSTRG.10545.7	ENSGALT00000057908	((((((((((((((((((((((((((((((((((((((((.&.))))))))))))))))))))))))))))))))))))))))	-97.5	1965	2005	1743	1783
MSTRG.10545.7	ENSGALT00000063392	.((((((((((((.(((((((.(((.(((((((((((((.&.))))))))))))).))).))))))).)))))))))))).	-69.3	1965	2004	1486	1525
MSTRG.10545.7	ENSGALT00000065511	((((((((((((((((((((((((((((((((((((((((.&.))))))))))))))))))))))))))))))))))))))))	-97.5	1965	2005	579	619
MSTRG.10545.7	ENSGALT00000066204	(((((((((((.(((((((((((((((((((((((((((((&))))))))))))))))))))))))))))).)))))))))))	-93.1	1977	2017	3367	3407
MSTRG.10545.7	ENSGALT00000067279	.((((((.(((((((.((((((((((((((.....(((((.&.))))).....).))))))))))))).))))))))))))).	-51.4	1912	1952	704	744
MSTRG.10545.7	ENSGALT00000075230	.((((((((((((.(((((((.(((.(((((((((((((.&.))))))))))))).))).))))))).)))))))))))).	-69.3	1965	2004	1486	1525
MSTRG.10545.7	ENSGALT00000078130	.((((((.(((((((.((((((((((((((.....(((((.&.))))).....).))))))))))))).))))))))))))).	-51.4	1912	1952	704	744
MSTRG.10545.7	ENSGALT00000079069	((((((((((((((.((((((((((((((.(((..(((((.&.)))))..))).)))))))))))))).))))))))))))))	-76.1	1980	2020	1415	1455
MSTRG.10545.7	ENSGALT00000086712	((((((((((((((((((((((((((((((((((((((((.&.))))))))))))))))))))))))))))))))))))))))	-97.5	1965	2005	660	700
MSTRG.10545.7	ENSGALT00000088187	(((((((((.((((((((((((((((((((((((((((((.&.)))))))))))))))))))))))))))))).)))))))))	-90.9	1965	2005	950	990
MSTRG.10545.7	ENSGALT00000089615	.((((((((((((.(((((((.((((((((..(((((((.&.)))))))..)))))))).))))))).)))))))))))).	-73.4	1965	2004	1048	1087
MSTRG.10545.7	ENSGALT00000090040	(((((((((((((((((..(((((((((((..((((((((.&.))))))))..))))))))))).))).))))))))))))))	-71.8	1965	2005	1755	1795
MSTRG.10545.7	ENSGALT00000090232	((((((((.((((((((((((((((((((((((((((((((&)))))))))))))))))))))))))))))))).))))))))	-90	1974	2014	636	676
MSTRG.10545.8	ENSGALT00000001534	(((((.((.((((((((((((((((((..(((((((((((.&.))))))))))))).)))))))))))))))).)).))))).	-72.1	879	919	3585	3625
MSTRG.10545.8	ENSGALT00000012986	((((((((((((.(((.((((((((((((((.(((((((((&))))))))).))))))))))))))))).)))))))))))).	-78.5	869	909	4580	4620
MSTRG.10545.8	ENSGALT00000013283	(((((.((.((((((((((((((((((((((((((((((((&)))))))))))))))))))))))))))))))).)).)))))	-88.9	3285	3325	3285	3325
MSTRG.10545.8	ENSGALT00000023307	.(((((((((..((.((((((((.(((((((((((((.&.))))))))))))).)))))))).))..))))))))).	-67	896	933	3035	3072
MSTRG.10545.8	ENSGALT00000024967	.((((((((((((((((((((((((((((((((((((((((&)))))))))))))))))))))))))))))))))))))))).	-75	3201	3241	1817	1857
MSTRG.10545.8	ENSGALT00000027081	(((((((((((((((((((((((((((((((((((((((((&)))))))))))))))))))))))))))))))))))))))))	-73.7	3197	3237	737	777
MSTRG.10545.8	ENSGALT00000027083	(((((((((((((((((((((((((((((((((((((((((&)))))))))))))))))))))))))))))))))))))))))	-73.7	3197	3237	4057	4097
MSTRG.10545.8	ENSGALT00000027330	.(((((((((((((((((((((((((((((((((((((((.&.))))))))))))))))))))))))))))))))))))))).	-75.7	3204	3244	2659	2699
MSTRG.10545.8	ENSGALT00000027680	.(((.((((((((((((.((((((((...(((((((((((.&.)).)))))))))...)))))))).)))))))))))).)))	-72.2	3261	3301	1656	1696
MSTRG.10545.8	ENSGALT00000030086	.(((.((((((((((((.((((((((...(((((((((((.&.)).)))))))))...)))))))).)))))))))))).)))	-72.2	3261	3301	1550	1590
MSTRG.10545.8	ENSGALT00000043021	((.(((((((.((((((.(((((((((..(((((.((((((&)))))))))))..))))))))).)))))).))))))).)).	-61.1	856	896	2499	2539
MSTRG.10545.8	ENSGALT00000045494	.(((((((.....((((.(((.(((((((((((((.((.&.)).))))))))))))).))).)))).....))))))).	-60.5	893	931	69	107
MSTRG.10545.8	ENSGALT00000048378	(((((((((((..(((.(((((((.(((((..(((((((((&)))))))))..))))).))))))))))..))))))))))).	-67.2	869	909	1790	1830
MSTRG.10545.8	ENSGALT00000048940	((((((((((((((((.((((((((((((((..((((((((&))))))))..)))))))))))))))))))))))))))))).	-75.5	869	909	1333	1373
MSTRG.10545.8	ENSGALT00000051153	.((.(((((.(((((((.((((((((((((((((((((.&.)))))))))))))))))))).)))))))..))))))).	-56.1	3191	3229	2980	3018
MSTRG.10545.8	ENSGALT00000053938	.(((((((((((((((((((((((((((((((((((((((.&.))))))))))))))))))))))))))))))))))))))).	-73.4	3189	3229	4291	4331
MSTRG.10545.8	ENSGALT00000054263	(((((.((.((((((((((((((((((..(((((((((((.&.))))))))))))).)))))))))))))))).)).))))).	-72.1	879	919	3928	3968
MSTRG.10545.8	ENSGALT00000054976	((((((((((((((((((((((..((.(((((((((((((.&.))))))))))))).)).)))))))))))))))))))))).	-76.5	879	919	2324	2364
MSTRG.10545.8	ENSGALT00000057908	.(((((((((..((.((((((((.(((((((((((((.((.&.)).))))))))))))).)))))))).))..))))))))).	-72.3	893	933	1695	1735
MSTRG.10545.8	ENSGALT00000063392	.((((((((((((.(((((((.(((.(((((((((((((.&.))))))))))))).))).))))))).)))))))))))).	-69.3	3276	3315	1486	1525
MSTRG.10545.8	ENSGALT00000065511	((((((((((((((((((((((((((((((((((((((((.&.))))))))))))))))))))))))))))))))))))))))	-97.5	3276	3316	579	619
MSTRG.10545.8	ENSGALT00000066204	.(((((((((..((((.(((((.(((((((((((((.((.&.)).))))))))))))).))))).)).))..))))))))).	-67.8	893	933	3332	3371
MSTRG.10545.8	ENSGALT00000066692	.((((((((((((((((((((((.(((.((.((((((((.&.)))))))).))))).)))))))))))))))))))))).	-75.6	881	919	8103	8142
MSTRG.10545.8	ENSGALT00000067279	.(((((((.....((((.(((.(((((((((((((.((.&.)).))))))))))))).))).)))).....))))))).	-60.5	893	931	69	107
MSTRG.10545.8	ENSGALT00000071468	.(((((((..((((((((((((((((((((((.(((.((.&.))))).)))))))))))))))))))))).....)))))))	-75.4	890	930	1342	1381
MSTRG.10545.8	ENSGALT00000074019	.(((((((..((((((((((((((((((((((.(((.((.&.))))).)))))))))))))))))))))).....)))))))	-75.4	890	930	1353	1392
MSTRG.10545.8	ENSGALT00000075230	.((((((((((((.(((((((.(((.(((((((((((((.&.))))))))))))).))).))))))).)))))))))))).	-69.3	3276	3315	1486	1525
MSTRG.10545.8	ENSGALT00000078130	.(((((((.....((((.(((.(((((((((((((.((.&.)).))))))))))))).))).)))).....))))))).	-60.5	893	931	69	107
MSTRG.10545.8	ENSGALT00000079069	((((((((((((.(((.(((((((((((((..(((((((((&)))))))))..)))))))))))))))).)))))))))))).	-76.7	869	909	1407	1447
MSTRG.10545.8	ENSGALT00000079973	.(((((((..((((((((((((((((((((((.(((.((.&.))))).)))))))))))))))))))))).....)))))))	-75.4	890	930	1393	1432
MSTRG.10545.8	ENSGALT00000086549	((((.(((((.....(((.(((((((((((((((((((((.&.))))))))))))))))))))).))).....))))).))))	-71.4	893	933	342	382
MSTRG.10545.8	ENSGALT00000086712	(((((((((((((((((((((((((((((((((((((((((&)))))))))))))))))))))))))))))))))))))))))	-73.7	3197	3237	739	779
MSTRG.10545.8	ENSGALT00000086863	.(((((((.....((((((((...(((((((((((.((((.&.)).)).)))))))))))...)))))))).....)))))))	-62.2	890	930	366	406
MSTRG.10545.8	ENSGALT00000088187	(((((((((((((((((((((((((((((((((((((((((&)))))))))))))))))))))))))))))))))))))))))	-74.1	3197	3237	1029	1069
MSTRG.10545.8	ENSGALT00000089068	.(((((((..((((((((((((((((((((((.(((.((.&.))))).)))))))))))))))))))))).....)))))))	-75.4	890	930	1356	1395
MSTRG.10545.8	ENSGALT00000089615	(((((((((((..(((.(((((((.(((((..(((((((((&)))))))))..))))).))))))))))..))))))))))).	-67.2	869	909	1024	1064
MSTRG.10545.8	ENSGALT00000090040	.(((((((((((.(((.((.(((((((((((.(((((((.&.))))))).))))))))))).))))).))))))))))).	-65.5	870	908	1732	1771
MSTRG.10545.8	ENSGALT00000090232	.(((((((((..((.((((((((.((((((((((((((((.&.)))))))))))))))).)))))))).))..))))))))).	-76.4	893	933	597	637
MSTRG.10547.1	ENSGALT00000002576	((((((((((((((((((((((((((((((((.((((((((&)))))))).))))))))))))))))))))))))))))))))	-92.1	1010	1050	835	875
MSTRG.10547.1	ENSGALT00000002917	((((..(((((((((((((.((((((((.(((((((.(((.&.))).))))))).)))))))).)))))))))))))..))))	-61.4	1040	1080	1097	1137
MSTRG.10547.1	ENSGALT00000027117	.(((((((((((((((.((((.((((.((((((((((((((&)))))))))))))).)))).)))).))))))))))))))).	-70.5	1019	1059	3297	3337
MSTRG.10547.1	ENSGALT00000036493	((((((((((((((.((((((((((((((.((((.((((((&)))))).)))).)))))))))))))).))))))))))))))	-83.1	1007	1047	622	662
MSTRG.10547.1	ENSGALT00000036519	(((((((((((((((((((((((((((((.(((((((((((&))))))))))).)))))))))))))))))))))))))))))	-92.4	1007	1047	2389	2429
MSTRG.10547.1	ENSGALT00000042895	((((((((((.((((((.(((((((.((((((((((((((.&.)))))))))))))).))))))).)))))).))))))))))	-76.4	1003	1043	831	871
MSTRG.10547.1	ENSGALT00000043680	((((((((((((((((.((((((((((((.(((((((((((&))))))))))).)))))))))))).))))))))))))))))	-85.7	1007	1047	310	350
MSTRG.10547.1	ENSGALT00000044913	.((((((((((((((((((((((((((((((((((((((((&)))))))))))))))))))))))))))))))))))))))).	-96.7	1019	1059	19	59
MSTRG.10547.1	ENSGALT00000048519	.((((((((((((((((((((((((.(((((((((((((.&.))))))))))))).)))))))))))))))))))))))).	-81.3	1019	1058	920	959
MSTRG.10547.1	ENSGALT00000050709	.(((((..(((((((((.((.((((((((((((.(((((.&.)))))))..)))))))))).)).)))))))))..))))).	-57.6	1041	1081	1737	1776
MSTRG.10547.1	ENSGALT00000053949	.((((((((((.((((((((((((((((((.((((((((.&.)))))))).)))))))))))))))))).)))))))))).	-73.2	1033	1072	707	746
MSTRG.10547.1	ENSGALT00000061752	(((((((((((((((((((((((((.(.(.((((((((((.&.)))))))))).).).)))))))))))))))))))))))))	-62	1094	1134	378	418
MSTRG.10547.1	ENSGALT00000063855	.((.(((((((((((((((((.((((.((.(((((((((((&))))))))))).)).)))).))))))))))))))))).)).	-71.2	1019	1059	1288	1328
MSTRG.10547.1	ENSGALT00000065204	.(((((((((((((((((((((((.((((((.((((((.&.)))))).)))))).))))))))))))))))))))))).	-77.7	1019	1057	1075	1113
MSTRG.10547.1	ENSGALT00000071228	(((((..(((.((((((((((((((..(((((((((((((.&.)))))))))))))..)))))))))))))).)))..)))))	-67.6	1003	1043	2772	2812
MSTRG.10547.1	ENSGALT00000071955	.(((((((((.(((((((((((((((((((((((((((((.&.))))))))))))))))))))))))))))).))))))))).	-89.2	1031	1071	9	49
MSTRG.10547.1	ENSGALT00000072280	.(((((((((((((.((((((((((((((((((((.(((.&.))).)))))))))))))))))))).))))))))))))).	-61.2	1105	1144	121	160
MSTRG.10547.1	ENSGALT00000072613	(((((((((.((((.(((((((((...((.(((((((((((&))))))))))).))...))))))))).)))).)))))))))	-58.3	1007	1047	1326	1366
MSTRG.10547.1	ENSGALT00000078219	.((((.(((((((((((((((((((((((((((((((((((&))))))))))))))))))))))))))))))))))).)))).	-92.8	1019	1059	447	487
MSTRG.10547.1	ENSGALT00000080286	(((((((.(((((((((((((((((.(((.((((((((((.&.)))))))))).))).))))))))))))))))).)))))))	-62	1094	1134	1450	1490
MSTRG.10547.1	ENSGALT00000082373	((((((((((((((((((((((((((((((((.((((((((&)))))))).))))))))))))))))))))))))))))))))	-92.1	1010	1050	835	875
MSTRG.10547.1	ENSGALT00000082770	(((((((((.((((.((((((.(((((((.(((((((((((&))))))))))).))))))).)))))).)))).)))))))))	-71.9	1007	1047	103	143
MSTRG.10547.1	ENSGALT00000085468	.(((.((((((((((((((((.((((.(((((((((((((.&.))))))))))))).)))).)))))))))))))))).))).	-73.7	1019	1059	3790	3830
MSTRG.10547.1	ENSGALT00000085959	.((((((((((((.((((((.((((((((((((((((((((&)))))))))))))))))))).)))))).)))))))))))).	-82	1034	1074	66	106
MSTRG.10547.1	ENSGALT00000087530	.((((((((((((.((((((.((((((((((((((((((((&)))))))))))))))))))).)))))).)))))))))))).	-82	1034	1074	66	106
MSTRG.10547.1	ENSGALT00000089263	.((.(((((((((((((((((.((((.((.(((((((((((&))))))))))).)).)))).))))))))))))))))).)).	-71.2	1019	1059	1118	1158
MSTRG.10653.1	ENSGALT00000064726	.(((((((((((((((((.((((.((((((((((((((.&.)))))))))))))).)))).))))))))))))))))).	-66.4	521	559	679	717
MSTRG.10653.1	ENSGALT00000075864	.(((((((((((((((((.((((.((((((((((((((.&.)))))))))))))).)))).))))))))))))))))).	-66.4	521	559	679	717
MSTRG.10653.1	ENSGALT00000088530	.(((.((((((((((((((((.(((((((((((((((((.&.))))))))))))))))).)))))))))))))))).))).	-66.2	584	623	850	889
MSTRG.10653.2	ENSGALT00000088530	.((((((.((.((((((((((((((((((((((((((((.&.)))))))))))))))))))))))))))).)).)))))).	-60.1	173	212	1198	1237
MSTRG.1069.1	ENSGALT00000002576	((((((((((....((((.((((((.(((((((((((((((&))))))))))))))).)))))))))))))))))))).	-68.5	16	52	597	637
MSTRG.1069.1	ENSGALT00000013683	.((((((((((((..((((.(((((((..((((((((((((&))))))).)))))..))))))).))))..))))))))))))	-65.2	9	49	421	461
MSTRG.1069.1	ENSGALT00000027228	(((((.((((((((.((((((((((((.((((((((.(((.&.))).)))))))).)))))))))))).)))))))).)))))	-67.9	123	163	1114	1154
MSTRG.1069.1	ENSGALT00000036519	((((((((((((((.((((((.(((((.((((((((((((.&.)))))))))))).))))).)))))))))))))))))))).	-76.8	12	52	2426	2466
MSTRG.1069.1	ENSGALT00000038622	.((((((((((((((..(((((..(((((((((.((((.&.)))).)))))))))..)))).)...)))))))))))))).	-63.9	12	52	2203	2241
MSTRG.1069.1	ENSGALT00000042895	((((((((((((((.(((((((.(((((((((((((((((.&.)))))))))))))))))))).)))))))))))))))))).	-79.3	12	52	864	904
MSTRG.1069.1	ENSGALT00000043680	((((((((((((((.((((((.(((((.((((((((((((.&.)))))))))))).))))).)))))))))))))))))))).	-77.1	12	52	347	387
MSTRG.1069.1	ENSGALT00000057848	.((((((((((((..((((.(((((((..((((((((((((&))))))).)))))..))))))).))))..))))))))))))	-65.2	9	49	421	461
MSTRG.1069.1	ENSGALT00000063855	((((((((.((((.((((((.(((((.(((((((((((((.&.))))))))))))).))))).)))))))))).)))))))).	-72.8	11	51	1338	1378
MSTRG.1069.1	ENSGALT00000064141	.((((((((.((((((((.((((((((((((((((((((((&))))))))))))))))))))))..)))))))).))))))))	-72.2	104	144	137	177
MSTRG.1069.1	ENSGALT00000071228	((((((((.((((.((((((.(((((.(((((((((((((.&.))))))))))))).))))).)))))))))).)))))))).	-71.8	11	51	2806	2846
MSTRG.1069.1	ENSGALT00000072039	((((..((((((((((((((((((((((.((((((((((((&)))))))))))).))))))))))))))))))))))..))))	-76.9	1	41	678	718
MSTRG.1069.1	ENSGALT00000082373	((((((((((....((((.((((((.(((((((((((((((&))))))))))))))).)))))))))))))))))))).	-68.5	16	52	597	637
MSTRG.1069.1	ENSGALT00000082770	((((((((((((.(.((((.(((((((((((((((((((((&))))))).)))))))))))))).)))).)))))))))))))	-72.2	9	49	142	182
MSTRG.1069.1	ENSGALT00000085468	((((.((((((.(((((.(((((((((((((.(((.((((.&.)))).))).))))))))))))).))))).)))))))))).	-63.4	2	42	3850	3890
MSTRG.1069.1	ENSGALT00000089263	((((((((.((((.((((((.(((((.(((((((((((((.&.))))))))))))).))))).)))))))))).)))))))).	-72.8	11	51	1168	1208
MSTRG.10803.2	ENSGALT00000002576	.(((((((((((((((((..(((((((.((((((.((((.&.)))).)))))).)))))))..))))))))))))))))).	-64.7	2879	2918	786	825
MSTRG.10803.2	ENSGALT00000013683	.(((((((((((.((((.((.((((((((((((((((((.&.)))))))))))))))))).)).)))).))))))))))).	-56.8	2923	2962	289	328
MSTRG.10803.2	ENSGALT00000027117	.((((((((((((..(((.((((.((((((((((((((.&.)))))))))))))).)))).)))..)))))))))))).	-54.7	2875	2913	3262	3300
MSTRG.10803.2	ENSGALT00000027228	.((((((((((((....((((((((((((((((((.&.))))))).)))))))))))...)))))))))))).	-49.5	2901	2936	1115	1150
MSTRG.10803.2	ENSGALT00000036519	.(((((((((((.((((((((.(((((((..(((((((.&.)))))))..))))))).)))))))).))))))))))).	-64.5	2812	2850	2405	2443
MSTRG.10803.2	ENSGALT00000036706	(((((((((((((((((((.(((((((((((((((((((((&))))))))))))))))))))).)))))))))))))))))))	-68.5	2929	2969	6224	6264
MSTRG.10803.2	ENSGALT00000042895	(((..(((((((.(.((((((..((((((((((((((((((&))))))))))))))))))..)))))).).)))))))..)))	-61.6	2784	2824	869	909
MSTRG.10803.2	ENSGALT00000043354	((((((.((((((((((((((((..(((((((.(((((((.&.))))))).)))))))..)))))))))))))))).))))))	-58.2	2924	2964	62	102
MSTRG.10803.2	ENSGALT00000043680	.(((((((((((.((((((((.(((((((..(((((((.&.)))))))..))))))).)))))))).))))))))))).	-62.7	2812	2850	326	364
MSTRG.10803.2	ENSGALT00000044913	.((((((((((((.((((((((((((((((.((((((((.&.)))))))))))))))))))))))).)))))))))))).	-73.4	2813	2851	46	85
MSTRG.10803.2	ENSGALT00000048519	.(((((((((((.((.(((((..(((((((((((.&.)))))))))))..))))).)).))))))))))).	-58.1	2838	2872	925	959
MSTRG.10803.2	ENSGALT00000053949	((((((((((((((((.(((((.((.((((((((((((((.&.)))))))))))))).)).))))).))))))))))))))))	-55	2924	2964	639	679
MSTRG.10803.2	ENSGALT00000057848	.(((((((((((.((((.((.((((((((((((((((((.&.)))))))))))))))))).)).)))).))))))))))).	-56.8	2923	2962	289	328
MSTRG.10803.2	ENSGALT00000063855	.(((((((((((((((((((((((((((((((((((((((.&.))))))))))))))))))))))))))))))))))))))).	-93.7	2852	2892	1274	1314
MSTRG.10803.2	ENSGALT00000065204	.((((((((((((((((((((.(((((((((.((((((((.&.)))))))).))))))))).)))))))))))))))))))).	-63.2	2923	2963	976	1016
MSTRG.10803.2	ENSGALT00000071228	.((((((((((((((((((((((.....(((((((((((((&)))))))))))))......))))))))))))))))))))))	-73.4	2857	2897	2737	2777
MSTRG.10803.2	ENSGALT00000072613	((((((((((((((((..(((((.(((((((((((((((((&))))))))))))))))).)))))..))))))))))))))))	-72.7	2876	2916	1276	1316
MSTRG.10803.2	ENSGALT00000078219	((.((((...(((((((((((.((((((((.(((((((.&.))))))).)))))))).)))))))))))...)))).)).	-64.5	2821	2860	466	504
MSTRG.10803.2	ENSGALT00000082373	.(((((((((((((((((..(((((((.((((((.((((.&.)))).)))))).)))))))..))))))))))))))))).	-64.7	2879	2918	786	825
MSTRG.10803.2	ENSGALT00000082770	.((.(((((((..((((((..(.((((((..(((((((((.&.)))))))))..)))))).)..))))))..))))))).)).	-56.4	2792	2832	137	177
MSTRG.10803.2	ENSGALT00000085468	((((((((((((((((((((((((.(((..((((((((((.&.))))))))))..))))))))))))))))))))))))))).	-71.7	2810	2850	3819	3859
MSTRG.10803.2	ENSGALT00000085959	.(((..((((((((((((((.((((..((.(..(((((((.&.)))))))..).))..)))).))))))))))))))..))).	-51.9	2864	2904	55	95
MSTRG.10803.2	ENSGALT00000087530	.(((..((((((((((((((.((((..((.(..(((((((.&.)))))))..).))..)))).))))))))))))))..))).	-51.9	2864	2904	55	95
MSTRG.10803.2	ENSGALT00000089263	.(((((((((((((((((((((((((((((((((((((((.&.))))))))))))))))))))))))))))))))))))))).	-93.7	2852	2892	1104	1144
MSTRG.10803.3	ENSGALT00000002576	.(((((((((((((((((..(((((((.((((((.((((.&.)))).)))))).)))))))..))))))))))))))))).	-64.7	2870	2909	786	825
MSTRG.10803.3	ENSGALT00000013683	.(((((((((((.((((.((.((((((((((((((((((.&.)))))))))))))))))).)).)))).))))))))))).	-56.8	2914	2953	289	328
MSTRG.10803.3	ENSGALT00000027117	.((((((((((((..(((.((((.((((((((((((((.&.)))))))))))))).)))).)))..)))))))))))).	-54.7	2866	2904	3262	3300
MSTRG.10803.3	ENSGALT00000027228	.((((((((((((....((((((((((((((((((.&.))))))).)))))))))))...)))))))))))).	-49.5	2892	2927	1115	1150
MSTRG.10803.3	ENSGALT00000036519	.(((((((((((.((((((((.(((((((..(((((((.&.)))))))..))))))).)))))))).))))))))))).	-64.5	2803	2841	2405	2443
MSTRG.10803.3	ENSGALT00000036706	(((((((((((((((((((.(((((((((((((((((((((&))))))))))))))))))))).)))))))))))))))))))	-68.5	2920	2960	6224	6264
MSTRG.10803.3	ENSGALT00000042895	(((..(((((((.(.((((((..((((((((((((((((((&))))))))))))))))))..)))))).).)))))))..)))	-61.6	2775	2815	869	909
MSTRG.10803.3	ENSGALT00000043354	((((((.((((((((((((((((..(((((((.(((((((.&.))))))).)))))))..)))))))))))))))).))))))	-58.2	2915	2955	62	102
MSTRG.10803.3	ENSGALT00000043680	.(((((((((((.((((((((.(((((((..(((((((.&.)))))))..))))))).)))))))).))))))))))).	-62.7	2803	2841	326	364
MSTRG.10803.3	ENSGALT00000044913	.((((((((((((.((((((((((((((((.((((((((.&.)))))))))))))))))))))))).)))))))))))).	-73.4	2804	2842	46	85
MSTRG.10803.3	ENSGALT00000048519	.(((((((((((.((.(((((..(((((((((((.&.)))))))))))..))))).)).))))))))))).	-58.1	2829	2863	925	959
MSTRG.10803.3	ENSGALT00000053949	((((((((((((((((.(((((.((.((((((((((((((.&.)))))))))))))).)).))))).))))))))))))))))	-55	2915	2955	639	679
MSTRG.10803.3	ENSGALT00000057848	.(((((((((((.((((.((.((((((((((((((((((.&.)))))))))))))))))).)).)))).))))))))))).	-56.8	2914	2953	289	328
MSTRG.10803.3	ENSGALT00000063855	.(((((((((((((((((((((((((((((((((((((((.&.))))))))))))))))))))))))))))))))))))))).	-93.7	2843	2883	1274	1314
MSTRG.10803.3	ENSGALT00000065204	.((((((((((((((((((((.(((((((((.((((((((.&.)))))))).))))))))).)))))))))))))))))))).	-63.2	2914	2954	976	1016
MSTRG.10803.3	ENSGALT00000071228	.((((((((((((((((((((((.....(((((((((((((&)))))))))))))......))))))))))))))))))))))	-73.4	2848	2888	2737	2777
MSTRG.10803.3	ENSGALT00000072613	((((((((((((((((..(((((.(((((((((((((((((&))))))))))))))))).)))))..))))))))))))))))	-72.7	2867	2907	1276	1316
MSTRG.10803.3	ENSGALT00000078219	((.((((...(((((((((((.((((((((.(((((((.&.))))))).)))))))).)))))))))))...)))).)).	-64.5	2812	2851	466	504
MSTRG.10803.3	ENSGALT00000082373	.(((((((((((((((((..(((((((.((((((.((((.&.)))).)))))).)))))))..))))))))))))))))).	-64.7	2870	2909	786	825
MSTRG.10803.3	ENSGALT00000082770	.((.(((((((..((((((..(.((((((..(((((((((.&.)))))))))..)))))).)..))))))..))))))).)).	-56.4	2783	2823	137	177
MSTRG.10803.3	ENSGALT00000085468	((((((((((((((((((((((((.(((..((((((((((.&.))))))))))..))))))))))))))))))))))))))).	-71.7	2801	2841	3819	3859
MSTRG.10803.3	ENSGALT00000085959	.(((..((((((((((((((.((((..((.(..(((((((.&.)))))))..).))..)))).))))))))))))))..))).	-51.9	2855	2895	55	95
MSTRG.10803.3	ENSGALT00000087530	.(((..((((((((((((((.((((..((.(..(((((((.&.)))))))..).))..)))).))))))))))))))..))).	-51.9	2855	2895	55	95
MSTRG.10803.3	ENSGALT00000089263	.(((((((((((((((((((((((((((((((((((((((.&.))))))))))))))))))))))))))))))))))))))).	-93.7	2843	2883	1104	1144
MSTRG.10936.2	ENSGALT00000001106	.(((((((.(((.(((.(((((.((((((.(((((((.((.&.)).))))))).)))))).))))).))).))).))))))).	-61.3	263	303	123	163
MSTRG.11086.2	ENSGALT00000071149	(((((((((((((((((((((((((((((((((((((((((&)))))))))))))))))))))))))))))))))))))))))	-91.8	30	70	9922	9962
MSTRG.11177.1	ENSGALT00000027228	((((((((((((.(((.((((((((((((((.(((.((((.&.)))).))).)))))))))))))).))).))))))))))))	-59	3043	3083	1248	1288
MSTRG.11268.1	ENSGALT00000017800	.(((((((((((((((((((((((((((((((((((((((.&.))))))))))))))))))))))))))))))))))))))).	-87.1	397	437	1794	1834
MSTRG.11268.1	ENSGALT00000056328	.(((((((((((((((((((((((((((((((((((((((.&.))))))))))))))))))))))))))))))))))))))).	-87.1	397	437	1497	1537
MSTRG.11697.12	ENSGALT00000012986	.((((((((..(((((((((((.(((((((.(((((((((.&.))))))))).))))))).)))))))))))..)))))))).	-77.2	8521	8561	4556	4596
MSTRG.11697.12	ENSGALT00000034720	.((((((.(((((((.((((.((((((..(((((((((((.&.)))))))))))..)))))).)))).))))))).)))))).	-62.6	8498	8538	1059	1099
MSTRG.11697.12	ENSGALT00000045494	.(((((((..(((((((.(((.(((((((.((((((((((.&.)))))))))).))))))).))).)))))))..))))))).	-71.1	8520	8560	69	109
MSTRG.11697.12	ENSGALT00000054976	(((((((((((((..(((((((((((((((((((.((((((&)))))).)))))))))))))))))))..)))))))))))))	-82.3	8525	8565	2306	2346
MSTRG.11697.12	ENSGALT00000066692	.(((((((..((((((((((((((((((.(((((((((((.&.))))))))))).)))))))))))))))).))..)))))))	-76.6	8519	8559	8092	8132
MSTRG.11697.12	ENSGALT00000067279	.(((((((..(((((((.(((.(((((((.((((((((((.&.)))))))))).))))))).))).)))))))..))))))).	-71.1	8520	8560	69	109
MSTRG.11697.12	ENSGALT00000078130	.(((((((..(((((((.(((.(((((((.((((((((((.&.)))))))))).))))))).))).)))))))..))))))).	-71.1	8520	8560	69	109
MSTRG.11697.12	ENSGALT00000086863	.(((((((..(((((((((((...(((((.(((((((((.&.))))))))).)))))...)))))))))))..))))))).	-70.5	8521	8560	366	405
MSTRG.1170.1	ENSGALT00000002576	((((((((((((((((((((((((((((((((((((((((.&.))))))))))))))))))))))))))))))))))))))))	-101.9	181	221	827	867
MSTRG.1170.1	ENSGALT00000002917	.(((((((((.(((((((((.(((.(((((((((((((((.&.))))))))))))))).))).))))))))).)))).)))))	-64.6	219	259	1081	1121
MSTRG.1170.1	ENSGALT00000009165	.((((((((((..((..(((((((((((((((((((((.&.)))))))).)))))))))))))..))..)))))))))).	-61.7	148	187	4045	4083
MSTRG.1170.1	ENSGALT00000009457	(((((((((..((.((((((((((((((((((((((.(((.&.))))))))))))))))))))))))).))..))))))))).	-73.1	146	186	642	682
MSTRG.1170.1	ENSGALT00000013683	.(((((((((((((.((((((((((((((((((((((((.&.))))))).))))))))))))))))).))))))))))))).	-82.4	149	189	404	443
MSTRG.1170.1	ENSGALT00000019979	(((((((((((((((((((((((((((((((((((((((((&)))))))))))))))))))))))))))))))))))))))))	-97.8	3300	3340	600	640
MSTRG.1170.1	ENSGALT00000021158	.(((((((.((((.((((((((((((((((.(((((((((.&.))))))))).)))))))))))))))).)))).))))))).	-72.9	135	175	1029	1069
MSTRG.1170.1	ENSGALT00000023517	(((((.(((((((((((((((((((((((((.((((.(((.&.))).)))).))))).)))))))))))))))))))))))))	-75.5	181	221	456	496
MSTRG.1170.1	ENSGALT00000027117	.(((((((.((((((((((.((((((((.(((((((((((.&.))))))))))).)))))))).)))))))))).))))))).	-64.4	113	153	3360	3400
MSTRG.1170.1	ENSGALT00000027228	.(((((((((((((.(((((((((((.(((((((((((((.&.))))))))))))).))))))))))).))))))))))))).	-71.8	170	210	1186	1226
MSTRG.1170.1	ENSGALT00000027606	((((((((((((((((((.(((((((((((((((((((((.&.))))))))))))))))))))).))))))))))))))))))	-90.5	149	189	3236	3276
MSTRG.1170.1	ENSGALT00000036493	((((((((((((((.(((((((((((((((((((.((((((&)))))).))))))))))))))))))).))))))))))))))	-87.3	170	210	622	662
MSTRG.1170.1	ENSGALT00000036519	(((((((((((((((((((((((((((((((((((((((((&)))))))))))))))))))))))))))))))))))))))))	-96.7	159	199	2400	2440
MSTRG.1170.1	ENSGALT00000038622	.(((((((((((((((((((((((.(((((((((.((((&)))).))))))..)))..)))))))))))))))))))))))	-71.8	134	174	2202	2240
MSTRG.1170.1	ENSGALT00000042895	.((((((((((((((((((((((((((((((((((.((((.&.)))).)))))))))))))))))))))))))))))))))).	-88.7	149	189	848	888
MSTRG.1170.1	ENSGALT00000043680	((((((((((((((((((((((((((((((((((((((((.&.))))))))))))))))))))))))))))))))))))))))	-97.1	135	175	345	385
MSTRG.1170.1	ENSGALT00000044913	((((((((((((((((((((((((((((((((((((((((.&.))))))))))))))))))))))))))))))))))))))))	-94	173	213	28	68
MSTRG.1170.1	ENSGALT00000050432	.((((((((((..((..(((((((((((((((((((((.&.)))))))).)))))))))))))..))..)))))))))).	-61.7	148	187	3589	3627
MSTRG.1170.1	ENSGALT00000050709	((((((((((((((((((((.....(((((((((((((((.&.))))))))))))))).....))))))))))))))))))))	-74.6	219	259	1722	1762
MSTRG.1170.1	ENSGALT00000051762	.((((((((((..((..(((((((((((((((((((((.&.)))))))).)))))))))))))..))..)))))))))).	-61.7	148	187	3912	3950
MSTRG.1170.1	ENSGALT00000053949	(((.((((((.((((((((((((.(((((((((((((((((&))))))))))))))))).)))))))))))).)))))).)))	-75.8	159	199	743	783
MSTRG.1170.1	ENSGALT00000057848	.(((((((((((((.((((((((((((((((((((((((.&.))))))).))))))))))))))))).))))))))))))).	-82.4	149	189	404	443
MSTRG.1170.1	ENSGALT00000061752	((.(((((((((((((((((((((((((((((((((((((.&.))))))))))))))))))))))))))))))))))))).))	-85.5	219	259	416	456
MSTRG.1170.1	ENSGALT00000063855	(((((((((((((((((((((((((.(((((((((((((((&))))))))))))))).)))))))))))))))))))))))))	-89	149	189	1321	1361
MSTRG.1170.1	ENSGALT00000065204	.((((((((((.((((((((((((.(((((.(((((((((.&.))))))))).))))).)))))))))))).)))))))))).	-72.8	135	175	1120	1160
MSTRG.1170.1	ENSGALT00000071228	(((((((((.(((((((((((((((.(((((((((((((((&))))))))))))))).))))))))))))))).)))))))))	-84.8	149	189	2789	2829
MSTRG.1170.1	ENSGALT00000071955	((((((((.(((.((((((((((((((((((((.((((((.&.)))))).)))))))))))))))))))).))).))))))))	-79.2	186	226	17	57
MSTRG.1170.1	ENSGALT00000072280	.(((((((((((((..(((((((((((((((((((((((.&.)))))))))))))))))))))))..))))))))))))).	-65.3	268	307	121	160
MSTRG.1170.1	ENSGALT00000072613	(((((((((((((((.......(((((((((((((((((((&))))))))))))))))))).......)))))))))))))))	-62.7	244	284	1253	1293
MSTRG.1170.1	ENSGALT00000078219	(((((((((((((((((((((((((((((((((((((((((&)))))))))))))))))))))))))))))))))))))))))	-96.2	170	210	459	499
MSTRG.1170.1	ENSGALT00000080286	.((((((((((((((((((((((((((.(((((.((.&.)).))))).)))))))))))))))))))))))))).	-64.5	254	290	1457	1493
MSTRG.1170.1	ENSGALT00000082373	((((((((((((((((((((((((((((((((((((((((.&.))))))))))))))))))))))))))))))))))))))))	-101.9	181	221	827	867
MSTRG.1170.1	ENSGALT00000082770	((((((.((((((((((((((((((((((((((((((((((&)))))))))))))))))))))))))))))))))).))))))	-89.6	147	187	126	166
MSTRG.1170.1	ENSGALT00000083848	.(((.((((((((((((((((((((((((.((.((((.((.&.)).)))).)).)))))))))))))))))))))))).))).	-70.7	135	175	353	393
MSTRG.1170.1	ENSGALT00000085468	((((((((((((.((((.((((((((((((((((((((((.&.)))))))))))))))))))))).)))).))))))))))))	-75.7	173	213	3799	3839
MSTRG.1170.1	ENSGALT00000085959	((((((((((((((.((((((.((((.((((((((((((((&)))))))))))))).)))).)))))).))))))))))))))	-74.9	170	210	93	133
MSTRG.1170.1	ENSGALT00000087530	((((((((((((((.((((((.((((.((((((((((((((&)))))))))))))).)))).)))))).))))))))))))))	-74.9	170	210	93	133
MSTRG.1170.1	ENSGALT00000089263	(((((((((((((((((((((((((.(((((((((((((((&))))))))))))))).)))))))))))))))))))))))))	-89	149	189	1151	1191
MSTRG.11900.1	ENSGALT00000002576	.((((((((.(((((((((((((((((((((((.(((((.&.))))).))))))))))))))))))))))).)))))))).	-71.8	148	187	1363	1402
MSTRG.11900.1	ENSGALT00000009875	((.((((..(((((((.(((.(((((((((((.((((((((&)))))))).))))))))))).))).)))))))..)))))).	-46.8	68	108	1349	1389
MSTRG.11900.1	ENSGALT00000015428	.((((((.((((((((((((..(((((((((((((((((((&)))))))))))))))))))..)))))))))))).)))))).	-51.2	33	73	3689	3729
MSTRG.11900.1	ENSGALT00000015796	.((((.(((((.(((..((((((((((((((((((((.&.))))))))))))))))))))..))).))))).)))).	-50.8	66	103	21	58
MSTRG.11900.1	ENSGALT00000015999	.(((((((((((.(((((.((((((((.((((((((((((.&.)))))))))))).)))))))).))))).))))))))))).	-75.9	150	190	2943	2983
MSTRG.11900.1	ENSGALT00000022856	(((((((((.((((((((((((.((((.((.(((((((((.&.))))))))).)).)))).)))))))))))).)))))))))	-51.3	88	128	892	932
MSTRG.11900.1	ENSGALT00000048685	.(((((((((((.(((((.(((((((((((((.((..(((.&.)))..)).))))))))))))).))))).))))))))))).	-67.6	150	190	1320	1360
MSTRG.11900.1	ENSGALT00000055403	.((((.(((((.(((..((((((((((((((((((((.&.))))))))))))))))))))..))).))))).)))).	-50.8	66	103	21	58
MSTRG.11900.1	ENSGALT00000055900	.(((((((((((.(((((((((((((((.(((((((.(((.&.))).))))))).))))))))))))))).))))))))))).	-73.2	150	190	2931	2971
MSTRG.11900.1	ENSGALT00000060046	.(((((((((((.(((((.(((.(((((((((((((((((.&.))))))))))))))))).))).))))).))))))))))).	-75.2	150	190	423	463
MSTRG.11900.1	ENSGALT00000060327	.((((.(((((.(((..((((((((((((((((((((.&.))))))))))))))))))))..))).))))).)))).	-50.8	66	103	21	58
MSTRG.11900.1	ENSGALT00000068667	.(((((((((((.(((((((((((((((.(((((((.(((.&.))).))))))).))))))))))))))).))))))))))).	-73.2	150	190	2931	2971
MSTRG.11900.1	ENSGALT00000078059	.(((((((((.(((((((((((((.(((((((((((((((.&.))))))))))))))).))))))))))))).))))))))).	-54.5	36	76	1847	1887
MSTRG.11900.1	ENSGALT00000082373	.((((((((.(((((((((((((((((((((((.(((((.&.))))).))))))))))))))))))))))).)))))))).	-71.8	148	187	1363	1402
MSTRG.11900.1	ENSGALT00000082928	.(((((((((((.(((((.(((((((((((((.((..(((.&.)))..)).))))))))))))).))))).))))))))))).	-67.6	150	190	1297	1337
MSTRG.11949.1	ENSGALT00000002576	.((((((.((((((((.((..((((.(((((((((((((.&.))))))))))))).))))..)).)))))))).)))))).	-62.5	596	635	1347	1386
MSTRG.11949.1	ENSGALT00000009875	.(((((((((((((((((.(((((..((((((((((((((.&.))))))))))))))..))))).))))))))))))))))).	-61.6	518	558	1332	1372
MSTRG.11949.1	ENSGALT00000015428	(((((((((((((((....(((((((((((((((((((((.&.)))))))))))))))))))))....)))))))))))))))	-63.8	493	533	3662	3702
MSTRG.11949.1	ENSGALT00000015796	.(((((((((((((((((((...((..((((((((((((.&.))))))))))))..))...))))))))))))))))))).	-52.1	476	515	42	81
MSTRG.11949.1	ENSGALT00000015999	.(((((((((((((((((((((.((..(((((((..((((.&.))))..)))))))..)).))))))))))))))))))))).	-66.5	610	650	2915	2955
MSTRG.11949.1	ENSGALT00000048685	.((((((.(((((((((((..((((.(((((.(((((((.&.))))))).))))).))))..))))))))))).)))))).	-64.6	596	635	1307	1346
MSTRG.11949.1	ENSGALT00000055403	.(((((((((((((((((((...((..((((((((((((.&.))))))))))))..))...))))))))))))))))))).	-52.1	476	515	42	81
MSTRG.11949.1	ENSGALT00000055900	.((((((.(((((((((((..((((.(((((((((((((.&.))))))))))))).))))..))))))))))).)))))).	-68.8	596	635	2918	2957
MSTRG.11949.1	ENSGALT00000055919	(((((((.((.((((((((((((..(((.((((((.&.)))))).)))..)))))))))))).)).)))))))	-32.8	465	500	1273	1308
MSTRG.11949.1	ENSGALT00000060046	(((((((..((((.(((((.(((.(((...(((((((((((&)))))))))))...))).))).))))).))))..)))))))	-59.4	583	623	422	462
MSTRG.11949.1	ENSGALT00000060327	.(((((((((((((((((((...((..((((((((((((.&.))))))))))))..))...))))))))))))))))))).	-52.1	476	515	42	81
MSTRG.11949.1	ENSGALT00000068667	.((((((.(((((((((((..((((.(((((((((((((.&.))))))))))))).))))..))))))))))).)))))).	-68.8	596	635	2918	2957
MSTRG.11949.1	ENSGALT00000078059	.((((((((((((((((((.((.(((((((((((((((((.&.))))))))))))))))).)).)))))))))))))))))).	-61	472	512	1844	1884
MSTRG.11949.1	ENSGALT00000082373	.((((((.((((((((.((..((((.(((((((((((((.&.))))))))))))).))))..)).)))))))).)))))).	-62.5	596	635	1347	1386
MSTRG.11949.1	ENSGALT00000082928	.((((((.(((((((((((..((((.(((((.(((((((.&.))))))).))))).))))..))))))))))).)))))).	-64.6	596	635	1284	1323
MSTRG.12179.1	ENSGALT00000004180	((((((((((((...(((((((.((....(((((.(((((.&.))))))))))....)).)))))))...)))))))))))).	-49.3	4853	4893	562	602
MSTRG.12179.1	ENSGALT00000044973	((((((((((((((.(((((((((((((((((((.&))))))))).)))).....)))))).)))))))))))))).	-56.9	4853	4893	34	68
MSTRG.12179.1	ENSGALT00000070957	.((((((((((.(((((((((((((((((.((((((((((&)))))))))).)))))))))))..)))))).))))))))))	-64	4953	4993	1565	1604
MSTRG.12180.1	ENSGALT00000068559	.((((((((((((((((((((((.((((((((((.((((.&.)))).)))).)))))).))))))))))))))).)))))))	-65.6	1108	1148	1067	1106
MSTRG.12180.1	ENSGALT00000073704	.((((((((((((((((((((((.((((((((((.((((.&.)))).)))).)))))).))))))))))))))).)))))))	-65.6	1108	1148	886	925
MSTRG.12180.1	ENSGALT00000088109	(((((((((((((((((((((((.((((((((((((((.&.)))))))))))))).))))))))))))))))))))))).	-83.7	1125	1164	827	865
MSTRG.12241.2	ENSGALT00000002576	.((((((.(.(((((((((((((.(((((((((((.(((.&.))).))))))))))).))))))))))))).).)))))).	-64.7	326	365	547	586
MSTRG.12241.2	ENSGALT00000009457	.((((.((((.(..(((((((.((((((((((((((((((.&.)))))))))))))))))).)))))))..).)))))))).	-73.2	330	369	599	639
MSTRG.12241.2	ENSGALT00000021158	.((((((((.((((.(((.((((((((((((((((((((((&))))))))))))))))))).)))..))))))).))))))))	-79	333	373	973	1013
MSTRG.12241.2	ENSGALT00000027228	.(((.((((((((((((..((((((.((((((((((.&.)))))))))).))))))..)))))))))))).))).	-60.5	3521	3557	1247	1283
MSTRG.12241.2	ENSGALT00000036519	.(((((((((((((((((((((((((((((((((((((((.&.))))))))))))))))))))))))))))))))))))))).	-78.5	3499	3539	2468	2508
MSTRG.12241.2	ENSGALT00000042895	((((((((((((.((((((.(((((((((((((((((((((&))))))))))))))))))))).)))))).))))))))))))	-83.9	337	377	802	842
MSTRG.12241.2	ENSGALT00000061752	(((((((((((((((((((.((.(((((((((((((((((.&.))))))))))))))))).)).)))))))))))))))))))	-76.5	3518	3558	497	537
MSTRG.12241.2	ENSGALT00000063855	(((((((...((((((.(((((((((((((((((..(((((&)))))..))))))))))))))))).))))))...)))))))	-72.1	337	377	1275	1315
MSTRG.12241.2	ENSGALT00000078219	((((..((..(((((.(((((((((((((((.(((.(((((&))))).))).))))))))))))))).)))))..))..))))	-71.8	333	373	438	478
MSTRG.12241.2	ENSGALT00000082373	.((((((.(.(((((((((((((.(((((((((((.(((.&.))).))))))))))).))))))))))))).).)))))).	-64.7	326	365	547	586
MSTRG.12241.2	ENSGALT00000085468	(((.(((((((((.(.((((((((((((((..(((((((((&)))))))))..)))))))))))))).).))))))).)))))	-63.7	333	373	3781	3821
MSTRG.12241.2	ENSGALT00000085959	(((((((((((((..((((..(((((((((((((((((((.&.)))))))))))))))))))..))))..)))))))))))))	-86	338	378	67	107
MSTRG.12241.2	ENSGALT00000086189	(((((((.((((((((.(((((((((((.((.((((((((.&.)))))))).)).))))))))))).)))))))).)))))))	-78.3	332	372	509	549
MSTRG.12241.2	ENSGALT00000087530	(((((((((((((..((((..(((((((((((((((((((.&.)))))))))))))))))))..))))..)))))))))))))	-86	338	378	67	107
MSTRG.12241.2	ENSGALT00000089263	(((((((...((((((.(((((((((((((((((..(((((&)))))..))))))))))))))))).))))))...)))))))	-72.1	337	377	1105	1145
MSTRG.12377.1	ENSGALT00000001534	.((.(((((((((((.(((((((((((((((((.(((((((&))))))).))))))))))))))))).))))))))))).)).	-80.6	202	242	3617	3657
MSTRG.12377.1	ENSGALT00000012986	.((((.(((((((((((((((.((((((((((((((((((.&.)))))))))))))))))).))))))))))))))).)))).	-79.5	204	244	4600	4640
MSTRG.12377.1	ENSGALT00000013283	.((.(((((((((((.(((((((((((((((((.(((((((&))))))).))))))))))))))))).))))))))))).)).	-80	202	242	3293	3333
MSTRG.12377.1	ENSGALT00000023307	((((((((((((((((((((((((.(((((((((((((((.&.))))))))))))))).))))))))))))))))))))))))	-80.7	348	388	2560	2600
MSTRG.12377.1	ENSGALT00000027081	.(((((((((.(((((((((((((((((((((.(((.((((&)))).))).))))))))))))))))))))).))))))))).	-82.4	197	237	662	702
MSTRG.12377.1	ENSGALT00000027083	.(((((((((.(((((((((((((((((((((.(((.((((&)))).))).))))))))))))))))))))).))))))))).	-82.4	197	237	3982	4022
MSTRG.12377.1	ENSGALT00000027330	.((((((((((((((((((((((((((.((((((((((((.&.)))))))))))).)))))))))))))))))))))))))).	-81.9	374	414	2066	2106
MSTRG.12377.1	ENSGALT00000027680	.(((((((((.((((((((((((.((((.(((((((((((.&.))))))))))).)))).)))))))))))).))))))))).	-80.8	193	233	1650	1690
MSTRG.12377.1	ENSGALT00000030086	.(((((((((.((((((((((((.((((.(((((((((((.&.))))))))))).)))).)))))))))))).))))))))).	-80.8	193	233	1544	1584
MSTRG.12377.1	ENSGALT00000043021	.((.(((.(((((((((.(.((((((((((((((((((((.&.)))))))))))))))))))).).))))))))).))).)).	-74.8	244	284	2107	2147
MSTRG.12377.1	ENSGALT00000048378	.(((((((((((((((((.((((((((..(((.((((.(((&))).)))).)))..)))))))).))))))))))))))))).	-76.9	197	237	1817	1857
MSTRG.12377.1	ENSGALT00000054263	.((.(((((((((((.(((((((((((((((((.(((((((&))))))).))))))))))))))))).))))))))))).)).	-80.6	202	242	3960	4000
MSTRG.12377.1	ENSGALT00000057908	.((.(((((((((((.(((((((((((((((((((((.(((&))).))))))))))))))))))))).))))))))))).)).	-81.8	202	242	1742	1782
[truncated: 2,877 more rows]
