# Supplementary material for: Dual RNA-Seq of H5N1 Avian Influenza Virus and Host Cell Transcriptomes Reveals Novel Insights Into Host-Pathogen Cross Talk
Source: Front Microbiol. 2022 Apr 12;13:828277. doi: 10.3389/fmicb.2022.828277 (PMC9039741; doi:10.3389/fmicb.2022.828277)
Supplement: Supplementary Table 5 — Details of 1,128 pairs of targeted regulatory relationships between the DE-lncRNAs and their cis- and trans-target DEGs. [file Table_5.XLSX]

## Sheet: diff.mRNA.LncRNA.DE.target 
DE-lncRNA	targeted DEGs
MSTRG.8803.1	ENSGALT00000000172
MSTRG.14174.1	ENSGALT00000000339
MSTRG.4226.7	ENSGALT00000001192
MSTRG.6753.1	ENSGALT00000001298
MSTRG.6065.2	ENSGALT00000001336
MSTRG.6065.2	ENSGALT00000001342
MSTRG.9354.1	ENSGALT00000001362
ENSGALT00000047686	ENSGALT00000001394
MSTRG.9319.1	ENSGALT00000001466
MSTRG.9319.1	ENSGALT00000001514
ENSGALT00000047686	ENSGALT00000001524
ENSGALT00000047686	ENSGALT00000001528
MSTRG.9319.1	ENSGALT00000001535
ENSGALT00000047686	ENSGALT00000001556
ENSGALT00000060731	ENSGALT00000001567
ENSGALT00000057267	ENSGALT00000001567
MSTRG.9319.1	ENSGALT00000001570
ENSGALT00000060731	ENSGALT00000001589
ENSGALT00000057267	ENSGALT00000001589
MSTRG.9319.1	ENSGALT00000001639
MSTRG.9305.1	ENSGALT00000001687
ENSGALT00000082832	ENSGALT00000001706
ENSGALT00000060731	ENSGALT00000001793
ENSGALT00000057267	ENSGALT00000001793
ENSGALT00000057267	ENSGALT00000001850
ENSGALT00000059644	ENSGALT00000001926
ENSGALT00000059644	ENSGALT00000001999
MSTRG.4513.1	ENSGALT00000002018
ENSGALT00000062729	ENSGALT00000002018
ENSGALT00000085108	ENSGALT00000002038
ENSGALT00000062729	ENSGALT00000002079
MSTRG.6887.1	ENSGALT00000002145
ENSGALT00000072166	ENSGALT00000002198
MSTRG.9470.1	ENSGALT00000002374
MSTRG.9470.1	ENSGALT00000002445
ENSGALT00000049341	ENSGALT00000002477
MSTRG.5404.2	ENSGALT00000002514
MSTRG.5404.1	ENSGALT00000002514
MSTRG.10041.1	ENSGALT00000002525
MSTRG.14594.1	ENSGALT00000002630
MSTRG.9507.1	ENSGALT00000002671
MSTRG.9507.1	ENSGALT00000002759
ENSGALT00000064079	ENSGALT00000002834
MSTRG.14594.1	ENSGALT00000002837
MSTRG.14594.1	ENSGALT00000002878
ENSGALT00000071296	ENSGALT00000003018
ENSGALT00000054490	ENSGALT00000003018
ENSGALT00000064079	ENSGALT00000003043
MSTRG.6130.2	ENSGALT00000003341
MSTRG.5441.1	ENSGALT00000003500
MSTRG.5441.1	ENSGALT00000003511
MSTRG.5441.1	ENSGALT00000003619
MSTRG.5441.1	ENSGALT00000003653
MSTRG.14617.3	ENSGALT00000003926
MSTRG.14617.2	ENSGALT00000003926
ENSGALT00000048283	ENSGALT00000004189
MSTRG.10138.19	ENSGALT00000004318
MSTRG.10138.19	ENSGALT00000004394
ENSGALT00000077146	ENSGALT00000004462
MSTRG.5489.2	ENSGALT00000004515
ENSGALT00000077146	ENSGALT00000004537
ENSGALT00000063399	ENSGALT00000004538
ENSGALT00000063399	ENSGALT00000004545
MSTRG.4607.1	ENSGALT00000004776
MSTRG.4607.1	ENSGALT00000004816
MSTRG.4607.1	ENSGALT00000004836
ENSGALT00000063891	ENSGALT00000004896
ENSGALT00000049530	ENSGALT00000005054
MSTRG.6065.2	ENSGALT00000005098
ENSGALT00000087520	ENSGALT00000005162
ENSGALT00000087520	ENSGALT00000005193
MSTRG.7418.1	ENSGALT00000005338
MSTRG.13886.1	ENSGALT00000005391
MSTRG.4634.1	ENSGALT00000005420
MSTRG.9650.3	ENSGALT00000005503
ENSGALT00000083717	ENSGALT00000005503
MSTRG.4634.1	ENSGALT00000005544
MSTRG.9147.1	ENSGALT00000005551
MSTRG.9650.28	ENSGALT00000005570
ENSGALT00000083717	ENSGALT00000005570
MSTRG.4634.1	ENSGALT00000005572
MSTRG.9650.28	ENSGALT00000005586
ENSGALT00000083717	ENSGALT00000005586
MSTRG.9650.28	ENSGALT00000005672
MSTRG.7456.1	ENSGALT00000005688
ENSGALT00000077684	ENSGALT00000005796
ENSGALT00000075039	ENSGALT00000006126
MSTRG.9119.1	ENSGALT00000006164
MSTRG.9119.1	ENSGALT00000006192
MSTRG.6229.1	ENSGALT00000006336
MSTRG.6229.2	ENSGALT00000006336
MSTRG.4634.1	ENSGALT00000006394
MSTRG.14704.1	ENSGALT00000006431
ENSGALT00000054304	ENSGALT00000006444
ENSGALT00000069672	ENSGALT00000006529
ENSGALT00000054304	ENSGALT00000006542
MSTRG.4725.10	ENSGALT00000006698
MSTRG.4725.9	ENSGALT00000006698
ENSGALT00000034549	ENSGALT00000006755
ENSGALT00000066033	ENSGALT00000006887
MSTRG.8355.2	ENSGALT00000006943
ENSGALT00000047437	ENSGALT00000006974
ENSGALT00000047437	ENSGALT00000006978
ENSGALT00000077744	ENSGALT00000007064
ENSGALT00000059101	ENSGALT00000007136
ENSGALT00000064855	ENSGALT00000007136
ENSGALT00000050152	ENSGALT00000007136
ENSGALT00000049894	ENSGALT00000007136
ENSGALT00000079785	ENSGALT00000007426
ENSGALT00000063774	ENSGALT00000007426
MSTRG.7576.10	ENSGALT00000007433
MSTRG.7576.2	ENSGALT00000007433
MSTRG.7576.11	ENSGALT00000007433
MSTRG.7582.1	ENSGALT00000007433
ENSGALT00000079785	ENSGALT00000007442
ENSGALT00000063774	ENSGALT00000007442
ENSGALT00000079785	ENSGALT00000007467
ENSGALT00000063774	ENSGALT00000007467
ENSGALT00000067892	ENSGALT00000007499
MSTRG.14019.1	ENSGALT00000007499
MSTRG.7576.10	ENSGALT00000007505
MSTRG.7576.2	ENSGALT00000007505
MSTRG.7576.11	ENSGALT00000007505
MSTRG.7582.1	ENSGALT00000007505
MSTRG.7576.10	ENSGALT00000007518
MSTRG.7576.2	ENSGALT00000007518
MSTRG.7582.1	ENSGALT00000007518
ENSGALT00000067892	ENSGALT00000007541
MSTRG.14019.1	ENSGALT00000007541
ENSGALT00000067892	ENSGALT00000007543
MSTRG.14019.1	ENSGALT00000007543
MSTRG.10293.8	ENSGALT00000007833
MSTRG.10293.3	ENSGALT00000007833
MSTRG.10293.7	ENSGALT00000007833
MSTRG.10293.4	ENSGALT00000007833
ENSGALT00000078841	ENSGALT00000007835
ENSGALT00000057182	ENSGALT00000007835
ENSGALT00000064343	ENSGALT00000007835
ENSGALT00000078841	ENSGALT00000007837
ENSGALT00000057182	ENSGALT00000007837
ENSGALT00000064343	ENSGALT00000007837
MSTRG.5738.4	ENSGALT00000007938
MSTRG.3081.1	ENSGALT00000008104
MSTRG.10293.8	ENSGALT00000008115
MSTRG.10293.3	ENSGALT00000008115
MSTRG.10293.7	ENSGALT00000008115
MSTRG.10293.4	ENSGALT00000008115
ENSGALT00000053134	ENSGALT00000008119
ENSGALT00000053134	ENSGALT00000008150
MSTRG.10313.4	ENSGALT00000008268
MSTRG.10495.1	ENSGALT00000008364
MSTRG.10495.1	ENSGALT00000008374
MSTRG.7669.2	ENSGALT00000008449
MSTRG.10324.1	ENSGALT00000008456
ENSGALT00000062680	ENSGALT00000008486
ENSGALT00000058831	ENSGALT00000008607
ENSGALT00000058831	ENSGALT00000008665
MSTRG.10545.10	ENSGALT00000008691
MSTRG.10545.12	ENSGALT00000008691
MSTRG.10545.24	ENSGALT00000008691
MSTRG.10545.20	ENSGALT00000008691
MSTRG.10545.9	ENSGALT00000008691
MSTRG.10545.13	ENSGALT00000008691
MSTRG.10545.22	ENSGALT00000008691
MSTRG.10545.7	ENSGALT00000008691
MSTRG.10545.15	ENSGALT00000008691
MSTRG.10545.1	ENSGALT00000008691
MSTRG.10545.4	ENSGALT00000008691
MSTRG.10545.25	ENSGALT00000008691
MSTRG.10545.11	ENSGALT00000008691
MSTRG.10545.14	ENSGALT00000008691
MSTRG.10545.21	ENSGALT00000008691
MSTRG.10545.8	ENSGALT00000008691
ENSGALT00000059156	ENSGALT00000008764
ENSGALT00000059156	ENSGALT00000008861
ENSGALT00000077070	ENSGALT00000008922
MSTRG.6422.2	ENSGALT00000008986
ENSGALT00000059156	ENSGALT00000009003
MSTRG.6422.2	ENSGALT00000009021
ENSGALT00000059156	ENSGALT00000009029
MSTRG.6422.2	ENSGALT00000009076
MSTRG.5868.1	ENSGALT00000009099
MSTRG.6453.4	ENSGALT00000009300
MSTRG.6453.4	ENSGALT00000009331
MSTRG.6453.4	ENSGALT00000009434
MSTRG.8525.1	ENSGALT00000009489
MSTRG.6453.4	ENSGALT00000009501
ENSGALT00000066914	ENSGALT00000009591
MSTRG.8525.1	ENSGALT00000009622
ENSGALT00000062549	ENSGALT00000009622
MSTRG.8525.1	ENSGALT00000009756
ENSGALT00000062549	ENSGALT00000009756
MSTRG.8525.1	ENSGALT00000009757
ENSGALT00000062549	ENSGALT00000009757
MSTRG.4921.1	ENSGALT00000009815
ENSGALT00000088082	ENSGALT00000009844
ENSGALT00000070566	ENSGALT00000009849
MSTRG.14140.3	ENSGALT00000009858
MSTRG.14140.2	ENSGALT00000009858
MSTRG.14140.1	ENSGALT00000009858
MSTRG.14140.3	ENSGALT00000009881
MSTRG.14140.2	ENSGALT00000009881
MSTRG.14140.1	ENSGALT00000009881
ENSGALT00000070566	ENSGALT00000009893
ENSGALT00000070566	ENSGALT00000009906
ENSGALT00000070566	ENSGALT00000009978
MSTRG.14184.1	ENSGALT00000010020
ENSGALT00000088082	ENSGALT00000010103
ENSGALT00000067067	ENSGALT00000010103
MSTRG.14184.1	ENSGALT00000010138
MSTRG.6514.1	ENSGALT00000010196
MSTRG.6519.1	ENSGALT00000010196
ENSGALT00000062549	ENSGALT00000010265
ENSGALT00000062549	ENSGALT00000010286
ENSGALT00000072192	ENSGALT00000010394
ENSGALT00000072192	ENSGALT00000010426
MSTRG.14184.1	ENSGALT00000010432
MSTRG.7823.1	ENSGALT00000010556
MSTRG.14184.1	ENSGALT00000010607
ENSGALT00000061789	ENSGALT00000010871
ENSGALT00000061789	ENSGALT00000010884
ENSGALT00000061789	ENSGALT00000010902
ENSGALT00000071600	ENSGALT00000011024
MSTRG.14240.1	ENSGALT00000011060
MSTRG.14240.1	ENSGALT00000011074
ENSGALT00000067572	ENSGALT00000011231
MSTRG.10732.1	ENSGALT00000011246
MSTRG.10736.1	ENSGALT00000011246
ENSGALT00000075661	ENSGALT00000011260
ENSGALT00000067572	ENSGALT00000011307
ENSGALT00000065309	ENSGALT00000011525
MSTRG.8637.1	ENSGALT00000011576
MSTRG.9790.1	ENSGALT00000011630
MSTRG.8637.1	ENSGALT00000011648
MSTRG.8637.1	ENSGALT00000011661
MSTRG.14240.1	ENSGALT00000011670
MSTRG.8642.1	ENSGALT00000011707
MSTRG.8642.1	ENSGALT00000011708
ENSGALT00000081479	ENSGALT00000011710
MSTRG.8637.1	ENSGALT00000011720
MSTRG.8642.1	ENSGALT00000011727
ENSGALT00000047370	ENSGALT00000011749
MSTRG.8642.1	ENSGALT00000011789
ENSGALT00000081479	ENSGALT00000011818
MSTRG.8642.1	ENSGALT00000011828
MSTRG.7346.2	ENSGALT00000012278
MSTRG.7346.1	ENSGALT00000012278
MSTRG.7346.2	ENSGALT00000012305
MSTRG.7346.1	ENSGALT00000012305
MSTRG.7357.1	ENSGALT00000012363
MSTRG.9863.1	ENSGALT00000012381
MSTRG.7357.1	ENSGALT00000012413
MSTRG.7357.1	ENSGALT00000012431
MSTRG.9863.1	ENSGALT00000012441
ENSGALT00000079029	ENSGALT00000012508
MSTRG.9863.1	ENSGALT00000012560
MSTRG.5441.1	ENSGALT00000012774
MSTRG.296.1	ENSGALT00000012884
MSTRG.296.1	ENSGALT00000013000
MSTRG.14404.2	ENSGALT00000013007
MSTRG.5237.1	ENSGALT00000013092
MSTRG.5237.1	ENSGALT00000013141
ENSGALT00000013546	ENSGALT00000013555
ENSGALT00000013546	ENSGALT00000013567
ENSGALT00000081479	ENSGALT00000013753
ENSGALT00000051823	ENSGALT00000013905
ENSGALT00000060416	ENSGALT00000014027
MSTRG.11003.1	ENSGALT00000014123
ENSGALT00000065208	ENSGALT00000014334
ENSGALT00000049333	ENSGALT00000014334
ENSGALT00000046940	ENSGALT00000014340
ENSGALT00000046940	ENSGALT00000014357
ENSGALT00000065208	ENSGALT00000014372
ENSGALT00000049333	ENSGALT00000014372
ENSGALT00000065208	ENSGALT00000014388
ENSGALT00000049333	ENSGALT00000014388
ENSGALT00000082310	ENSGALT00000015002
ENSGALT00000082310	ENSGALT00000015018
ENSGALT00000082310	ENSGALT00000015109
MSTRG.11086.2	ENSGALT00000015253
ENSGALT00000048491	ENSGALT00000015673
MSTRG.721.5	ENSGALT00000016642
MSTRG.11244.1	ENSGALT00000017732
MSTRG.4361.1	ENSGALT00000018287
ENSGALT00000070576	ENSGALT00000018291
MSTRG.11404.1	ENSGALT00000018291
MSTRG.826.1	ENSGALT00000018390
MSTRG.826.1	ENSGALT00000018391
MSTRG.826.1	ENSGALT00000018392
MSTRG.826.1	ENSGALT00000018395
MSTRG.843.1	ENSGALT00000018400
MSTRG.885.4	ENSGALT00000018560
MSTRG.885.3	ENSGALT00000018560
MSTRG.885.5	ENSGALT00000018560
MSTRG.885.4	ENSGALT00000018623
MSTRG.885.3	ENSGALT00000018623
MSTRG.893.1	ENSGALT00000018623
MSTRG.885.5	ENSGALT00000018623
MSTRG.918.1	ENSGALT00000018773
MSTRG.9790.1	ENSGALT00000019290
ENSGALT00000019366	ENSGALT00000019359
MSTRG.1060.1	ENSGALT00000019422
MSTRG.1057.1	ENSGALT00000019422
MSTRG.1060.1	ENSGALT00000019440
MSTRG.1057.1	ENSGALT00000019440
MSTRG.1164.1	ENSGALT00000019885
MSTRG.1170.1	ENSGALT00000020063
MSTRG.12002.1	ENSGALT00000020704
ENSGALT00000073142	ENSGALT00000020949
ENSGALT00000079824	ENSGALT00000020957
ENSGALT00000073142	ENSGALT00000020957
ENSGALT00000079824	ENSGALT00000020962
ENSGALT00000073142	ENSGALT00000020962
MSTRG.1506.1	ENSGALT00000021199
MSTRG.1554.1	ENSGALT00000021282
MSTRG.12258.1	ENSGALT00000021320
ENSGALT00000048529	ENSGALT00000021325
MSTRG.1572.1	ENSGALT00000021340
MSTRG.1575.1	ENSGALT00000021340
ENSGALT00000079294	ENSGALT00000021439
MSTRG.12382.1	ENSGALT00000021845
MSTRG.12382.1	ENSGALT00000021857
MSTRG.12425.1	ENSGALT00000022088
ENSGALT00000088082	ENSGALT00000022384
MSTRG.1649.4	ENSGALT00000022723
MSTRG.1680.5	ENSGALT00000022818
MSTRG.1712.13	ENSGALT00000022959
ENSGALT00000082327	ENSGALT00000023388
ENSGALT00000082327	ENSGALT00000023392
ENSGALT00000082327	ENSGALT00000023441
ENSGALT00000082327	ENSGALT00000023485
ENSGALT00000089251	ENSGALT00000023493
ENSGALT00000082327	ENSGALT00000023493
ENSGALT00000089251	ENSGALT00000023545
ENSGALT00000082327	ENSGALT00000023545
MSTRG.12653.1	ENSGALT00000023885
MSTRG.12663.5	ENSGALT00000023885
MSTRG.12653.2	ENSGALT00000023885
MSTRG.12663.1	ENSGALT00000023885
MSTRG.12665.1	ENSGALT00000023885
MSTRG.2065.1	ENSGALT00000024146
MSTRG.2114.1	ENSGALT00000024321
MSTRG.2144.1	ENSGALT00000024389
ENSGALT00000078921	ENSGALT00000024463
MSTRG.12832.1	ENSGALT00000024584
ENSGALT00000052865	ENSGALT00000024852
ENSGALT00000052865	ENSGALT00000024867
MSTRG.2523.1	ENSGALT00000025796
MSTRG.2523.1	ENSGALT00000025797
MSTRG.2523.1	ENSGALT00000025800
MSTRG.2608.1	ENSGALT00000026078
MSTRG.2724.1	ENSGALT00000026178
ENSGALT00000075271	ENSGALT00000026884
ENSGALT00000075538	ENSGALT00000027059
MSTRG.3070.1	ENSGALT00000027090
ENSGALT00000069623	ENSGALT00000027090
ENSGALT00000052276	ENSGALT00000027114
ENSGALT00000050608	ENSGALT00000027114
MSTRG.3258.1	ENSGALT00000027267
MSTRG.3345.5	ENSGALT00000027327
MSTRG.3356.1	ENSGALT00000027327
ENSGALT00000087274	ENSGALT00000027377
MSTRG.3606.1	ENSGALT00000027478
ENSGALT00000080463	ENSGALT00000027505
ENSGALT00000080463	ENSGALT00000027510
ENSGALT00000082270	ENSGALT00000027622
MSTRG.4368.3	ENSGALT00000027981
ENSGALT00000064112	ENSGALT00000027981
MSTRG.4368.3	ENSGALT00000027985
ENSGALT00000064112	ENSGALT00000027985
MSTRG.4357.1	ENSGALT00000028004
MSTRG.4325.1	ENSGALT00000028034
ENSGALT00000078377	ENSGALT00000028034
MSTRG.4318.1	ENSGALT00000028034
MSTRG.7357.1	ENSGALT00000028049
MSTRG.3542.1	ENSGALT00000028517
ENSGALT00000082270	ENSGALT00000028518
MSTRG.4053.4	ENSGALT00000028519
MSTRG.4053.4	ENSGALT00000028521
MSTRG.4053.4	ENSGALT00000028522
MSTRG.4357.1	ENSGALT00000028524
MSTRG.4357.1	ENSGALT00000028525
MSTRG.8642.1	ENSGALT00000028613
MSTRG.8642.1	ENSGALT00000028614
ENSGALT00000079785	ENSGALT00000029324
ENSGALT00000063774	ENSGALT00000029324
MSTRG.14140.3	ENSGALT00000029895
MSTRG.14140.2	ENSGALT00000029895
MSTRG.14140.1	ENSGALT00000029895
MSTRG.3606.1	ENSGALT00000030136
MSTRG.2724.1	ENSGALT00000030326
MSTRG.2074.1	ENSGALT00000030473
MSTRG.2074.1	ENSGALT00000030475
MSTRG.2065.1	ENSGALT00000030475
ENSGALT00000019366	ENSGALT00000030617
MSTRG.4817.1	ENSGALT00000031337
MSTRG.8803.1	ENSGALT00000031518
MSTRG.12723.1	ENSGALT00000031549
ENSGALT00000079029	ENSGALT00000033520
ENSGALT00000079029	ENSGALT00000033524
MSTRG.12613.2	ENSGALT00000033559
MSTRG.5249.1	ENSGALT00000033615
MSTRG.5249.1	ENSGALT00000033617
MSTRG.14184.1	ENSGALT00000033797
MSTRG.14184.1	ENSGALT00000033804
MSTRG.6229.1	ENSGALT00000034137
MSTRG.6229.2	ENSGALT00000034137
ENSGALT00000064020	ENSGALT00000034233
MSTRG.4725.9	ENSGALT00000034428
MSTRG.4607.1	ENSGALT00000034639
ENSGALT00000047686	ENSGALT00000035184
MSTRG.10138.19	ENSGALT00000035280
MSTRG.6481.1	ENSGALT00000036246
MSTRG.6480.1	ENSGALT00000036246
ENSGALT00000064093	ENSGALT00000036273
ENSGALT00000052865	ENSGALT00000036752
MSTRG.2204.1	ENSGALT00000036922
MSTRG.2074.1	ENSGALT00000036962
MSTRG.1535.1	ENSGALT00000037501
MSTRG.5256.3	ENSGALT00000038202
MSTRG.5256.2	ENSGALT00000038202
MSTRG.918.1	ENSGALT00000038256
MSTRG.9363.1	ENSGALT00000038660
MSTRG.4925.1	ENSGALT00000038669
MSTRG.14404.2	ENSGALT00000038844
MSTRG.14408.1	ENSGALT00000038844
ENSGALT00000068096	ENSGALT00000038999
MSTRG.5868.1	ENSGALT00000039029
ENSGALT00000077070	ENSGALT00000039049
ENSGALT00000077070	ENSGALT00000039052
MSTRG.8355.2	ENSGALT00000039230
ENSGALT00000075039	ENSGALT00000039252
MSTRG.10495.1	ENSGALT00000039264
MSTRG.9147.1	ENSGALT00000039374
MSTRG.14174.1	ENSGALT00000039400
MSTRG.4634.1	ENSGALT00000039556
MSTRG.4634.1	ENSGALT00000039589
ENSGALT00000059156	ENSGALT00000039706
MSTRG.10148.1	ENSGALT00000039926
MSTRG.6887.1	ENSGALT00000041052
MSTRG.11117.1	ENSGALT00000041398
ENSGALT00000075271	ENSGALT00000041401
MSTRG.4053.4	ENSGALT00000041478
MSTRG.10138.19	ENSGALT00000041784
MSTRG.918.1	ENSGALT00000041877
MSTRG.11003.1	ENSGALT00000042153
MSTRG.3070.1	ENSGALT00000042197
ENSGALT00000069623	ENSGALT00000042197
MSTRG.4357.1	ENSGALT00000042477
ENSGALT00000052865	ENSGALT00000042548
MSTRG.4053.4	ENSGALT00000042575
MSTRG.4053.4	ENSGALT00000042593
MSTRG.4053.4	ENSGALT00000042614
MSTRG.4952.3	ENSGALT00000042638
ENSGALT00000047370	ENSGALT00000042714
ENSGALT00000077146	ENSGALT00000042980
ENSGALT00000085636	ENSGALT00000043009
ENSGALT00000063399	ENSGALT00000043177
ENSGALT00000079785	ENSGALT00000043273
ENSGALT00000063774	ENSGALT00000043273
MSTRG.1164.1	ENSGALT00000043362
MSTRG.14019.1	ENSGALT00000043932
MSTRG.5391.2	ENSGALT00000043964
ENSGALT00000062729	ENSGALT00000044007
MSTRG.5489.2	ENSGALT00000044050
MSTRG.9790.1	ENSGALT00000044230
ENSGALT00000081479	ENSGALT00000044230
ENSGALT00000066033	ENSGALT00000044383
MSTRG.13677.1	ENSGALT00000044390
MSTRG.13426.1	ENSGALT00000044460
MSTRG.6453.4	ENSGALT00000044667
MSTRG.1680.5	ENSGALT00000044701
MSTRG.14184.1	ENSGALT00000044738
ENSGALT00000080463	ENSGALT00000044894
ENSGALT00000077260	ENSGALT00000045108
MSTRG.2144.1	ENSGALT00000045199
MSTRG.5237.1	ENSGALT00000045248
MSTRG.4675.1	ENSGALT00000045929
MSTRG.1306.1	ENSGALT00000046214
ENSGALT00000078841	ENSGALT00000046616
ENSGALT00000057182	ENSGALT00000046616
ENSGALT00000064343	ENSGALT00000046616
MSTRG.5441.1	ENSGALT00000046715
ENSGALT00000085108	ENSGALT00000046733
MSTRG.9863.1	ENSGALT00000046779
MSTRG.4831.1	ENSGALT00000047035
ENSGALT00000060731	ENSGALT00000047097
ENSGALT00000057267	ENSGALT00000047097
MSTRG.10293.8	ENSGALT00000047135
MSTRG.10293.3	ENSGALT00000047135
MSTRG.10293.7	ENSGALT00000047135
MSTRG.10293.4	ENSGALT00000047135
ENSGALT00000062549	ENSGALT00000047153
ENSGALT00000048491	ENSGALT00000047158
MSTRG.14459.2	ENSGALT00000047308
MSTRG.14459.1	ENSGALT00000047308
MSTRG.6453.4	ENSGALT00000047656
ENSGALT00000060416	ENSGALT00000047747
ENSGALT00000013546	ENSGALT00000047843
ENSGALT00000065208	ENSGALT00000047864
ENSGALT00000049333	ENSGALT00000047864
MSTRG.4513.1	ENSGALT00000047956
ENSGALT00000062729	ENSGALT00000047956
MSTRG.1712.13	ENSGALT00000048081
MSTRG.5237.1	ENSGALT00000048183
MSTRG.1170.1	ENSGALT00000048476
MSTRG.5256.3	ENSGALT00000048569
MSTRG.5256.2	ENSGALT00000048569
MSTRG.12953.2	ENSGALT00000048631
MSTRG.12953.1	ENSGALT00000048631
MSTRG.9863.1	ENSGALT00000048742
MSTRG.4925.1	ENSGALT00000048789
ENSGALT00000085108	ENSGALT00000048791
MSTRG.14184.1	ENSGALT00000048828
ENSGALT00000059101	ENSGALT00000048851
ENSGALT00000064855	ENSGALT00000048851
ENSGALT00000050152	ENSGALT00000048851
ENSGALT00000049894	ENSGALT00000048851
MSTRG.721.5	ENSGALT00000048966
MSTRG.2074.1	ENSGALT00000049069
ENSGALT00000064940	ENSGALT00000049145
MSTRG.1164.1	ENSGALT00000049178
ENSGALT00000065309	ENSGALT00000049371
ENSGALT00000056725	ENSGALT00000049715
MSTRG.8803.1	ENSGALT00000049747
MSTRG.6422.2	ENSGALT00000049822
ENSGALT00000051182	ENSGALT00000049932
MSTRG.8996.1	ENSGALT00000049962
MSTRG.36.2	ENSGALT00000050083
ENSGALT00000082327	ENSGALT00000050266
MSTRG.14404.2	ENSGALT00000050272
MSTRG.12653.1	ENSGALT00000050389
MSTRG.12663.5	ENSGALT00000050389
MSTRG.12653.2	ENSGALT00000050389
MSTRG.12663.1	ENSGALT00000050389
MSTRG.12665.1	ENSGALT00000050389
ENSGALT00000048491	ENSGALT00000050395
ENSGALT00000048283	ENSGALT00000050626
MSTRG.6130.2	ENSGALT00000050748
MSTRG.9147.1	ENSGALT00000050893
MSTRG.441.1	ENSGALT00000051026
MSTRG.455.1	ENSGALT00000051026
MSTRG.9650.28	ENSGALT00000051097
ENSGALT00000083717	ENSGALT00000051097
MSTRG.10732.1	ENSGALT00000051117
MSTRG.10736.1	ENSGALT00000051117
MSTRG.4607.1	ENSGALT00000051165
ENSGALT00000068096	ENSGALT00000051346
MSTRG.11086.2	ENSGALT00000051453
MSTRG.8803.1	ENSGALT00000051475
MSTRG.5237.1	ENSGALT00000051671
MSTRG.9650.28	ENSGALT00000051707
ENSGALT00000071285	ENSGALT00000051755
ENSGALT00000067067	ENSGALT00000051759
MSTRG.9863.1	ENSGALT00000051789
MSTRG.4357.1	ENSGALT00000051976
MSTRG.5868.1	ENSGALT00000052200
ENSGALT00000078841	ENSGALT00000052305
ENSGALT00000057182	ENSGALT00000052305
ENSGALT00000064343	ENSGALT00000052305
MSTRG.3081.1	ENSGALT00000052405
ENSGALT00000048567	ENSGALT00000052650
MSTRG.11003.1	ENSGALT00000052805
MSTRG.9305.1	ENSGALT00000052915
MSTRG.14140.3	ENSGALT00000053298
MSTRG.14140.2	ENSGALT00000053298
MSTRG.14140.1	ENSGALT00000053298
MSTRG.14404.2	ENSGALT00000053476
MSTRG.4634.1	ENSGALT00000053608
MSTRG.9650.28	ENSGALT00000053934
MSTRG.8803.1	ENSGALT00000054028
ENSGALT00000077260	ENSGALT00000054061
MSTRG.1170.1	ENSGALT00000054185
MSTRG.11244.1	ENSGALT00000054496
MSTRG.6229.1	ENSGALT00000054567
MSTRG.6229.2	ENSGALT00000054567
ENSGALT00000047686	ENSGALT00000054638
ENSGALT00000072192	ENSGALT00000054833
MSTRG.12653.1	ENSGALT00000055004
MSTRG.12663.5	ENSGALT00000055004
MSTRG.12653.2	ENSGALT00000055004
MSTRG.12663.1	ENSGALT00000055004
ENSGALT00000059716	ENSGALT00000055028
ENSGALT00000081479	ENSGALT00000055031
MSTRG.8803.1	ENSGALT00000055035
MSTRG.13234.1	ENSGALT00000055168
MSTRG.8637.1	ENSGALT00000055185
MSTRG.13201.1	ENSGALT00000055417
MSTRG.4357.1	ENSGALT00000055550
MSTRG.9470.1	ENSGALT00000056242
MSTRG.9650.28	ENSGALT00000056243
ENSGALT00000060764	ENSGALT00000056272
ENSGALT00000048283	ENSGALT00000056308
ENSGALT00000077146	ENSGALT00000056474
MSTRG.8803.1	ENSGALT00000056834
MSTRG.3081.1	ENSGALT00000056835
MSTRG.3070.1	ENSGALT00000056863
ENSGALT00000069623	ENSGALT00000056863
MSTRG.13426.1	ENSGALT00000057025
MSTRG.13234.1	ENSGALT00000057104
MSTRG.14184.1	ENSGALT00000057231
ENSGALT00000082310	ENSGALT00000057288
MSTRG.4357.1	ENSGALT00000057377
ENSGALT00000062729	ENSGALT00000057467
MSTRG.5325.1	ENSGALT00000057560
MSTRG.9319.1	ENSGALT00000057653
ENSGALT00000060731	ENSGALT00000057661
ENSGALT00000057267	ENSGALT00000057661
MSTRG.4607.1	ENSGALT00000057684
MSTRG.918.1	ENSGALT00000057696
MSTRG.1712.13	ENSGALT00000057912
MSTRG.10732.1	ENSGALT00000058038
MSTRG.10736.1	ENSGALT00000058038
MSTRG.9650.28	ENSGALT00000058245
MSTRG.12653.1	ENSGALT00000058336
MSTRG.12663.5	ENSGALT00000058336
MSTRG.12653.2	ENSGALT00000058336
MSTRG.12663.1	ENSGALT00000058336
MSTRG.12665.1	ENSGALT00000058336
MSTRG.13201.1	ENSGALT00000058348
ENSGALT00000059644	ENSGALT00000058529
MSTRG.918.1	ENSGALT00000058826
MSTRG.10148.1	ENSGALT00000058842
MSTRG.14459.2	ENSGALT00000058979
MSTRG.14459.1	ENSGALT00000058979
ENSGALT00000059101	ENSGALT00000058989
ENSGALT00000064855	ENSGALT00000058989
ENSGALT00000050152	ENSGALT00000058989
ENSGALT00000049894	ENSGALT00000058989
MSTRG.1170.1	ENSGALT00000059122
MSTRG.6514.1	ENSGALT00000059133
MSTRG.3258.1	ENSGALT00000059387
MSTRG.14140.3	ENSGALT00000059422
MSTRG.14140.2	ENSGALT00000059422
MSTRG.14140.1	ENSGALT00000059422
ENSGALT00000076628	ENSGALT00000059488
MSTRG.10138.19	ENSGALT00000059525
ENSGALT00000051119	ENSGALT00000059676
MSTRG.5325.1	ENSGALT00000059708
MSTRG.8996.1	ENSGALT00000059719
MSTRG.3081.1	ENSGALT00000059977
MSTRG.5489.2	ENSGALT00000060018
MSTRG.8824.3	ENSGALT00000060138
MSTRG.14240.1	ENSGALT00000060272
MSTRG.8996.1	ENSGALT00000060375
ENSGALT00000019366	ENSGALT00000060496
MSTRG.8637.1	ENSGALT00000060605
MSTRG.4634.1	ENSGALT00000060647
MSTRG.826.1	ENSGALT00000061247
ENSGALT00000047686	ENSGALT00000061248
MSTRG.5888.1	ENSGALT00000061374
ENSGALT00000087520	ENSGALT00000061400
MSTRG.12832.1	ENSGALT00000061719
ENSGALT00000064940	ENSGALT00000061885
ENSGALT00000080729	ENSGALT00000061919
MSTRG.5237.1	ENSGALT00000061959
MSTRG.4357.1	ENSGALT00000062021
MSTRG.12653.1	ENSGALT00000062279
MSTRG.12663.5	ENSGALT00000062279
MSTRG.12653.2	ENSGALT00000062279
MSTRG.12663.1	ENSGALT00000062279
MSTRG.12665.1	ENSGALT00000062279
MSTRG.6422.2	ENSGALT00000062365
ENSGALT00000075039	ENSGALT00000062494
ENSGALT00000049341	ENSGALT00000062504
MSTRG.14184.1	ENSGALT00000062526
MSTRG.3081.1	ENSGALT00000062771
ENSGALT00000051823	ENSGALT00000062860
ENSGALT00000081479	ENSGALT00000062993
ENSGALT00000052865	ENSGALT00000063000
MSTRG.1649.4	ENSGALT00000063299
MSTRG.4817.1	ENSGALT00000063580
ENSGALT00000077684	ENSGALT00000063604
MSTRG.9319.1	ENSGALT00000063661
MSTRG.1649.4	ENSGALT00000063877
MSTRG.7157.1	ENSGALT00000063933
MSTRG.5888.1	ENSGALT00000063941
MSTRG.7157.1	ENSGALT00000064001
ENSGALT00000088082	ENSGALT00000064238
ENSGALT00000063891	ENSGALT00000064248
MSTRG.5404.2	ENSGALT00000064299
MSTRG.5404.1	ENSGALT00000064299
ENSGALT00000069547	ENSGALT00000064403
ENSGALT00000078841	ENSGALT00000064657
ENSGALT00000057182	ENSGALT00000064657
ENSGALT00000064343	ENSGALT00000064657
MSTRG.9319.1	ENSGALT00000064778
ENSGALT00000081479	ENSGALT00000064853
MSTRG.5325.1	ENSGALT00000064945
ENSGALT00000051385	ENSGALT00000064999
MSTRG.7357.1	ENSGALT00000065042
MSTRG.11117.1	ENSGALT00000065068
MSTRG.6422.2	ENSGALT00000065186
MSTRG.10293.8	ENSGALT00000065549
MSTRG.10293.3	ENSGALT00000065549
MSTRG.10293.7	ENSGALT00000065549
MSTRG.10293.4	ENSGALT00000065549
MSTRG.10293.8	ENSGALT00000065722
MSTRG.10293.3	ENSGALT00000065722
MSTRG.10293.7	ENSGALT00000065722
MSTRG.10293.4	ENSGALT00000065722
ENSGALT00000070566	ENSGALT00000065868
ENSGALT00000072192	ENSGALT00000066175
ENSGALT00000065208	ENSGALT00000066194
ENSGALT00000049333	ENSGALT00000066194
MSTRG.3135.1	ENSGALT00000066310
ENSGALT00000056469	ENSGALT00000066450
MSTRG.6130.2	ENSGALT00000066567
MSTRG.13097.2	ENSGALT00000066569
ENSGALT00000065208	ENSGALT00000066611
ENSGALT00000049333	ENSGALT00000066611
MSTRG.8803.1	ENSGALT00000066783
ENSGALT00000060731	ENSGALT00000066837
ENSGALT00000057267	ENSGALT00000066837
MSTRG.13426.1	ENSGALT00000066923
ENSGALT00000077146	ENSGALT00000066960
MSTRG.9650.28	ENSGALT00000067064
MSTRG.7357.1	ENSGALT00000067346
MSTRG.7157.1	ENSGALT00000067480
ENSGALT00000034549	ENSGALT00000067542
MSTRG.5020.2	ENSGALT00000067565
ENSGALT00000090386	ENSGALT00000067823
MSTRG.1680.5	ENSGALT00000067928
MSTRG.13483.1	ENSGALT00000068073
MSTRG.296.1	ENSGALT00000068183
ENSGALT00000077684	ENSGALT00000068313
MSTRG.14704.1	ENSGALT00000068441
ENSGALT00000081972	ENSGALT00000068673
MSTRG.10041.1	ENSGALT00000068846
MSTRG.36.2	ENSGALT00000068986
MSTRG.14184.1	ENSGALT00000069111
MSTRG.4634.1	ENSGALT00000069133
MSTRG.10293.8	ENSGALT00000069223
MSTRG.10293.3	ENSGALT00000069223
MSTRG.10293.7	ENSGALT00000069223
MSTRG.10293.4	ENSGALT00000069223
ENSGALT00000059156	ENSGALT00000069239
MSTRG.8996.1	ENSGALT00000069492
MSTRG.13285.1	ENSGALT00000069700
MSTRG.13286.1	ENSGALT00000069700
MSTRG.5059.1	ENSGALT00000069791
MSTRG.14594.1	ENSGALT00000069891
ENSGALT00000061789	ENSGALT00000070144
MSTRG.14240.1	ENSGALT00000070201
MSTRG.14240.1	ENSGALT00000070216
ENSGALT00000071285	ENSGALT00000070228
ENSGALT00000078841	ENSGALT00000070240
ENSGALT00000057182	ENSGALT00000070240
ENSGALT00000064343	ENSGALT00000070240
MSTRG.9119.1	ENSGALT00000070372
MSTRG.10448.1	ENSGALT00000070387
MSTRG.4817.1	ENSGALT00000070666
MSTRG.2724.1	ENSGALT00000070712
MSTRG.14240.1	ENSGALT00000070755
ENSGALT00000078921	ENSGALT00000070933
ENSGALT00000079294	ENSGALT00000070952
MSTRG.14140.3	ENSGALT00000071089
MSTRG.14140.2	ENSGALT00000071089
MSTRG.14140.1	ENSGALT00000071089
ENSGALT00000079785	ENSGALT00000071108
ENSGALT00000063774	ENSGALT00000071108
ENSGALT00000077684	ENSGALT00000071288
ENSGALT00000060731	ENSGALT00000071428
ENSGALT00000057267	ENSGALT00000071428
ENSGALT00000060731	ENSGALT00000071499
ENSGALT00000057267	ENSGALT00000071499
MSTRG.3070.1	ENSGALT00000071654
ENSGALT00000069623	ENSGALT00000071654
ENSGALT00000059101	ENSGALT00000071685
ENSGALT00000064855	ENSGALT00000071685
ENSGALT00000050152	ENSGALT00000071685
ENSGALT00000049894	ENSGALT00000071685
ENSGALT00000065208	ENSGALT00000071700
ENSGALT00000049333	ENSGALT00000071700
ENSGALT00000081479	ENSGALT00000071812
MSTRG.10138.19	ENSGALT00000071894
MSTRG.9650.28	ENSGALT00000072209
ENSGALT00000075039	ENSGALT00000072840
MSTRG.8859.1	ENSGALT00000073542
ENSGALT00000075746	ENSGALT00000073542
MSTRG.8824.3	ENSGALT00000073542
MSTRG.5325.1	ENSGALT00000073671
MSTRG.3081.1	ENSGALT00000073690
MSTRG.8803.1	ENSGALT00000073734
MSTRG.9305.1	ENSGALT00000073751
MSTRG.9942.1	ENSGALT00000073811
MSTRG.9863.1	ENSGALT00000074189
ENSGALT00000065208	ENSGALT00000074273
ENSGALT00000049333	ENSGALT00000074273
ENSGALT00000070922	ENSGALT00000074395
MSTRG.4607.1	ENSGALT00000074427
MSTRG.2054.5	ENSGALT00000074438
ENSGALT00000082310	ENSGALT00000074554
ENSGALT00000078841	ENSGALT00000074555
ENSGALT00000057182	ENSGALT00000074555
MSTRG.7157.1	ENSGALT00000074996
MSTRG.36.2	ENSGALT00000075048
MSTRG.14459.2	ENSGALT00000075195
MSTRG.14459.1	ENSGALT00000075195
MSTRG.7357.1	ENSGALT00000075364
MSTRG.11931.1	ENSGALT00000075380
MSTRG.885.4	ENSGALT00000075393
MSTRG.885.3	ENSGALT00000075393
MSTRG.893.1	ENSGALT00000075393
MSTRG.885.5	ENSGALT00000075393
MSTRG.10732.1	ENSGALT00000075415
MSTRG.10736.1	ENSGALT00000075415
ENSGALT00000072192	ENSGALT00000075459
MSTRG.12175.9	ENSGALT00000075573
MSTRG.12175.8	ENSGALT00000075573
MSTRG.12180.1	ENSGALT00000075573
ENSGALT00000060416	ENSGALT00000075689
ENSGALT00000050435	ENSGALT00000075861
ENSGALT00000054304	ENSGALT00000075864
MSTRG.36.2	ENSGALT00000075870
ENSGALT00000064940	ENSGALT00000075895
MSTRG.826.1	ENSGALT00000076001
MSTRG.14184.1	ENSGALT00000076012
ENSGALT00000079029	ENSGALT00000076040
MSTRG.826.1	ENSGALT00000076046
ENSGALT00000052276	ENSGALT00000076173
ENSGALT00000050608	ENSGALT00000076173
ENSGALT00000065208	ENSGALT00000076180
ENSGALT00000049333	ENSGALT00000076180
ENSGALT00000056849	ENSGALT00000076291
MSTRG.12653.1	ENSGALT00000076497
MSTRG.12663.5	ENSGALT00000076497
MSTRG.12653.2	ENSGALT00000076497
MSTRG.12663.1	ENSGALT00000076497
MSTRG.12665.1	ENSGALT00000076497
MSTRG.3135.1	ENSGALT00000076558
MSTRG.5237.1	ENSGALT00000076561
ENSGALT00000049530	ENSGALT00000076562
ENSGALT00000075661	ENSGALT00000076666
MSTRG.5738.4	ENSGALT00000076733
MSTRG.6422.2	ENSGALT00000076734
ENSGALT00000082310	ENSGALT00000076749
MSTRG.6453.4	ENSGALT00000076775
MSTRG.1535.1	ENSGALT00000076912
MSTRG.5020.2	ENSGALT00000077053
MSTRG.4634.1	ENSGALT00000077229
ENSGALT00000059644	ENSGALT00000077328
ENSGALT00000077146	ENSGALT00000077410
MSTRG.9650.28	ENSGALT00000077468
MSTRG.14240.1	ENSGALT00000077953
MSTRG.14184.1	ENSGALT00000077998
ENSGALT00000059644	ENSGALT00000078175
MSTRG.5888.1	ENSGALT00000078281
MSTRG.5391.2	ENSGALT00000078346
ENSGALT00000059101	ENSGALT00000078363
ENSGALT00000064855	ENSGALT00000078363
ENSGALT00000050152	ENSGALT00000078363
ENSGALT00000049894	ENSGALT00000078363
ENSGALT00000065309	ENSGALT00000078438
MSTRG.8803.1	ENSGALT00000078541
MSTRG.1164.1	ENSGALT00000078635
ENSGALT00000051823	ENSGALT00000078643
MSTRG.4357.1	ENSGALT00000078703
MSTRG.1164.1	ENSGALT00000078721
ENSGALT00000051823	ENSGALT00000078758
MSTRG.9942.1	ENSGALT00000078913
ENSGALT00000079785	ENSGALT00000078934
ENSGALT00000063774	ENSGALT00000078934
MSTRG.11003.1	ENSGALT00000079037
ENSGALT00000048491	ENSGALT00000079176
MSTRG.2724.1	ENSGALT00000079252
MSTRG.12258.1	ENSGALT00000079280
MSTRG.2523.1	ENSGALT00000079416
ENSGALT00000087274	ENSGALT00000079513
MSTRG.4634.1	ENSGALT00000079720
MSTRG.3135.1	ENSGALT00000079965
MSTRG.5325.1	ENSGALT00000079968
MSTRG.1535.1	ENSGALT00000079985
MSTRG.36.2	ENSGALT00000080022
MSTRG.10448.1	ENSGALT00000080161
ENSGALT00000079785	ENSGALT00000080232
ENSGALT00000063774	ENSGALT00000080232
MSTRG.12002.1	ENSGALT00000080284
MSTRG.14140.3	ENSGALT00000080399
MSTRG.14140.2	ENSGALT00000080399
MSTRG.14140.1	ENSGALT00000080399
ENSGALT00000060731	ENSGALT00000080514
ENSGALT00000057267	ENSGALT00000080514
MSTRG.8803.1	ENSGALT00000080529
MSTRG.7157.1	ENSGALT00000080575
MSTRG.8859.1	ENSGALT00000080709
ENSGALT00000075746	ENSGALT00000080709
MSTRG.8824.3	ENSGALT00000080709
MSTRG.8642.1	ENSGALT00000081127
ENSGALT00000062549	ENSGALT00000081335
MSTRG.7357.1	ENSGALT00000081357
MSTRG.11244.1	ENSGALT00000081366
ENSGALT00000051119	ENSGALT00000081484
MSTRG.296.1	ENSGALT00000081900
ENSGALT00000059644	ENSGALT00000082207
MSTRG.7157.1	ENSGALT00000082236
ENSGALT00000082327	ENSGALT00000082428
ENSGALT00000067572	ENSGALT00000082485
ENSGALT00000059156	ENSGALT00000082539
MSTRG.7346.2	ENSGALT00000082679
MSTRG.7346.1	ENSGALT00000082679
ENSGALT00000085108	ENSGALT00000082689
MSTRG.6130.2	ENSGALT00000082711
MSTRG.14140.3	ENSGALT00000082715
MSTRG.14140.2	ENSGALT00000082715
MSTRG.14140.1	ENSGALT00000082715
MSTRG.1164.1	ENSGALT00000082890
MSTRG.10041.1	ENSGALT00000082979
ENSGALT00000066914	ENSGALT00000082992
MSTRG.4634.1	ENSGALT00000083084
MSTRG.14140.3	ENSGALT00000083140
MSTRG.14140.2	ENSGALT00000083140
MSTRG.14140.1	ENSGALT00000083140
MSTRG.14240.1	ENSGALT00000083259
MSTRG.3258.1	ENSGALT00000083278
ENSGALT00000060731	ENSGALT00000083311
ENSGALT00000057267	ENSGALT00000083311
MSTRG.6065.2	ENSGALT00000083432
MSTRG.10041.1	ENSGALT00000083545
MSTRG.3135.1	ENSGALT00000083559
ENSGALT00000079029	ENSGALT00000083586
ENSGALT00000065208	ENSGALT00000083597
ENSGALT00000049333	ENSGALT00000083597
MSTRG.9650.28	ENSGALT00000083642
ENSGALT00000013546	ENSGALT00000083648
MSTRG.14174.1	ENSGALT00000083651
MSTRG.6065.2	ENSGALT00000083667
MSTRG.11086.2	ENSGALT00000083676
ENSGALT00000079056	ENSGALT00000083719
MSTRG.4357.1	ENSGALT00000083727
ENSGALT00000064079	ENSGALT00000083861
ENSGALT00000063891	ENSGALT00000083907
MSTRG.5441.1	ENSGALT00000083931
MSTRG.14240.1	ENSGALT00000083992
ENSGALT00000077744	ENSGALT00000084046
MSTRG.4634.1	ENSGALT00000084058
MSTRG.9650.28	ENSGALT00000084066
ENSGALT00000083717	ENSGALT00000084066
MSTRG.5441.1	ENSGALT00000084146
MSTRG.826.1	ENSGALT00000084147
MSTRG.4634.1	ENSGALT00000084241
ENSGALT00000079029	ENSGALT00000084307
MSTRG.5237.1	ENSGALT00000084333
MSTRG.9650.28	ENSGALT00000084385
ENSGALT00000083717	ENSGALT00000084385
ENSGALT00000071296	ENSGALT00000084430
ENSGALT00000054490	ENSGALT00000084430
MSTRG.296.1	ENSGALT00000084459
MSTRG.6065.2	ENSGALT00000084506
ENSGALT00000048491	ENSGALT00000084562
MSTRG.4725.9	ENSGALT00000084591
MSTRG.13285.1	ENSGALT00000084637
MSTRG.13286.1	ENSGALT00000084637
MSTRG.4379.2	ENSGALT00000084657
ENSGALT00000064112	ENSGALT00000084657
MSTRG.2074.1	ENSGALT00000084664
MSTRG.826.1	ENSGALT00000084682
MSTRG.9863.1	ENSGALT00000084734
ENSGALT00000053134	ENSGALT00000084909
MSTRG.11900.1	ENSGALT00000084987
MSTRG.11003.1	ENSGALT00000084988
ENSGALT00000081479	ENSGALT00000085103
MSTRG.826.1	ENSGALT00000085113
ENSGALT00000088082	ENSGALT00000085154
ENSGALT00000067067	ENSGALT00000085154
MSTRG.8637.1	ENSGALT00000085155
MSTRG.4607.1	ENSGALT00000085252
MSTRG.9650.28	ENSGALT00000085299
ENSGALT00000059644	ENSGALT00000085309
MSTRG.14140.3	ENSGALT00000085335
MSTRG.14140.2	ENSGALT00000085335
MSTRG.14140.1	ENSGALT00000085335
ENSGALT00000063399	ENSGALT00000085411
ENSGALT00000065208	ENSGALT00000085420
ENSGALT00000049333	ENSGALT00000085420
MSTRG.4607.1	ENSGALT00000085440
MSTRG.4634.1	ENSGALT00000085479
ENSGALT00000090386	ENSGALT00000085489
MSTRG.14140.3	ENSGALT00000085519
MSTRG.14140.2	ENSGALT00000085519
MSTRG.14140.1	ENSGALT00000085519
MSTRG.10293.8	ENSGALT00000085537
MSTRG.10293.3	ENSGALT00000085537
MSTRG.10293.7	ENSGALT00000085537
MSTRG.10293.4	ENSGALT00000085537
MSTRG.10148.1	ENSGALT00000085543
ENSGALT00000072166	ENSGALT00000085568
ENSGALT00000085108	ENSGALT00000085607
ENSGALT00000019366	ENSGALT00000085654
ENSGALT00000075039	ENSGALT00000085704
ENSGALT00000090386	ENSGALT00000085748
MSTRG.843.1	ENSGALT00000085775
ENSGALT00000079056	ENSGALT00000085784
ENSGALT00000078841	ENSGALT00000085797
ENSGALT00000057182	ENSGALT00000085797
ENSGALT00000064343	ENSGALT00000085797
ENSGALT00000078841	ENSGALT00000085817
ENSGALT00000057182	ENSGALT00000085817
ENSGALT00000064343	ENSGALT00000085817
MSTRG.1712.13	ENSGALT00000085921
ENSGALT00000048491	ENSGALT00000085953
ENSGALT00000088082	ENSGALT00000085973
ENSGALT00000067067	ENSGALT00000085973
ENSGALT00000051385	ENSGALT00000085997
ENSGALT00000089251	ENSGALT00000086110
ENSGALT00000082327	ENSGALT00000086110
MSTRG.6065.2	ENSGALT00000086148
MSTRG.4725.10	ENSGALT00000086166
MSTRG.4725.9	ENSGALT00000086166
MSTRG.11003.1	ENSGALT00000086205
MSTRG.14174.1	ENSGALT00000086253
ENSGALT00000064079	ENSGALT00000086537
MSTRG.5441.1	ENSGALT00000086632
ENSGALT00000070566	ENSGALT00000086660
MSTRG.1164.1	ENSGALT00000086801
ENSGALT00000054304	ENSGALT00000086809
MSTRG.826.1	ENSGALT00000086829
MSTRG.8803.1	ENSGALT00000086848
MSTRG.826.1	ENSGALT00000086852
MSTRG.5489.2	ENSGALT00000086866
MSTRG.14404.2	ENSGALT00000086870
ENSGALT00000060731	ENSGALT00000086936
ENSGALT00000057267	ENSGALT00000086936
MSTRG.13483.1	ENSGALT00000087058
ENSGALT00000075039	ENSGALT00000087059
MSTRG.4607.1	ENSGALT00000087067
ENSGALT00000048491	ENSGALT00000087087
ENSGALT00000047370	ENSGALT00000087106
MSTRG.11117.1	ENSGALT00000087117
MSTRG.5888.1	ENSGALT00000087129
MSTRG.14140.3	ENSGALT00000087143
MSTRG.14140.2	ENSGALT00000087143
MSTRG.14140.1	ENSGALT00000087143
MSTRG.13275.3	ENSGALT00000087239
ENSGALT00000053545	ENSGALT00000087239
ENSGALT00000081479	ENSGALT00000087288
ENSGALT00000078841	ENSGALT00000087336
ENSGALT00000057182	ENSGALT00000087336
ENSGALT00000064343	ENSGALT00000087336
ENSGALT00000062729	ENSGALT00000087337
ENSGALT00000077070	ENSGALT00000087366
MSTRG.1572.1	ENSGALT00000087388
MSTRG.1575.1	ENSGALT00000087388
ENSGALT00000081479	ENSGALT00000087397
MSTRG.4325.1	ENSGALT00000087399
ENSGALT00000078377	ENSGALT00000087399
MSTRG.4318.1	ENSGALT00000087399
ENSGALT00000082310	ENSGALT00000087435
MSTRG.5237.1	ENSGALT00000087441
MSTRG.6453.4	ENSGALT00000087526
ENSGALT00000046940	ENSGALT00000087537
MSTRG.7157.1	ENSGALT00000087651
MSTRG.5249.1	ENSGALT00000087663
MSTRG.14184.1	ENSGALT00000087768
MSTRG.5441.1	ENSGALT00000087793
ENSGALT00000059156	ENSGALT00000087850
ENSGALT00000054304	ENSGALT00000088042
MSTRG.918.1	ENSGALT00000088107
MSTRG.3081.1	ENSGALT00000088120
ENSGALT00000075039	ENSGALT00000088133
MSTRG.918.1	ENSGALT00000088165
MSTRG.7157.1	ENSGALT00000088178
MSTRG.4634.1	ENSGALT00000088278
ENSGALT00000048491	ENSGALT00000088299
ENSGALT00000081479	ENSGALT00000088346
ENSGALT00000064079	ENSGALT00000088357
ENSGALT00000078841	ENSGALT00000088376
ENSGALT00000057182	ENSGALT00000088376
ENSGALT00000064343	ENSGALT00000088376
ENSGALT00000079056	ENSGALT00000088445
ENSGALT00000051385	ENSGALT00000088485
MSTRG.6453.4	ENSGALT00000088604
MSTRG.7157.1	ENSGALT00000088607
ENSGALT00000087520	ENSGALT00000088655
ENSGALT00000048491	ENSGALT00000088705
MSTRG.6453.4	ENSGALT00000088780
MSTRG.7346.2	ENSGALT00000088782
MSTRG.7346.1	ENSGALT00000088782
MSTRG.7157.1	ENSGALT00000088791
MSTRG.2144.1	ENSGALT00000088885
MSTRG.4634.1	ENSGALT00000088923
MSTRG.2144.1	ENSGALT00000089026
MSTRG.6453.4	ENSGALT00000089039
MSTRG.6453.4	ENSGALT00000089053
MSTRG.11931.1	ENSGALT00000089119
MSTRG.5441.1	ENSGALT00000089124
MSTRG.6453.4	ENSGALT00000089150
ENSGALT00000048491	ENSGALT00000089159
ENSGALT00000048491	ENSGALT00000089197
ENSGALT00000019366	ENSGALT00000089216
MSTRG.10293.8	ENSGALT00000089233
MSTRG.10293.3	ENSGALT00000089233
MSTRG.10293.7	ENSGALT00000089233
MSTRG.10293.4	ENSGALT00000089233
ENSGALT00000077744	ENSGALT00000089282
MSTRG.11003.1	ENSGALT00000089288
MSTRG.5325.1	ENSGALT00000089321
MSTRG.14140.3	ENSGALT00000089343
MSTRG.14140.2	ENSGALT00000089343
MSTRG.14140.1	ENSGALT00000089343
MSTRG.5888.1	ENSGALT00000089398
MSTRG.8803.1	ENSGALT00000089467
MSTRG.6453.4	ENSGALT00000089485
MSTRG.918.1	ENSGALT00000089513
MSTRG.8803.1	ENSGALT00000089537
ENSGALT00000063891	ENSGALT00000089622
ENSGALT00000061789	ENSGALT00000089630
MSTRG.6453.4	ENSGALT00000089682
MSTRG.9863.1	ENSGALT00000089712
MSTRG.9650.28	ENSGALT00000089777
ENSGALT00000083717	ENSGALT00000089777
MSTRG.826.1	ENSGALT00000089781
ENSGALT00000034549	ENSGALT00000089814
ENSGALT00000082310	ENSGALT00000089897
MSTRG.7157.1	ENSGALT00000089971
MSTRG.14140.3	ENSGALT00000089982
MSTRG.14140.2	ENSGALT00000089982
MSTRG.14140.1	ENSGALT00000089982
ENSGALT00000085636	ENSGALT00000090003
MSTRG.9863.1	ENSGALT00000090022
MSTRG.5391.2	ENSGALT00000090095
ENSGALT00000085108	ENSGALT00000090165
MSTRG.11003.1	ENSGALT00000090185
ENSGALT00000051119	ENSGALT00000090205
MSTRG.4634.1	ENSGALT00000090247
MSTRG.1680.5	ENSGALT00000090258
MSTRG.6065.2	ENSGALT00000090346
MSTRG.3135.1	ENSGALT00000090376
