# Supplementary material for: Dual RNA-Seq of H5N1 Avian Influenza Virus and Host Cell Transcriptomes Reveals Novel Insights Into Host-Pathogen Cross Talk
Source: Front Microbiol. 2022 Apr 12;13:828277. doi: 10.3389/fmicb.2022.828277 (PMC9039741; doi:10.3389/fmicb.2022.828277)
Supplement: Supplementary Table 6 — Gene ontology enrichment of the target DEGs of DE-LncRNAs. [file Table_6.XLS]

## Sheet: Sheet1
Talbe S4 GO enrichment of target genes of different lncRNA
Term	count	P-Value	type
regulation of T cell mediated immunity	24	9e-08	biological_process
antigen processing and presentation of peptide antigen via MHC class I	24	1.06e-07	biological_process
positive regulation of T cell mediated immunity	24	1.47e-07	biological_process
positive regulation of T cell mediated cytotoxicity	24	1.76e-07	biological_process
regulation of leukocyte mediated cytotoxicity	25	2.03e-07	biological_process
positive regulation of cell killing	25	2.03e-07	biological_process
positive regulation of lymphocyte mediated immunity	25	2.91e-07	biological_process
negative regulation of protein kinase B signaling	17	3.41e-07	biological_process
antigen processing and presentation of peptide antigen	26	3.77e-07	biological_process
regulation of lymphocyte mediated immunity	26	4.33e-07	biological_process
positive regulation of nucleotide catabolic process	8	4.77e-07	biological_process
regulation of nucleotide catabolic process	8	4.77e-07	biological_process
positive regulation of purine nucleotide catabolic process	8	4.77e-07	biological_process
regulation of purine nucleotide catabolic process	8	4.77e-07	biological_process
regulation of cyclic nucleotide catabolic process	8	4.77e-07	biological_process
positive regulation of cyclic nucleotide catabolic process	8	4.77e-07	biological_process
positive regulation of cAMP catabolic process	8	4.77e-07	biological_process
regulation of cAMP catabolic process	8	4.77e-07	biological_process
regulation of cell killing	25	5.16e-07	biological_process
regulation of T cell mediated cytotoxicity	24	5.2e-07	biological_process
antigen processing and presentation	33	6.04e-07	biological_process
positive regulation of leukocyte mediated cytotoxicity	25	6.32e-07	biological_process
positive regulation of leukocyte mediated immunity	25	7.95e-07	biological_process
positive regulation of adaptive immune response based on somatic recombination of immune receptors built from immunoglobulin superfamily domains	24	1.01e-06	biological_process
negative regulation of endocytosis	14	1.39e-06	biological_process
positive regulation of adaptive immune response	24	1.62e-06	biological_process
regulation of leukocyte mediated immunity	26	3.93e-06	biological_process
positive regulation of mitochondrial depolarization	8	4.09e-06	biological_process
positive regulation of immune effector process	28	5.86e-06	biological_process
regulation of adaptive immune response based on somatic recombination of immune receptors built from immunoglobulin superfamily domains	25	9.12e-06	biological_process
positive regulation of membrane depolarization	8	6.78e-05	biological_process
activation of cysteine-type endopeptidase activity involved in apoptotic process	22	9.37e-05	biological_process
positive regulation of cell death	62	9.66e-05	biological_process
positive regulation of apoptotic process	61	0.000139	biological_process
positive regulation of transcription involved in exit from mitosis	6	0.000159	biological_process
activation of cysteine-type endopeptidase activity involved in apoptotic process by cytochrome c	6	0.000159	biological_process
lysyl-tRNA aminoacylation	6	0.000159	biological_process
positive regulation of DNA N-glycosylase activity	6	0.000159	biological_process
regulation of DNA N-glycosylase activity	6	0.000159	biological_process
positive regulation of programmed cell death	61	0.000162	biological_process
oxidative demethylation	9	0.00021	biological_process
regulation of immune effector process	33	0.000302	biological_process
positive regulation of cyclic-nucleotide phosphodiesterase activity	8	0.000479	biological_process
regulation of cyclic-nucleotide phosphodiesterase activity	8	0.000479	biological_process
rhythmic process	27	0.00049	biological_process
organic substance transport	137	0.000527	biological_process
establishment of localization	268	0.000537	biological_process
transport	264	0.000649	biological_process
organelle organization	148	0.000667	biological_process
regulation of protein homooligomerization	10	0.000843	biological_process
ribosome disassembly	7	0.000903	biological_process
biological regulation	694	0.000966	biological_process
cerebral cortex neuron differentiation	8	0.00106	biological_process
fertilization	11	0.00107	biological_process
regulation of response to DNA damage stimulus	27	0.0011	biological_process
regulation of RNA splicing	21	0.00113	biological_process
regulation of alternative mRNA splicing, via spliceosome	14	0.00139	biological_process
lens fiber cell development	9	0.00146	biological_process
glucose transport	12	0.00155	biological_process
immune system process	94	0.00157	biological_process
positive regulation of cysteine-type endopeptidase activity involved in apoptotic process	23	0.00206	biological_process
positive regulation of protein homooligomerization	8	0.00217	biological_process
ribonucleoprotein complex disassembly	7	0.00236	biological_process
positive regulation of response to stimulus	124	0.00248	biological_process
DNA demethylation	9	0.00252	biological_process
positive regulation of cysteine-type endopeptidase activity	23	0.00276	biological_process
negative regulation of response to DNA damage stimulus	15	0.00278	biological_process
modulation by virus of host process	5	0.00291	biological_process
homologous chromosome segregation	5	0.00291	biological_process
hexose transport	12	0.00302	biological_process
positive regulation of immune response	44	0.00324	biological_process
copper ion transmembrane transport	6	0.00405	biological_process
positive regulation of dopamine receptor signaling pathway	6	0.00405	biological_process
negative regulation of phagocytosis	8	0.00412	biological_process
DNA dealkylation involved in DNA repair	9	0.00419	biological_process
negative regulation of protein tyrosine kinase activity	9	0.00419	biological_process
regulation of response to stimulus	204	0.00495	biological_process
copper ion transport	7	0.0054	biological_process
positive regulation of cellular process	268	0.00593	biological_process
transmembrane transport	106	0.00628	biological_process
positive regulation of endopeptidase activity	23	0.00729	biological_process
positive regulation of peptidase activity	24	0.00739	biological_process
regulation of cellular response to stress	45	0.00757	biological_process
regulation of cellular process	608	0.00882	biological_process
MHC class I protein complex	25	1.06e-07	cellular_component
MHC protein complex	35	4e-07	cellular_component
immunoglobulin complex	21	6.32e-07	cellular_component
integral component of membrane	282	2.35e-06	cellular_component
membrane part	417	2.82e-06	cellular_component
intracellular organelle part	507	2.86e-06	cellular_component
organelle part	522	2.99e-06	cellular_component
intrinsic component of membrane	287	3.01e-06	cellular_component
plasma membrane part	162	3.38e-06	cellular_component
macromolecular complex	511	3.63e-06	cellular_component
intracellular part	984	3.81e-06	cellular_component
cell part	1133	4.27e-06	cellular_component
cellular_component	1308	4.64e-06	cellular_component
MHC class II protein complex	12	6.2e-06	cellular_component
protein complex	350	7.09e-06	cellular_component
caspase complex	10	4.16e-05	cellular_component
cytoplasmic part	489	6.43e-05	cellular_component
nucleolar chromatin	6	0.000159	cellular_component
nucleolus organizer region	6	0.000159	cellular_component
kinesin complex	23	0.000181	cellular_component
membrane protein complex	90	0.000286	cellular_component
endomembrane system	10	0.000501	cellular_component
myofibril	14	0.000576	cellular_component
actin cap	6	0.00106	cellular_component
plasma membrane protein complex	50	0.00219	cellular_component
endoplasmic reticulum part	57	0.00502	cellular_component
microtubule associated complex	31	0.00865	cellular_component
peptide antigen binding	21	7.2e-08	molecular_function
peptide binding	34	1.58e-07	molecular_function
amide binding	35	2.55e-07	molecular_function
antigen binding	21	3.74e-07	molecular_function
molecular_function	1241	4.02e-06	molecular_function
binding	912	4.11e-06	molecular_function
protein tyrosine kinase inhibitor activity	9	4.94e-06	molecular_function
glucose transmembrane transporter activity	10	8.42e-06	molecular_function
DNA demethylase activity	9	1.53e-05	molecular_function
DNA-N1-methyladenine dioxygenase activity	9	4.06e-05	molecular_function
cysteine-type endopeptidase activator activity involved in apoptotic process	10	4.16e-05	molecular_function
hexose transmembrane transporter activity	10	4.16e-05	molecular_function
cytoskeletal protein binding	97	5.67e-05	molecular_function
NAD binding	22	0.000114	molecular_function
lysine-tRNA ligase activity	6	0.000159	molecular_function
glucose binding	7	0.000284	molecular_function
peptidase activator activity involved in apoptotic process	10	0.000288	molecular_function
NAD+ binding	11	0.000701	molecular_function
monosaccharide transmembrane transporter activity	10	0.000843	molecular_function
actin binding	55	0.00158	molecular_function
oxidoreductase activity, acting on paired donors, with incorporation or reduction of molecular oxygen, 2-oxoglutarate as one donor, and incorporation of one atom each of oxygen into both donors	15	0.0017	molecular_function
ferrous iron binding	9	0.00252	molecular_function
nucleoside phosphate binding	257	0.00297	molecular_function
nucleotide binding	257	0.00297	molecular_function
small molecule binding	278	0.00327	molecular_function
NAD-dependent protein deacetylase activity	10	0.00336	molecular_function
copper ion transmembrane transporter activity	6	0.00405	molecular_function
cytosine C-5 DNA demethylase activity	6	0.00405	molecular_function
signal sequence binding	8	0.00412	molecular_function
