# Supplementary material for: Dual RNA-Seq of H5N1 Avian Influenza Virus and Host Cell Transcriptomes Reveals Novel Insights Into Host-Pathogen Cross Talk
Source: Front Microbiol. 2022 Apr 12;13:828277. doi: 10.3389/fmicb.2022.828277 (PMC9039741; doi:10.3389/fmicb.2022.828277)
Supplement: Supplementary Table 7 — Common genes from dual RNA-seq and AP-MS. [file Table_7.XLS]

## Sheet: Sheet1
Common genes of dual RNA-seq and AP-MS
AACS
AARS
ABCC1
ABCF2
ACO2
ACOT8
AFG3L2
ANXA6
ARF1
ARF4
ARHGDIA
ARHGDIB
ARPC1B
ATP1A1
ATP2A2
CCT2
CCT5
CHD9
CNOT1
CORO1C
CSE1L
CTNNB1
CTSZ
DCTN4
DCTN5
DDX17
DDX27
DECR1
DERL1
DGCR8
DNAH1
DPYSL3
DYNC1LI1
EIF2S2
EIF2S3
EIF3B
EIF3L
EIF6
EMC1
ENDOD1
FASN
FH
FKBP4
FLNB
G3BP1
GARS
GDI2
GEMIN5
GNL3
HDAC3
HMGB1
HNRNPA0
HNRNPAB
HP1BP3
IDH2
IGDCC4
ITSN1
KPNA2
LDHB
LUC7L2
MAPK1
MATR3
MCM2
MCM5
MDH2
MGST1
MIB1
MON2
MRPS35
MRPS9
MYH1F
MYH1G
NAP1L1
NCAPG2
NIP7
NPM1
PDCD6IP
PES1
PFKP
PGD
PHB2
PI4KA
PKM
PPEF1
PRPF8
PSMA2
PSMC2
PSMD6
PTPN2
RAB7A
RABGAP1
RARS
RB1
RBM6
RFC2
RNF213
RPN1
RPN2
RRM1
RUVBL1
SCAMP2
SDR16C5
SEC61A1
SFXN1
SLC25A13
SLC25A3
SLC38A2
SLC7A5
SNRPA1
SNRPD1
SRL
SRSF1
SRSF2
STAU1
STRAP
SURF4
TBCD
TNNC2
TNPO3
TOP1
TP53RK
TRA2A
TRAP1
TRIP13
U2AF1
USP10
USP14
USP5
YWHAE
